# Supplementary material for: Alkaline nucleoplasm facilitates contractile gene expression in the mammalian heart
Source: Basic Res Cardiol. 2022 Mar 31;117(1):17. doi: 10.1007/s00395-022-00924-9 (PMC8971196; doi:10.1007/s00395-022-00924-9)
Supplement: Supplementary file 2 — Supplementary file2 (CSV 397 KB) [file 395_2022_924_MOESM2_ESM.csv]

	C1_R1	C1_R2	C1_R3	C2_R1	C2_R2	C2_R3	C3_R1	C3_R2	C3_R3	C4_R1	C4_R2	C4_R3	C5_R1	C5_R2	C5_R3	foldchange	Adjusted_P_Value	entrez	description
Stxbp5	398.117403618825	412.698299350697	393.353977000525	314.850541997749	325.666857921326	367.876960911497	346.011868996635	368.109051672107	323.939090993468	309.713406774182	311.568170865168	322.848638399563	332.643998634521	295.768437075172	323.427630250283	-0.339603115166153	0.0164735915682586	81022	syntaxin binding protein 5
Plagl1	350.01155068155	503.994988597578	380.991423437652	447.660225167709	553.433862847898	460.065698132755	544.103663997209	785.875042865964	444.87635163103	628.907836204717	715.681342977415	520.832472400688	687.26447765931	882.392214264134	647.768897874155	0.844281290079535	0.00593778941837868	25157	PLAG1 like zinc finger 1
Fuca2	399.776226133903	389.408327604044	445.051928263451	401.863782695309	445.544228935311	491.673265180044	390.128382293706	403.732508285537	374.689548582445	397.149504604989	387.6607274461	512.958115366552	453.514640780998	613.154500780423	605.74157868909	0.440088858863422	0.0388029273761709	292485	alpha-L-fucosidase 2
Hebp2	67.1823118606767	41.921949143976	40.4592662057683	65.2599305231699	73.9243787919575	52.6792784121475	76.1226111792598	75.5649079678812	58.3090363788243	83.2223099835387	70.951167622761	66.3695807162864	82.9112669269226	96.2967004430792	99.5864737211324	0.884141551221604	0.00683462859187861	308632	heme binding protein 2
Perp	1128.82872151088	721.989124146254	711.408764118093	1267.41654542367	1119.85444088898	1036.02580877223	1607.22513148937	1686.17694636901	1167.26052454646	1794.02017597426	1558.86913211747	1274.52093138224	2021.83619590471	1785.41943576607	1615.31087650424	1.08031773863251	4.94906529364201e-05	292949	p53 apoptosis effector related to PMP22
Mtfr2	57.2293767702061	27.0163672261179	40.4592662057683	115.63601724281	50.9478826809437	64.9711100416486	160.895519083435	39.9414513544515	56.1494424388679	166.444619967077	153.213390953498	69.7443051594874	112.879194731834	126.757901603645	133.391056543902	1.578090956562	0.0214229416281082	100911069	mitochondrial fission regulator 2
Ccnb2	76.3058356936081	42.8535480138421	58.4411622972209	322.864919430419	68.9294883330414	119.406364400868	756.90096343014	87.4393935056911	78.8251788084107	935.460902093448	721.851009727221	156.36223253498	700.250579708105	447.091823485725	626.755238281622	3.31991513833005	0.00626706973604628	363088	cyclin B2
Med23	698.364278848022	862.66055349604	770.973794921029	665.193326911609	708.275467074295	743.655813584816	672.128055525964	711.389633583339	615.48427288759	693.16810087555	656.041231062631	665.945623458331	591.367108683593	666.215947963344	624.927963534446	-0.308079493871566	0.0326427640078353	309565	mediator complex subunit 23
Rps12	87.9175932991572	180.73018075403	116.882324594442	78.9988632648899	113.883502463286	84.2868454594361	60.5520770744112	90.6778895614574	84.2241636583018	57.939582899932	95.6298346219822	64.119764420819	69.9251648781275	71.7312156361712	74.004627260658	-0.836786226413045	0.0419998709625443	65139	ribosomal protein S12
Cenpw	39.8117403618825	13.0423841781259	19.1057645971684	105.33181768652	26.9724084781467	33.3635429943601	188.576468603166	28.0669658166416	19.4363454596081	249.666929950616	194.344502618867	69.7443051594874	248.733800780768	147.392908841448	177.245650476144	2.99025168411802	0.0120019259980286	689399	centromere protein W
Trip13	72.9881906634512	27.0163672261179	46.0786087343472	123.65039467548	63.9345978741254	79.8969055917571	154.840311375994	48.5774408364951	78.8251788084107	149.589468578006	162.467891078206	65.2446725685527	108.883471024513	140.514573095514	130.650144423137	1.37559193492432	0.0324583569091933	292206	thyroid hormone receptor interactor 13
Lpcat1	272.046892472864	178.866983014298	176.447355397378	285.08285439069	256.737369588285	289.736031266811	333.901453581753	266.636175258095	207.32101823582	398.202951566806	365.038616030147	295.850842853954	335.640791415012	365.53441392679	387.382246401469	0.790906846834031	0.00539624294015697	361467	lysophosphatidylcholine acyltransferase 1
Srd5a1	54.7411429975884	43.7851468837083	39.3353977000525	65.2599305231699	59.9386855069926	57.0692182798265	102.938531026499	49.6569395217505	79.9049757783889	96.917120487159	142.930613037156	67.49448886402	90.9027143415657	85.4878871280397	93.1910121060138	0.960898516293265	0.0240864765305955	24950	steroid 5 alpha-reductase 1
Fastkd3	296.099818941501	523.558564864767	507.988564583535	263.3295442163	404.5861271722	325.733538181779	261.23896109246	300.100634501014	269.949242494557	245.453142103348	307.455059698631	268.853047308347	215.769080195365	257.446280776395	253.991189857567	-0.866124376641824	0.00371932433546897	290946	FAST kinase domains 3
Fbxo5	98.699939647167	54.0327344522358	60.6888993086525	235.85167873286	97.8998529947545	105.358556824295	306.220504062022	92.8368869319683	65.8676151686719	328.675452086887	405.141449903882	134.98897772804	282.697452293001	278.081288014198	307.895794899281	2.02287988473753	0.004844318251265	292263	F-box protein 5
Ezr	3345.01560165567	2560.965293262	2775.95520911799	3604.18002257787	3371.55105976833	3504.92799035488	3871.00778439986	4185.21640273536	5008.09834675902	3809.26421393008	3792.28849554699	3688.5738164187	3808.92362400429	3410.6719105911	3984.37258621888	0.367601792374262	0.0312522367373773	54319	ezrin
Sod2	4095.63278972866	4436.27381830253	4496.59789136886	3189.72221820265	4229.67324061011	4209.95233310412	2448.89900282369	3799.83537209917	3750.13487673439	2652.57944985507	2891.51715007542	3779.69137638512	2336.49943785629	3162.06920434519	3110.9352570684	-0.597567986340465	0.0327850720096355	24787	superoxide dismutase 2
Mpc1	4040.06223547353	4612.34600470723	5215.87373502696	3886.97305484494	4527.3687119615	4274.92344314577	3310.46855662531	3219.06507943174	4334.30503749261	3351.0147855397	3645.2447713433	4450.13663243439	3310.45709151592	3419.51548512159	3487.35385498681	-0.44050049623798	0.0333582212764632	171087	mitochondrial pyruvate carrier 1
Prdm9	23.2235152110981	58.6907288015664	62.936636320084	16.02875486534	19.9795618356642	30.7295790737527	18.1656231223234	20.5104750198535	18.3565484896299	12.6413635418034	13.3676112912448	21.3732548069397	19.9786185366079	9.82619392276318	15.5318353510023	-1.66713878525813	0.00652706034152686	365155	PR/SET domain 9
LOC292543	7.46470131785297	2.7947966095984	0	17.17366592715	31.9672989370627	9.65786770889371	41.5214242795962	63.6904224300713	31.3141121293686	23.1758331599728	76.0925565809321	20.248346659206	68.9262339512971	81.5574095589344	31.0636707020046	4.0675462614887	1.88538255435581e-05	292543	similar to solute carrier family 7 (cationic amino acid transporter	y+ system)	member 3
Epn1	2849.02766964722	3809.30777888262	3442.40923300745	2843.95907753604	3165.76157286099	2906.14019240347	2230.91152535581	3079.80974903379	2758.88125829437	2314.42297511183	2471.97981108866	2788.64729823176	2209.63521014883	2655.03759793061	2348.9616874957	-0.485475980073711	0.0159253203653181	117277	Epsin 1
Isoc2b	726.564261604356	820.738604352064	858.635538366861	617.107062315589	803.1783857937	760.337585081996	456.735667075559	735.138604658958	643.558994107024	455.089087504921	454.498783902324	627.698746435386	427.542436683408	571.884486304817	454.07777467342	-0.726649332587698	0.00805012651622531	361501	isochorismatase domain containing 2b
Suv420h2	625.376088184571	797.44863260541	859.759406872576	549.557309668799	759.223349755239	635.663292839914	531.993248582327	542.987838683489	465.392494060616	474.051132817626	577.89211889843	455.587799832135	503.461187122518	554.197337243844	377.332235291997	-0.669103267612852	0.007668287154163	NA	NA
Dnaaf3	5.80587880277453	7.45279095892907	11.2386850571579	18.31857698896	11.9877371013985	10.5358556824295	84.7729079041757	7.55649079678812	14.037360609717	99.0240144107929	75.0642787892979	16.873622216005	94.8984380488873	46.183111436987	45.6818686794185	2.9422810129195	0.00610331531216816	100359753	dynein	axonemal	assembly factor 3
Inafm1	72.158779405912	74.5279095892907	88.7856119515471	117.92583936643	84.9131378015728	79.0189176182213	93.4232046290916	113.347361951822	85.30396062828	88.4895447926235	75.0642787892979	125.989712546171	113.878125658665	132.653617957303	124.254682808018	0.660408387869262	0.0385605007013234	100192314	InaF-motif containing 1
Ptgir	32.3470390440295	70.8015141098262	42.7070032171999	27.47786548344	27.9713865699299	26.3396392060738	19.0306527948149	18.3514776493426	31.3141121293686	18.962045312705	27.7635003741239	15.7487140682713	17.9807566829471	14.7392908841448	13.7045606038256	-1.65265945868217	0.00137252228273883	292661	prostaglandin I2 receptor
Calm3	1055.84053084743	725.715519625718	851.892327332566	1228.48956932213	1119.85444088898	1053.58556824295	1301.86965709984	1246.82098147004	1162.94133666655	1375.80173213293	1409.76885233051	1192.40263659769	1272.63800078192	1302.9533141584	1392.38335734868	0.590451668239089	0.000864228462419246	24244	calmodulin 3
Gemin7	78.7940694662258	70.8015141098262	85.4140064343998	81.2886853885099	81.9162035262232	84.2868454594361	104.668590371482	97.1548816729901	99.341321237997	107.451590105328	84.3187789140058	87.742835523226	130.859951414781	96.2967004430792	105.981935336251	0.506024813426174	0.0471850908987512	499391	gem (nuclear organelle) associated protein 7
Bcl3	154.270493902295	191.909367192424	203.420199534557	145.40370484987	130.8661300236	137.844111845119	115.913976113873	78.8034040236475	91.7827424481494	93.7567796017082	126.478168371009	106.866274034698	150.838569951389	108.088133150395	84.9682757437185	-0.676134850024771	0.0303962310468946	680611	BCL3	transcription coactivator
Zfp180	536.629083627875	438.783067706949	509.112433089251	558.716598163279	580.406271326045	564.546266983514	732.680132600375	437.196967528455	662.995339566632	666.831926830127	776.349732683834	644.572368651391	659.294411708059	806.730521058857	768.36903118782	0.589860323972283	0.0140322071754193	246279	zinc finger protein 180
Gsk3a	1310.46978691197	1598.62366069029	1477.88708501626	1283.44530028901	1432.53458361712	1367.90526276876	1192.01088869341	1258.69546700785	1334.62905489309	1193.5554077386	1355.2701293739	1339.7656039508	1156.76201326959	1261.68329968279	1184.98767354412	-0.283243993877737	0.038511412348306	50686	glycogen synthase kinase 3 alpha
Exosc5	146.805792584442	235.694514076132	216.906621603147	141.96897166444	148.847735675698	126.430268189154	99.4784123365327	118.744855378099	106.899900027845	106.398143143512	82.2622233307374	155.237324387246	93.8995071220569	106.122894365842	122.427408060842	-0.890514766598129	0.00668258147484677	308441	exosome component 5
Adck4	238.041030913756	291.5904462681	241.631728728894	232.41694554743	232.761895385488	210.71711364859	222.312625830338	205.104750198535	194.363454596081	257.041058683335	216.96661403482	173.235854750985	204.780840000231	183.749826355672	133.391056543902	-0.56578571949579	0.0274151802471111	NA	NA
Ltbp4	1480.49909470751	1003.33198284583	1430.6846077762	2608.10739880318	1602.36085922027	2144.0466313744	3545.75662754302	2233.48277979352	2852.82359468248	3667.04887408479	2964.52487328145	2596.2880049693	3500.2539676137	1981.94331422133	2952.87599143761	1.10760204943622	0.00107965453215471	292734	latent transforming growth factor beta binding protein 4
Blvrb	488.5232306906	608.334062022585	661.958549866598	492.311756578299	559.427731398597	568.058218877658	346.876898669127	467.422930715608	444.87635163103	383.454694101368	415.424227820224	506.20866648015	386.586268683362	430.387293817027	378.245872665585	-0.555595808913973	0.0118996296297024	292737	biliverdin reductase B
RGD1307554	647.77019213813	504.926587467444	595.650308029367	779.684433092609	742.240722194925	714.682210458135	797.557358037245	922.971375893406	1072.23839118838	777.443857820906	990.231513343751	735.689928617818	935.998278440078	854.878871280397	772.937218055762	0.551665139709495	0.0092969429840037	292739	similar to CG16812-PA
Pak4	582.246702792532	544.985338871688	631.614100212272	685.801726024189	658.326562485135	655.857016231237	709.324331443103	652.017205894289	586.329754698178	712.130146188255	848.329178098229	719.941214549547	725.223852878865	802.800043489752	777.505404923704	0.392098607645649	0.00762646775474088	292756	p21 (RAC1) activated kinase 4
Fam98c	193.252823006638	315.812016884619	300.072891026115	223.25765705295	237.756785844404	197.547294045553	178.196112533267	163.004301473572	137.134215187235	167.498066928894	212.853502868283	124.864804398437	167.820395707506	190.628162101606	126.081957555195	-0.738636135809363	0.0273390114399929	292764	family with sequence similarity 98	member C
Zfp382	62.2058443154414	40.9903502741099	43.8308717229157	70.9844858322199	45.9529922220276	54.4352543592191	92.5581749566	71.2469132268594	70.1868030485848	94.8102265635251	102.827779163422	67.49448886402	93.8995071220569	73.6964544207239	87.7091878644836	0.786832023945148	0.0267058714299051	246264	zinc finger protein 382
Aplp1	429.635031405315	373.57114681632	310.187707577557	484.297379145629	443.546272751745	373.144888752712	538.91348596226	490.092403105972	432.99858496127	537.257950526642	602.570785897651	460.08743242307	623.332898342165	611.18926199587	502.500555473604	0.638100799495239	0.00446245835675812	502317	amyloid beta precursor like protein 1
Hspb6	4548.49133634508	5148.94695375012	5799.16148949346	4300.28594815835	4870.01819744315	5246.85612984989	3818.24097437787	5505.44329480277	6348.126386502	3677.58334370296	4532.64850552363	3888.80746671529	3846.88299922384	3202.35659942852	3327.46731460885	-0.578481331713423	0.0184906650245078	192245	heat shock protein family B (small) member 6
Hamp	134.364623721353	334.443994281942	303.444496543262	96.1725291920398	145.850801400349	179.109546601302	71.7974628168018	71.2469132268594	96.1019303280623	60.0464768235659	179.948613535988	100.116825148296	124.866365853799	113.001230111777	74.004627260658	-1.30764688679306	0.0198196837704209	84604	hepcidin antimicrobial peptide
Scn1b	1760.84009975576	3920.16804439669	3104.124812787	1854.7559201322	2365.58012134264	2335.44800960521	1128.86372260152	1284.60343545398	1021.4879335994	982.866015375211	1441.64546387117	2300.43716211535	1071.85288448901	1677.33130261568	1584.24720580223	-1.0193768178592	0.0180926376138459	29686	sodium voltage-gated channel beta subunit 1
Cep89	194.082234264177	127.62904517166	177.571223903094	247.30078935096	183.81196888811	177.35357065423	396.183590001148	166.242797529339	161.969545496734	496.173519015782	418.509061195126	214.85745621713	451.516778927337	337.038451550777	374.591323171232	1.21989897895038	0.0133563625257875	292811	centrosomal protein 89
Uri1	765.546590708699	1047.11712972953	947.421150318408	691.526281333239	824.156925721148	824.430707150109	679.913322578388	696.276651989762	561.494424388679	681.580184295564	659.126064437533	752.563550833823	632.323276683639	766.443125975528	624.014326160857	-0.447768393672437	0.029012143043357	308537	URI1	prefoldin-like chaperone
Clec11a	11.6117576055491	13.973983047992	7.8670795400105	13.73893274172	15.9836494685313	11.4138436559653	19.0306527948149	20.5104750198535	18.3565484896299	42.1378784726778	30.8483337490265	19.1234385114723	41.9550989268765	26.5307235914606	24.668209086886	1.45791411395519	0.010272668046535	29313	C-type lectin domain containing 11A
Syt3	30.6882165289511	25.1531694863856	21.3535016085999	52.6659088432599	37.961167487762	35.9975069149675	38.9263352621215	62.6109237448158	50.7504575889767	51.6189011290303	39.0745560821003	47.246142204814	45.9508226341981	58.9571635365791	66.6955282719511	1.14134522213365	0.003746744405401	25731	synaptotagmin 3
Atf5	1166.98163935768	1279.0852483262	1121.62076870435	1712.78694846776	1238.73283381118	1252.01085026204	2015.5191369054	1658.10998055236	1518.19453978939	2192.22312754106	1773.77919056903	1250.89786027984	2583.2353767834	1583.98246034943	1625.36088761371	0.699020254549573	0.0337961942839465	282840	activating transcription factor 5
Nup62	880.83475550665	778.816655208088	784.460216989619	1096.82479721398	810.171232436183	863.940165959219	1153.94958310378	921.891877208151	1036.6050911791	1213.57090001312	1162.9821823383	897.676701891467	1137.78232565982	1052.38536912794	1090.88302406451	0.424250990122559	0.0434697660283664	65274	nucleoporin 62
Trpm4	228.088095823285	381.955536645115	350.646973783325	234.70676767105	289.703646617131	268.664319901952	211.932269760439	265.55667657284	191.124063686146	219.116968057925	205.655558326844	222.731813251266	202.78297814657	217.158885693066	182.727474717674	-0.67051793637881	0.0130795012332002	171143	transient receptor potential cation channel	subfamily M	member 4
Kcna7	19.9058701809412	40.0587514042437	49.4502142514946	21.75331017439	24.9744522945802	28.0956151531453	14.705504432357	16.1924802788317	20.5161424295863	7.37412873271862	13.3676112912448	22.4981629546733	12.9861020487951	14.7392908841448	10.9636484830604	-1.48874811436416	0.0139471711296529	365241	potassium voltage-gated channel subfamily A member 7
Ftl1	2221.16334769003	2442.652236789	2018.46783626555	2230.28674840588	1667.29443518618	1577.74438844382	1733.51946367314	1743.39037668754	1574.34398222826	1718.17199472344	1287.40379512604	1597.36956978181	1832.03931980694	1365.84095526408	1317.46509271443	-0.565870311720463	0.0174776532931633	29292	ferritin light chain 1
Cyth2	656.893715971061	613.923655241782	609.136730097956	824.335964503199	749.233568837407	676.05073962256	895.305711028794	747.013090196768	727.783157765326	836.436887682655	865.809900556011	735.689928617818	911.025005269318	887.305311225516	810.396350372885	0.471525291625161	0.00253689191468032	116692	cytohesin 2
Zdhhc13	291.952762653805	263.642480172116	267.480704360357	250.73552253639	388.602477703668	323.099574261172	338.226601944211	431.799474102178	360.652187972728	364.492648788663	512.08234023384	298.100659149422	422.547782049256	614.137120172699	385.554971654292	0.788274704326145	0.0151279101441195	365252	zinc finger DHHC-type palmitoyltransferase 13
Htatip2	145.146970069363	154.645412397778	123.625535628736	109.91146193376	124.872261472901	112.382460612581	104.668590371482	113.347361951822	125.256448517474	113.77227187623	105.912612538324	93.3673762618944	109.882401951343	94.3314616585266	106.895572709839	-0.449501419960893	0.0470971587167338	292935	HIV-1 Tat interactive protein 2
Ndn	299.417463971658	155.577011267644	174.199618385947	408.733249066169	232.761895385488	244.08065664295	374.557848188858	290.385146333715	260.231069764753	401.363292452256	316.709559823339	389.218219115849	381.59161404921	333.107973981672	389.209521148646	0.807822120278074	0.0326153446263044	308690	necdin	MAGE family member
Mcee	434.611498950551	499.336994248248	520.351118146409	382.400294644539	389.601455795452	418.800263376573	253.453694040035	367.029552986852	316.380512203621	246.506589065165	282.77639269941	354.346066536105	245.737008000277	352.760361827198	313.377619140811	-0.67199289498914	0.00675398256990275	293829	methylmalonyl CoA epimerase
Snrpa1	369.917420862492	585.975689145798	455.166744814893	312.560719874129	362.629047317305	325.733538181779	363.312462446467	302.259631871525	369.290563732554	361.332307903212	316.709559823339	282.351945081151	337.638653268673	231.898176577211	288.709410053925	-0.716811640555118	0.00610331531216816	100361269	small nuclear ribonucleoprotein polypeptide A'
Ttc23	198.229290551873	168.61939544577	175.323486891663	200.35943581675	192.802771714159	205.449185807375	207.607121397981	218.0587344216	217.039190965624	273.896210072406	242.673558825675	213.732548069397	284.695314146662	221.089363262172	253.077552483979	0.481886539922612	0.0120521099321678	308708	tetratricopeptide repeat domain 23
Ap3s2	328.446857985531	225.446926507604	258.489756314631	366.371539779199	300.692405626746	297.637923028634	357.257254739026	385.381030636194	370.370360702532	384.508141063185	324.935782156413	401.592208740919	427.542436683408	375.360607849554	372.764048424055	0.529750586102255	0.0128806308579796	683402	adaptor related protein complex 3 subunit sigma 2
Sema4b	544.093784945728	739.68950267371	581.040017455062	525.514177370789	501.487002075171	539.962603724512	487.876735285256	486.853907050206	465.392494060616	438.233936115849	422.622172361663	547.830267946296	454.513571707829	496.222793099541	433.064115080888	-0.430667387509284	0.0247602416219335	293042	semaphorin 4B
Prc1	482.717351887825	227.310124247337	273.100046888936	1284.59021135082	381.609631061186	554.888399274621	2755.11950688571	307.657125297802	475.11066679042	3248.83043024346	3126.99276435966	725.565755288215	2862.93603629591	1858.13327079452	2387.33445718641	2.853821663413	0.0107899727552597	308761	protein regulator of cytokinesis 1
Unc45a	799.552452267807	936.256864215464	766.478320898166	756.786211856409	840.140575189679	707.658306669849	673.858114870947	729.741111232681	750.458894134869	656.297457211957	579.948674481699	682.819245674336	628.327552976317	567.954008735712	656.905271610039	-0.433590464789974	0.0061978406150931	308759	unc-45 myosin chaperone A
Iqgap1	2949.38643180946	3295.99680158638	3380.59646519308	2658.48348552282	2967.96391068791	3022.91259288373	2866.70833463712	3453.31629413217	3087.13953716775	2602.01399568786	2224.16486330481	3021.50328481263	2372.46095122218	2239.38959499773	2803.95309954271	-0.375959339376192	0.0469990549522035	361598	IQ motif containing GTPase activating protein 1
Hdgfrp3	557.364365066355	531.011355823696	492.254405503514	606.802862759299	582.404227509611	520.646868306725	660.882669783574	578.611295296919	589.569145608113	699.488782646452	675.578509103681	526.457013139356	723.225991025204	681.937858239765	624.927963534446	0.359179838012168	0.0438867944922888	NA	NA
Adamtsl3	933.91707598916	549.643333221019	692.302999520924	1130.02721800647	1007.96889460926	1006.17421767202	1410.86339583378	1286.76243282449	1034.44549723914	1555.94116260363	1083.80479238247	1175.52901438168	1387.51505736742	1101.51633874175	1077.17846346069	0.711844681923369	0.0120793816459317	308787	ADAMTS-like 3
F8a1	263.752779897472	256.189689213187	222.525964131726	324.009830492229	272.721019056816	299.393898975705	323.521097511854	252.602692349774	298.023963713991	304.446171965097	334.190282281121	332.972811729166	358.616202732111	352.760361827198	351.750388831523	0.513470380238265	0.00176960916561027	501661	coagulation factor VIII-associated 1
Me3	730.711317892052	851.481367057646	984.508811007029	678.932259653329	902.077216880238	840.234490673753	537.183426617276	625.029738762903	658.676151686719	521.456246099388	640.617064188118	662.57089901513	490.475085073723	601.363068073107	487.88235749619	-0.699091916909891	0.00111600376475759	361602	malic enzyme 3
l7Rn6	373.235065892648	339.101988631273	337.160551714736	394.994316324449	422.567732824298	403.874467826464	414.349213123471	485.77440836495	497.786403159963	448.768405734019	534.704451649793	411.716382070522	528.434460293278	519.805658514172	483.314170628248	0.54312598097128	0.000618610687361208	NA	NA
Picalm	2628.40427514178	2826.47097117385	2715.26630980934	2396.29885236833	2480.46260189771	2522.45944796833	2447.1689434787	2619.94330911497	2761.04085223433	2294.40748283731	2291.00291976104	2522.04406721888	2189.65659161222	2192.22386416847	2452.20271071119	-0.257195172906128	0.0163706254459343	89816	phosphatidylinositol binding clathrin assembly protein
Nars2	90.4058270717749	99.6810790756763	116.882324594442	95.0276181302298	107.889633912587	117.650388453796	123.699243166297	125.221847489632	122.01705760754	131.680870227118	133.676112912448	148.487875500844	133.856744195273	151.323386410553	149.836529268493	0.513569965266084	0.0166400673103391	293128	asparaginyl-tRNA synthetase 2	mitochondrial
Alg8	75.4764244360689	78.2543050687552	80.9185324115366	111.05637299557	87.9100720769224	93.9447131683298	120.239124476331	79.882902708903	95.0221333580841	143.268786807105	133.676112912448	100.116825148296	128.862089561121	108.088133150395	116.031946445723	0.590710434846443	0.037763688883353	293129	ALG8	alpha-1	3-glucosyltransferase
Lrrc32	899.081803172513	1145.86660993534	773.221531932461	862.118029542929	840.140575189679	754.191669267246	716.244568823035	687.640662507719	537.738891049158	766.909388202737	759.897288017687	565.828798310035	717.232405464222	520.788277906449	526.255127186902	-0.676602093439253	0.0103797858719128	293135	leucine rich repeat containing 32
Arrb1	199.058701809413	330.717598802477	313.559313094704	161.43245971521	245.748610578669	264.274380034273	173.005934498318	212.661240995323	194.363454596081	180.139430470698	210.796947285015	227.231445842201	124.866365853799	170.975774256079	196.4320353215	-0.773288950032662	0.0226555314492859	25387	arrestin	beta 1
Kcne3	82.9411257539219	52.1695367125035	55.0695567800735	108.76655087195	106.890655820803	80.7748935652929	141.864866288621	144.65282382423	117.697869727627	128.520529341667	63.7532230813215	111.365906625633	98.8941617562089	157.219102764211	91.3637373588371	0.862319852929986	0.0411923721801736	63883	potassium voltage-gated channel subfamily E regulatory subunit 3
Ucp3	6.63529006031375	10.2475875685275	16.8580275857368	2.28982212362	5.99386855069926	2.63396392060738	0.865029672491588	2.15899737051089	3.23939090993468	1.05344696181695	1.02827779163422	4.49963259093467	0	0.982619392276318	0.913637373588371	-4.11778006645386	0.0158297653567039	25708	uncoupling protein 3
Ucp2	2912.0629252202	2725.85829322831	2664.69222705213	4000.31924996413	3961.94711201221	3223.09385084989	3881.38814046976	3465.19077966998	3275.02420994397	4102.12246931519	4693.05984101857	3552.45993054292	4227.47568234622	4627.15471822918	4223.74557809904	0.655332247990892	3.45015914136058e-05	54315	uncoupling protein 2
Fchsd2	339.229204333541	426.672282398689	422.574558149136	280.50321014345	330.661748380242	349.439213467245	293.245058974648	340.042085855465	267.789648554601	262.30829349242	272.493614783068	280.102128785683	276.703866732019	307.559869782488	296.93214641622	-0.428757736055114	0.0239745778276581	308864	FCH and double SH3 domains 2
Anapc15	185.788121688785	157.440209007377	153.969985283063	220.96783492933	197.797662173075	187.011438363124	241.343278625153	171.640290955616	233.236145515297	255.987611721518	264.267392449994	203.608374739794	246.735938927107	243.689609284527	208.309321178149	0.486489044379232	0.0410880053637851	293155	anaphase promoting complex subunit 15
Il18bp	425.487975117619	182.593378493762	318.054787117568	223.25765705295	193.801749805943	265.152368007809	198.091795000574	119.824354063354	165.208936406669	154.856703387091	94.601556830348	157.487140682713	189.796876097775	101.209797404461	139.786518159021	-1.10523591912611	0.0136357796459657	84388	interleukin 18 binding protein
Nlrp10	14.9294026357059	17.7003785274565	5.61934252857893	14.88384380353	23.975474202797	16.6817714971801	28.5459791922224	28.0669658166416	15.1171575796952	29.4965149308745	33.9331671239292	23.623071102407	40.9561680000461	55.0266859674738	36.5454949435348	1.76006410906413	0.000788926202547889	293426	NLR family	pyrin domain containing 10
St5	1323.74036703259	1446.77304490211	1336.27965329607	1280.01056710358	1242.72874617831	1183.52778832625	1160.00479081122	1475.67470274419	1278.47961245422	1099.79862813689	1027.24951384258	1101.28507663126	1117.80370712321	953.140810508029	1016.87839680386	-0.411610313710348	0.00295640637882933	NA	NA
Akip1	1174.44634067553	1407.64589236773	1377.86278800755	792.278454772519	1330.63881825523	1064.12142392538	832.158544936908	1858.89673600988	1906.92144898155	753.214577699116	999.486013468459	701.942684185808	763.18322809842	539.458046359699	624.014326160857	-1.03932457632427	0.00807744595087235	361624	A-kinase interacting protein 1
Eif4g2	3285.29799111285	3427.35224223751	3263.71414059864	3229.794105366	3328.59500182165	3454.88267586334	3582.08787378767	3594.73062190063	3341.97162208262	3761.85910064831	3300.77171114584	3642.45258236161	3653.09039941875	3919.66875579023	4027.31354277754	0.217587561052898	0.028625827706898	361628	eukaryotic translation initiation factor 4	gamma 2
Parva	1478.84027219243	1647.06680192332	1348.64220685894	1712.78694846776	1743.2167701617	1571.59847262907	1813.10219354237	1924.74615581046	1942.55474899083	1968.89237163587	2063.75352780987	1699.73621122557	1881.98586614846	1951.48211306077	1948.78851786399	0.369130874309942	0.00618399692949138	57341	parvin	alpha
Syt17	51.4234979674316	25.1531694863856	21.3535016085999	57.2455530904999	52.9458388645101	45.6553746238612	71.7974628168018	68.0084171710931	76.6655848684542	61.0999237853829	98.7146679968849	38.2468770229447	83.910197853753	64.852879890237	63.0409787775976	1.09405213889758	0.0302481927492978	192189	synaptotagmin 17
Gde1	892.446513112199	569.206909488208	722.64744917525	966.304936167638	766.216196397722	855.160286223862	990.458975002869	836.61148107297	998.812197229861	1032.37802258061	1072.49373667449	903.301242630135	1169.74811531839	1035.68083945924	1113.72395840422	0.602745232964198	0.00596304746347638	60418	glycerophosphodiester phosphodiesterase 1
Ccp110	136.023446236432	99.6810790756763	100.024297008705	203.79416900218	114.882480555069	114.138436559653	224.907714847813	109.0293672108	153.331169736908	241.239354256081	208.740391701746	146.238059205377	246.735938927107	205.367452985751	229.322980770681	1.01846605275044	0.0133563625257875	361634	centriolar coiled-coil protein 110
Polr3e	593.029049140541	596.223276714325	594.526439523651	508.340511443639	583.403205601394	572.448158745337	497.392061682663	538.669843942467	565.813612268592	463.516663199456	457.583617277227	503.958850184683	485.480430439571	472.639927684909	480.573258507483	-0.310147577878206	0.0120780537993609	361640	RNA polymerase III subunit E
Plk1	118.605809828108	71.7331129796923	103.395902525852	391.559583139019	112.884524371503	158.037835236443	896.170740701286	114.426860637077	131.735230337344	953.369500444336	922.365179095893	231.731078433135	857.082735220477	523.736136083278	760.146294825524	2.86555886716525	0.00967406552971467	25515	polo-like kinase 1
Cdipt	894.934746884817	705.220344488663	746.248687795282	974.319313600308	928.050647266601	864.818153932755	1104.64289177176	1368.80433290391	1243.92610941492	1174.59336242589	1136.24695975581	914.550324107472	1163.75452975741	1099.5510999572	957.491967520613	0.455629252076512	0.0178154486631087	192260	CDP-diacylglycerol--inositol 3-phosphatidyltransferase
Mvp	2758.62184257544	2701.63672261179	2581.52595762916	2361.95152051403	2160.78961252708	2388.12728801735	1929.88119932873	2628.57929859701	2648.74196735659	1915.16657658321	1671.97968919724	2255.440836206	1973.88751141686	1864.02898714818	2037.41134310207	-0.4529325087026	0.0175324817129388	64681	major vault protein
Cd2bp2	924.793552156229	831.917790790457	823.795614689671	927.377960066098	983.993420406461	976.322626571801	1039.76566633489	940.243354857493	892.992094171995	1052.39351485513	965.55284634453	922.424681141607	1073.85074634267	992.445586199082	1009.56929781515	0.251691038898157	0.0498867389463534	293505	Cd2 (cytoplasmic tail) binding protein 2
Phkg2	577.270235247296	1042.4591353802	845.149116298271	503.760867196399	604.381745528842	497.819180994794	607.250830089095	554.862324221299	479.429854670333	528.830374832107	604.62734148092	489.335044264145	590.368177756762	562.058292382054	489.709632243367	-0.585429695515213	0.0322944080603544	140671	phosphorylase kinase catalytic subunit gamma 2
Rnf40	815.311266161052	1072.27029921592	1028.33968272994	854.103652110259	916.062910165203	820.04076728243	771.606467862497	903.540399558808	770.975036564455	639.442305822886	697.172342727999	723.315938992748	703.247372488597	750.721215699107	708.982601904576	-0.429621971638898	0.00922524099119626	266712	ring finger protein 40
Orai3	225.599862050668	308.35922592569	283.214863440378	199.21452475494	241.752698211537	246.714620563558	140.999836616129	239.648708126709	145.772590947061	141.161892883471	135.732668495717	195.734017705658	147.841777170898	201.436975416645	160.800177751553	-0.678850605971095	0.0386310155649504	309000	ORAI calcium release-activated calcium modulator 3
Pycard	166.711662765383	231.036519726801	183.190566431673	116.78092830462	200.794596448425	160.67179915705	85.6379375766673	94.9958843024792	64.7878181986937	108.505037067145	95.6298346219822	113.6157229211	92.9005761952265	158.201722156487	86.7955504908952	-0.782655773709649	0.0360321769220448	282817	PYD and CARD domain containing
Itgam	451.199724101335	323.264807843548	420.326821137704	322.864919430419	273.719997148599	338.903357784816	284.594762249733	276.351663425394	306.662339473817	262.30829349242	203.599002743575	280.102128785683	239.743422439294	139.531953703237	273.177574702923	-0.871964735393271	0.00444404114567642	25021	integrin subunit alpha M
Pstk	554.046720036198	514.242576166106	629.36636320084	493.456667640109	558.428753306814	504.843084783081	415.214242795962	440.435463584222	399.524878891944	384.508141063185	421.593894570029	489.335044264145	357.617271805281	395.01299569508	370.02313630329	-0.594587993440354	0.000108231551258972	361661	phosphoseryl-tRNA kinase
Fam53b	369.917420862492	516.105773905838	454.042876309178	314.850541997749	357.634156858389	394.216600117571	250.858605022561	284.987652907438	285.066400074252	230.704884637911	246.786669992212	361.095515422507	241.741284292955	296.751056467448	335.304916106932	-0.615303794082645	0.0238355005151029	309060	family with sequence similarity 53	member B
Mettl10	84.5999482690003	66.1435197604955	68.555978848663	96.1725291920398	93.9039406276217	68.4830619357918	105.533620043974	121.983351433865	82.0645697183453	123.253294532583	89.4601678721769	91.1175599664271	128.862089561121	102.192416796737	117.8592211929	0.664898439725632	0.0322944080603544	NA	NA
Uros	76.3058356936081	56.8275310618342	84.290137928684	106.47672874833	88.9090501687056	97.4566650624729	102.073501354007	87.4393935056911	85.30396062828	84.2757569453557	60.6683897064188	123.739896250703	105.886678244022	119.879565857711	122.427408060842	0.683633894910663	0.0449489595342774	309070	uroporphyrinogen III synthase
Dock1	1074.91698977083	781.611451817686	853.016195838282	1065.91219854511	940.038384368	1024.61196511627	1281.10894496004	968.310320674135	973.976866920362	1397.92411833109	1222.62229425308	1086.66127071072	1221.69252351357	1432.65907393887	1296.4514331219	0.543185424891563	0.0120019259980286	309081	dedicator of cyto-kinesis 1
Mki67	1193.52279959894	436.919869967217	702.417816072366	2013.89855772379	1034.9413030874	1508.38333853449	3956.64572197653	688.720161192974	873.555748712387	4396.03417166212	5222.62290371019	1705.36075196424	3324.44212449155	3516.79480495694	4324.24568919376	2.25873767563573	0.014605050314914	291234	marker of proliferation Ki-67
Rassf7	20.7352814384805	27.947966095984	34.8399236771894	46.9413535342099	40.9581017631116	32.4855550208243	56.2269287119532	61.5314250595604	114.458478817692	66.3671585944676	106.940890329959	48.3710503525477	80.9134050732618	108.088133150395	49.336418173772	1.52138787349436	0.00581834285858296	293623	Ras association domain family member 7
Deaf1	359.135074514482	608.334062022585	524.846592169272	432.776381364179	437.552404201046	341.537321705423	403.968857053572	347.598576652253	261.310866734731	369.759883597748	309.511615281899	300.350475444889	366.607650146754	315.420824920698	292.363959548279	-0.614197815840279	0.0416259763644191	83632	DEAF1 transcription factor
Mrpl23	429.635031405315	347.486378460068	432.689374700578	543.832754359749	447.542185118878	456.553746238612	485.281646267781	481.456413623929	497.786403159963	513.028670404853	486.375395442985	527.58192128709	568.391697366493	527.666613652383	504.327830220781	0.403969298814931	0.0112349737239367	64360	mitochondrial ribosomal protein L23
Gstp1	2858.15119348015	4637.49917419361	3056.92233554694	1822.69841040152	2216.73238566694	1762.12186288634	1525.91234227516	2530.34491823876	1668.28631861636	1510.6429432455	1326.47835120814	1365.63849134867	1833.03825073377	1608.54794515633	1203.26042101588	-1.18406087633105	6.97600702570182e-05	24426	glutathione S-transferase pi 1
Tmem134	977.0464613812	869.181745585103	959.783703881281	878.146784408268	881.098676952791	848.136382435575	768.146349172531	857.121956092824	889.75270326206	747.947342890032	777.378010475468	821.182947845577	790.154363122841	719.277395146265	659.646183730804	-0.372172379099485	0.00440011399464609	361695	transmembrane protein 134
Ppp1ca	3711.615377488	3788.81260374557	3440.16149599602	4262.50388311862	3887.02375512847	3696.32936858569	4078.61490579784	4066.47154735726	4016.84472831901	4402.35485343302	4025.70755424796	4191.40775845564	4223.4799586389	4315.66437087759	4109.54090640049	0.208771872000885	0.0347965387922677	24668	protein phosphatase 1 catalytic subunit alpha
Pold4	259.605723609776	390.33992647391	364.133395851915	232.41694554743	285.707734249998	299.393898975705	184.251320240708	256.920687090796	227.837160665406	178.032536547064	228.277669742796	256.479057683276	199.786185366079	192.593400886158	179.986562596909	-0.823506501389004	0.0017951711225035	361698	DNA polymerase delta 4	accessory subunit
Rhod	111.970519767795	72.6647118495584	67.4321103429472	115.63601724281	88.9090501687056	86.9208093800434	112.453857423906	86.3598948204356	106.899900027845	150.642915539823	120.308501621203	100.116825148296	162.825741073354	135.601476134132	131.563781796725	0.759897347849687	0.0192068638616637	293660	ras homolog family member D
Pc	542.434962430649	685.656768221474	633.861837223703	539.253110112509	496.492111616255	538.206627777441	367.637610808925	256.920687090796	358.492594032772	350.797838285043	361.953782655245	534.331370173492	275.704935805188	352.760361827198	431.236840333711	-0.811910284797481	0.00425180223959434	25104	pyruvate carboxylase
Pacs1	1016.02879048554	1307.03321442219	1145.22200732439	885.016250779129	1130.84319989859	1044.80568850759	766.416289827547	1025.52375099267	809.847727483671	724.771509730059	959.383179594725	905.551058925602	776.169330147215	905.975079678765	755.578107957583	-0.50857648617199	0.0237234065513392	171444	phosphofurin acidic cluster sorting protein 1
Sf3b2	2901.28057887219	2858.1453327493	2765.84039256655	2801.59736824907	2772.16420469841	2787.61181597614	2621.03990764951	2910.32845544868	2919.77100682113	2619.92259403874	2531.61992300344	2799.8963797091	2470.35618205156	2480.13134610543	2441.23906222813	-0.206310436135007	0.0189657530759637	293671	splicing factor 3b	subunit 2
Banf1	1774.11067987639	1620.98203356707	2027.45878431128	1766.59776837283	1930.02567332516	1842.89675645163	1613.28033919681	1698.05143190682	1824.85687926321	1598.07904107631	1641.13135544821	1694.1116704869	1531.36111083099	1486.70314051407	1505.67439167364	-0.26033072385024	0.0419912322141035	114087	BAF nuclear assembly factor 1
Sart1	951.334712397484	1052.70672294873	999.119101581334	1001.79717908375	897.082326421322	921.887372212582	869.354820854046	934.845861431216	918.907221451472	836.436887682655	893.573400930135	889.802344857331	768.177882732572	799.852185312923	762.88720694629	-0.36516461942552	0.000304510971563376	29678	spliceosome associated factor 1	recruiter of U4/U6.U5 tri-snRNP
Dpf2	1353.59917230401	1644.27200531373	1535.20437880776	1345.27049762675	1368.599985743	1421.46252915445	1216.23171952317	1351.53235393982	1249.32509426481	1154.57787015137	1282.26240616787	1266.64657434811	1244.66793483067	1271.50949360556	1232.49681697071	-0.273356154398319	0.0255511201591228	361711	double PHD fingers 2
Capn1	787.940694662258	772.295463119025	747.372556300998	757.931122918219	753.22948120454	763.849536976139	698.078945700712	833.372985017204	727.783157765326	621.533707471998	685.861287020023	763.81263231116	592.366039610423	619.050217134081	649.596172621332	-0.310595612773918	0.0244648535959776	29153	calpain 1
Prdx5	2204.57512253924	1937.72564932156	2133.10242384856	1988.71051436397	1978.97559982254	1960.54714490542	1519.85713456772	1685.09744768375	1923.11840353122	1486.41366312371	1422.10818583012	1768.35560823732	1458.43915317237	1321.62308261165	1374.11060987691	-0.595248574211781	2.64017536775515e-05	113898	peroxiredoxin 5
Bad	249.652788519305	186.319773973227	200.04859401741	322.864919430419	261.732260047201	234.422788934057	297.570207337106	251.523193664519	296.944166744013	321.301323354169	311.568170865168	308.224832479025	372.601235707736	351.777742434922	319.77308075593	0.710811290675643	0.000402178036582403	64639	BCL2-associated agonist of cell death
Vegfb	1856.22239437277	2331.79197127493	2153.33205695145	2003.5943581675	1960.99399417044	1879.77225134013	1758.6053241754	1698.05143190682	1608.89748526756	1711.85131295254	1828.27791352564	1960.71490149978	1644.24030556283	1712.70560073762	1674.69730578748	-0.33315454944688	0.010077803195226	89811	vascular endothelial growth factor B
RGD1560108	510.917334644159	422.014288049359	459.662218837757	633.135817180929	565.421599949296	461.821674079827	738.735340307817	571.054804500131	535.579297109201	653.137116326506	595.372841356212	638.947827912723	647.307240586095	626.911172272291	603.914303941913	0.430586359394236	0.0406686755608559	NA	NA
Ubxn1	1371.84621996987	1815.68619736909	1561.05335443923	1385.3423847901	1425.54173697464	1324.00586409197	1204.98633378078	1314.82939864113	1259.04326699461	1267.29669506579	1289.46035070931	1371.26303208734	1263.64762244045	1342.25808984945	1208.74224525741	-0.315663867672353	0.0298563814720219	293719	UBX domain protein 1
Incenp	244.67632097407	152.782214658046	203.420199534557	416.747626498839	228.765983018355	300.271886949241	666.072847818523	183.514776493426	192.203860656125	723.718062768242	728.020676477026	322.848638399563	513.450496390822	533.562330006041	611.22340293062	1.46421752815979	0.0163706254459343	293733	inner centromere protein
Tmem138	34.8352728166472	29.8111638357163	34.8399236771894	51.5209977814499	37.961167487762	39.5094588091106	75.2575815067682	32.3849605576634	33.4737060693251	87.4360978308065	85.34705670564	42.7465096138794	77.9166122927706	60.9224023211317	75.8319020078348	1.1103403498131	0.0270295237756816	361728	transmembrane protein 138
Tmem132a	1619.01077471656	1154.25099976414	1221.64506571306	1770.03250155826	1590.37312211887	1500.48144677267	1882.3045673417	1473.51570537368	1834.57505199301	2014.190590994	2932.64826174079	1642.36589569115	2435.3935996125	2088.06620858718	1994.47038654341	0.705740608826819	0.0126793027280866	338474	transmembrane protein 132A
Tmem109	1380.14033254526	1473.78941212822	1606.00809466786	1367.02380780114	1495.47020339946	1437.26631267809	1107.23798078923	1358.00934605135	1397.25727915183	1156.68476407501	1231.87679437779	1313.89271655292	1048.87747317191	1177.17803194703	1235.23772909148	-0.364591389154682	0.0190499735902249	361732	transmembrane protein 109
RGD1311863	313.517455349825	493.747401029051	447.299665274883	270.19901058716	354.637222583039	373.144888752712	262.103990764951	367.029552986852	340.136045543142	253.880717797884	282.77639269941	300.350475444889	224.759458536838	284.959623760132	275.0048494501	-0.674957980379941	0.015096981980003	NA	NA
Kcnv2	26.541160241255	25.1531694863856	25.8489756314631	22.8982212362	35.9632113041955	33.3635429943601	57.9569880569364	30.2259631871525	30.2343151593904	68.4740525181015	51.4138895817109	29.2476118410754	65.9294411708059	45.2004920447106	52.9909676681255	1.08060249500425	0.0347518676873415	294065	potassium voltage-gated channel modifier subfamily V member 2
Rnls	38.9823291043433	30.7427627055824	22.4773701143157	69.8395747704099	32.9662770288459	39.5094588091106	51.9017803494953	37.7824539839406	44.2716757691074	66.3671585944676	57.5835563315162	49.4959585002814	56.9390628293324	59.9397829288554	56.645517162479	0.895767549547001	0.0369948545183401	361751	renalase	FAD-dependent amine oxidase
Lipa	2965.14524570271	3043.53350785266	3414.31252036456	2446.67493908797	2899.03442235487	3037.83838843384	2225.72134732086	2657.72576309891	2533.20369156892	2358.66774750814	2393.83069892446	2514.16971018475	2170.67690400244	2046.79619411157	2246.6343016538	-0.543213020695131	5.40484459086413e-05	25055	lipase A	lysosomal acid type
Ifit3	105.335229707481	22.3583728767872	21.3535016085999	19.46348805077	14.9846713767481	18.4377474442516	15.5705341048486	10.7949868525545	12.9575636397387	7.37412873271862	6.1696667498053	20.248346659206	11.9871711219647	7.86095513821055	12.7909232302372	-2.19819707246087	0.0120019259980286	309526	interferon-induced protein with tetratricopeptide repeats 3
Ifit1	210.670459414962	20.4951751370549	17.9818960914526	43.5066203487799	27.9713865699299	11.4138436559653	20.7607121397981	19.430976334598	12.9575636397387	24.2292801217898	20.5655558326843	13.498897772804	17.9807566829471	4.91309696138159	10.0500111094721	-2.92448805571311	0.00869595859828713	56824	interferon-induced protein with tetratricopeptide repeats 1
Slc16a12	111.141108510255	81.9807005482198	89.9094804572629	154.56299334435	105.89167772902	117.650388453796	221.447596157847	128.460343545398	158.7301545868	230.704884637911	175.835502369451	129.364436989372	249.732731707598	198.489117239816	169.022914113849	1.121568470552	0.00184584796352619	309525	solute carrier family 16	member 12
Kif20b	213.158693187579	83.843898287952	115.758456088726	463.688980033049	198.796640264859	266.908343954881	977.483529915495	111.188364581311	199.762439445972	1068.19521928238	1067.35234771632	301.475383592623	864.07525170829	674.076903101554	865.214592788187	2.54092492350117	0.0133563625257875	309523	kinesin family member 20B
Kif11	337.570381818462	204.951751370549	211.287279074568	746.482012300119	292.70058089248	373.144888752712	1405.67321779883	195.389262031236	277.507821284405	1559.10150348908	1753.21363473634	545.580451650829	1230.68290185504	1106.42943570313	1393.29699472227	2.30672049259008	0.0187088163952234	171304	kinesin family member 11
Cep55	48.9352641948139	23.2899717466533	51.6979512629262	168.30192608607	57.9407293234261	81.6528815388287	394.453530656164	47.4979421512396	65.8676151686719	436.127042192216	473.00778415174	132.739161432573	365.608719219924	288.890101329238	337.132190854109	3.0011404264547	0.0040182764435199	294074	centrosomal protein 55
Zfp518a	173.346952825697	181.661779623896	151.722248271631	175.17139245693	212.782333549824	187.88942633666	223.17765550283	243.966702867731	186.804875806233	198.048028821586	259.126003491823	268.853047308347	263.717764683224	276.116049229645	253.077552483979	0.642281799494229	0.00205475892504235	309478	zinc finger protein 518A
Ubtd1	552.38789752112	444.372660926146	433.813243206293	477.427912774769	526.461454369751	406.508431747072	410.024064761013	342.201083225976	439.477366781139	390.828822834087	367.095171613416	482.585595377743	369.604442927245	307.559869782488	338.045828227697	-0.496790237925365	0.0274271753278567	309373	ubiquitin domain containing 1
Morn4	71.3293681483728	49.3747401029051	42.7070032171999	95.0276181302298	62.9356197823422	65.8490980151844	89.9630859391252	82.0419000794139	137.134215187235	97.970567448976	130.591279537546	77.618662193623	117.873849365986	92.3662228739739	91.3637373588371	0.873535087498977	0.0329641514785323	293950	MORN repeat containing 4
Avpi1	905.717093232827	647.461214556963	554.067173317883	1130.02721800647	1055.91984301485	739.265873717137	1102.04780275428	1298.6369183623	1508.47636705958	1203.03643039495	1156.81251558849	924.674497437074	1322.58454712344	991.462966806805	947.44195641114	0.628678928136881	0.0470971587167338	171386	arginine vasopressin-induced 1
Loxl4	73.8176019209905	44.7167457535744	51.6979512629262	72.1293968940299	57.9407293234261	70.2390378828634	104.668590371482	68.0084171710931	61.548427288759	104.291249219878	92.5450012470796	110.240998477899	122.868504000138	122.82742403454	107.809210083428	1.04461938003563	0.00114101885708824	309380	lysyl oxidase-like 4
Cnnm1	24.8823377261766	18.6319773973227	16.8580275857368	12.59402167991	10.9887590096153	9.65786770889371	7.7852670524243	12.9539842230653	6.47878181986937	7.37412873271862	12.3393334996106	12.3739896250703	3.99572370732157	5.89571635365791	6.3954616151186	-1.89535513014327	0.00624748678657478	309387	cyclin and CBS domain divalent metal cation transport mediator 1
Cutc	201.54693558203	187.251372843093	229.26917516602	164.86719290064	163.832407052446	202.815221886768	158.300430065961	145.732322509485	109.059493967801	125.360188456217	138.817501870619	149.612783648578	130.859951414781	109.070752542671	136.131968664667	-0.713232697608669	0.00232681331434445	361760	cutC copper transporter
Cwf19l1	466.129126737041	517.96897164557	554.067173317883	416.747626498839	479.50948405594	456.553746238612	440.300103298219	405.891505656048	466.472291030595	368.706436635931	432.904950278006	350.971342092904	328.648274927199	387.152040556869	397.432257510941	-0.46350192892865	0.0065241518037126	365465	CWF19 like cell cycle control factor 1
Arl3	469.446771767198	537.532547912759	457.414481826325	419.037448622459	442.547294659962	426.702155138395	362.447432773976	388.61952669196	383.327924342271	436.127042192216	376.349671738124	386.968402820382	449.518917073677	333.107973981672	350.836751457934	-0.371108470454461	0.0383120450812533	64664	ADP ribosylation factor like GTPase 3
Obfc1	143.488147554285	77.3227061988891	95.5288229858418	232.41694554743	107.889633912587	114.138436559653	218.852507140372	123.062850119121	127.416042457431	276.00310399604	219.023169618088	181.11021178512	228.75518224416	246.637467461356	222.927519155562	1.13921034655951	0.0124976925848425	NA	NA
Acsl5	953.822946170102	885.950525242693	790.079559518198	988.058246342028	973.004661396846	934.179203842083	1325.22545825711	1052.51121812406	1156.46255484668	1459.02404211647	1574.29329899199	1011.29242481257	1359.54499141616	1288.21402327425	1318.37873008802	0.591845760968464	0.00496820775496303	94340	acyl-CoA synthetase long-chain family member 5
Habp2	1.65882251507844	0	2.24773701143157	1.14491106181	0.998978091783209	2.63396392060738	8.65029672491588	1.07949868525545	14.037360609717	7.37412873271862	38.046278290466	1.12490814773367	31.9657896585726	6.87833574593423	20.1000222189442	3.94107781606034	0.0224897077085647	292126	hyaluronan binding protein 2
Casp7	666.017239803993	825.396598701394	775.469268943892	487.732112331059	568.418534224646	635.663292839914	300.165296354581	362.71155824583	285.066400074252	359.225413979579	319.794393198242	569.203522753236	289.689968780814	415.648002932883	468.695972650834	-0.948357786087778	0.00187889463394562	64026	caspase 7
Tdrd1	23.2235152110981	21.4267740069211	30.3444496543262	21.75331017439	7.99182473426567	24.5836632590022	6.05520770744112	3.23849605576634	5.39898484989114	7.37412873271862	4.11311116653687	8.99926518186934	2.99679278049118	2.94785817682896	7.30909898870697	-2.47863156104743	0.00175940125388062	292129	tudor domain containing 1
Abcc1	414.705628769609	783.474649557418	612.508335615103	319.430186244989	440.549338476395	438.993986767896	354.662165721551	432.878972787434	399.524878891944	342.370262590507	442.159450402714	352.096250240638	354.620479024789	387.152040556869	380.986784786351	-0.688539793088436	0.0206327988191802	24565	ATP binding cassette subfamily C member 1
Fopnl	550.729075006041	449.962254145343	487.758931480651	526.659088432599	507.48087062587	540.840591698048	724.894865547951	507.364382070059	614.404475917612	856.452379957177	961.439735177993	538.831002764427	797.146879610653	728.120969676752	725.428074629166	0.595964178681648	0.0284066720414673	NA	NA
Nde1	453.687957873953	336.307192021674	351.770842289041	547.267487545179	378.612696785836	446.017890556182	774.201556879972	401.573510915026	386.567315252206	804.833478828147	811.311177599398	470.211605752673	781.163984781367	620.032836526357	719.946250387636	0.892812660966262	0.0228202252553236	83836	nudE neurodevelopment protein 1
Parn	389.823291043433	585.975689145798	472.02477240063	341.183496419379	421.568754732514	378.412816593926	336.496542599228	416.686492508602	340.136045543142	337.103027781423	350.642726947268	338.597352467834	334.641860488182	354.725600611751	335.304916106932	-0.49784817465934	0.0206327988191802	360464	poly(A)-specific ribonuclease
RGD1565166	4.97646754523531	7.45279095892907	5.61934252857893	17.17366592715	3.99591236713284	7.02390378828634	40.6563946071047	15.1129815935762	58.3090363788243	23.1758331599728	25.7069447908554	20.248346659206	60.934786536654	24.565484806908	21.9272969661209	2.57268209180261	0.00243817731513143	287059	similar to MGC45438 protein
Rogdi	427.146797632698	540.327344522358	514.73177561783	375.530828273679	425.564667099647	392.460624170499	350.337017359093	316.293114779846	308.821933413773	345.530603475958	340.359949030926	302.600291740357	346.629031610146	301.66415342883	251.250277736802	-0.720385427071067	6.58438822678577e-05	287061	rogdi atypical leucine zipper
Mgrn1	4047.52693679139	4031.95990878063	3840.25868403084	3745.0040831805	3632.28434172375	3303.86874441519	3428.11259208417	3423.09033094502	3057.98501897834	3339.42686895972	3294.60204439603	3193.61423141588	3377.38546361356	3165.01706252202	2971.14873890938	-0.325716800304072	0.0017846060791355	302938	mahogunin ring finger 1
Dnaja3	1623.15783100425	2345.76595432292	2172.43782154861	1353.28487505942	1911.04508958128	1747.19606733623	1317.44019120469	1655.95098318185	1876.68713382216	1264.13635418034	1688.43213386339	1663.73915049809	1271.63906985509	1375.66714918685	1478.26527046598	-0.573573596745736	0.0303962310468946	360481	DnaJ heat shock protein family (Hsp40) member A3
Trap1	1405.02267027144	1657.31438949185	1699.28918064227	1288.02494453625	1507.45794050086	1489.0676031167	1172.1152062261	1244.66198409953	1381.06032460215	1149.31063534229	1425.19301920503	1258.77221731397	1171.74597717205	1254.80496393686	1243.46046545377	-0.374789553254597	0.020185336254639	287069	TNF receptor-associated protein 1
Cluap1	307.71157654705	416.424694830162	366.381132863346	296.531965008789	320.67196746241	286.224079372668	281.999673232258	301.180133186269	285.066400074252	294.965149308745	252.956336742017	262.103598421944	299.679278049118	288.890101329238	222.927519155562	-0.426359910462098	0.0408091175503082	363544	clusterin associated protein 1
Mefv	15.7588138932452	21.4267740069211	26.9728441371789	20.60839911258	27.9713865699299	24.5836632590022	18.1656231223234	6.47699211153267	9.71817272980405	18.962045312705	13.3676112912448	24.7479792501407	36.9604442927245	52.0788277906449	39.2864070642999	1.016119536625	0.0486954909059214	58923	MEFV innate immuity regulator	pyrin
Ccnf	73.8176019209905	54.9643333221019	66.3082418372314	243.86605616553	44.9540141302444	100.09062898308	467.116023145458	70.167414541604	83.1443666883236	484.585602435795	555.270007482477	178.860395489653	398.573439805327	314.438205528422	426.668653465769	2.54626250885457	0.0165254120877276	117524	cyclin F
Ndufb10	2680.65718436676	2512.52215202896	2923.18198336676	2566.89060057802	2717.22040965033	2548.7990871744	2033.68476002772	2466.65449580869	2668.1783128162	1918.32691746866	1965.03885981299	2298.18734581988	1892.97410634359	1848.30707687175	1765.14740577273	-0.559488932832744	0.000152153845953354	681418	NADH:ubiquinone oxidoreductase subunit B10
Hagh	536.629083627875	612.06045750205	619.251546649398	570.165708781379	604.381745528842	526.792784121475	482.686557250306	526.795358404657	534.499500139223	489.85283724488	498.714728942595	469.086697604939	435.533884098051	450.039681662554	430.323202960123	-0.423763300881793	0.000864228462419246	24439	hydroxyacyl glutathione hydrolase
Nme3	175.835186598314	230.104920856935	201.172462523126	168.30192608607	198.796640264859	165.061739024729	122.834213493806	136.016834342186	125.256448517474	135.894658074386	121.336779412838	172.110946603251	105.886678244022	147.392908841448	149.836529268493	-0.587868176012481	0.0224897077085647	85269	NME/NM23 nucleoside diphosphate kinase 3
Mapk8ip3	858.440651553091	1487.76339517622	1603.76035765643	894.175539273608	1229.74203098513	1181.77181237918	935.097075963407	847.406467925525	1094.91412755792	680.526737333747	1040.61712513383	876.303447084527	794.150086830162	822.452431335278	760.146294825524	-0.732126070469828	0.0207509578272817	302983	mitogen-activated protein kinase 8 interacting protein 3
Narfl	991.975864016906	939.983259694929	1176.69032548443	830.060519812249	994.982179416077	957.006891154013	697.21391602822	917.573882467129	1066.83940633849	608.892343930195	757.840732434418	823.432764141044	623.332898342165	676.042141886107	612.137040304208	-0.700951903013532	0.00176960916561027	NA	NA
Metrn	74.6470131785297	45.6483446234405	55.0695567800735	73.2743079558399	68.9294883330414	73.7509897770066	101.208471681516	63.6904224300713	66.9474121386501	105.344696181695	112.08227928813	86.6179273754924	117.873849365986	92.3662228739739	93.1910121060138	0.782652413437912	0.0198196837704209	287151	meteorin	glial cell differentiation regulator
Fam195a	802.040686040425	858.934158016575	1051.94092134998	891.885717149989	916.062910165203	856.916262170933	623.686393866435	618.55274665137	835.762854763149	638.388858861069	638.560508604849	867.304181902658	527.435529366447	599.397829288554	618.532501919327	-0.63487764943703	0.00489974164814394	NA	NA
Tmem8a	34.8352728166472	18.6319773973227	12.3625535628736	35.4922429161099	23.975474202797	20.1937233913232	40.6563946071047	34.5439579281743	29.1545181894122	42.1378784726778	37.0180004988318	35.9970607274774	46.9497535610285	44.2178726524343	45.6818686794185	1.02323026544911	0.0318939119680188	NA	NA
Luc7l	378.211533437884	639.076824728168	612.508335615103	396.139227386259	447.542185118878	348.56122549371	428.189687883336	384.301531950939	362.811781912685	342.370262590507	343.444782405829	329.598087285965	372.601235707736	335.073212766225	291.45032217469	-0.70456237845785	0.0066136946412315	360503	LUC7-like
Nsg2	79.623480723765	13.0423841781259	34.8399236771894	59.5353752141199	119.877371013985	69.3610499093276	101.208471681516	165.163298844083	128.495839427409	111.665377952596	168.637557828012	57.370315534417	114.877056585495	130.68837917275	107.809210083428	1.46300781398983	0.0386310155649504	497878	neuronal vesicle trafficking associated 2
Fgf18	114.458753540412	63.3487231508971	84.290137928684	108.76655087195	133.86306429895	131.698196030369	116.779005786364	120.90385274861	119.857463667583	124.3067414944	150.128557578596	159.736956978181	149.839639024559	197.50649784754	166.282001993083	0.964168003911131	0.000455329880429414	29369	fibroblast growth factor 18
Spdl1	95.3822946170102	49.3747401029051	50.5740827572104	143.11388272625	78.9192692508735	74.6289777505423	256.913812730002	63.6904224300713	91.7827424481494	272.842763110589	231.362503117699	87.742835523226	209.775494634382	178.83672939429	196.4320353215	1.5789510962326	0.0229043508347155	303037	spindle apparatus coiled-coil protein 1
Hmmr	335.911559303384	225.446926507604	243.879465740326	613.672329130159	326.665836013109	380.168792540998	1172.1152062261	195.389262031236	286.14619704423	1275.72427076032	1369.66601845678	406.091841331854	1081.84219375732	854.878871280397	1008.65566044156	1.87069201733476	0.0339613428393025	25460	hyaluronan-mediated motility receptor
Pttg1	61.3764330579022	57.7591299317003	55.0695567800735	124.79530573729	58.9397074152093	65.8490980151844	304.490444717039	34.5439579281743	34.5535030393033	333.942686895972	285.861226074312	98.9919170005627	380.59268312238	226.98507961583	243.941178748095	2.2888825221517	0.0332420392132814	64193	PTTG1 regulator of sister chromatid separation	securin
Rnf145	746.470131785297	669.81958743375	593.402571017935	855.248563172069	775.20699922377	767.361488870282	953.26269908573	824.73699553516	887.593109322103	923.872985513462	938.817623762041	857.180008573054	916.01965990347	892.218408186897	849.682757437185	0.399965674344685	0.00427495675498975	287212	ring finger protein 145
Sec24a	495.158520750914	731.305112844915	617.003809637967	417.892537560649	456.532987944927	494.307229100651	423.864539520878	455.548445177798	501.025794069898	390.828822834087	416.452505611858	487.085227968678	371.602304780906	369.464891495896	460.473236288539	-0.615906461883728	0.00533879101736088	287275	SEC24 homolog A	COPII coat complex component
Jade2	206.523403127265	326.059604453147	256.242019303199	157.99772652978	190.804815530593	224.764921225163	139.269777271146	195.389262031236	111.219087907757	136.948105036203	171.722391202914	195.734017705658	112.879194731834	140.514573095514	146.181979774139	-0.979695872959015	0.00286619445399999	303113	jade family PHD finger 2
Cdkl3	75.4764244360689	87.5702937674166	123.625535628736	53.8108199050699	88.9090501687056	73.7509897770066	53.6318396944785	83.1213987646693	82.0645697183453	46.3516663199456	71.9794454143952	65.2446725685527	55.940131902502	56.9919247520265	48.4227808001837	-0.822685877963024	0.0351891410091993	60396	cyclin-dependent kinase-like 3
RGD1310352	2009.66347701753	1664.76718045078	1650.96283489649	1851.32118694677	1775.18406909876	1866.60243173709	2051.85038315005	1872.9302189182	1919.87901262129	2162.72661261019	2052.4424721019	1911.2189429995	2162.6854565878	2018.30023173556	2219.22518044615	0.264166100551796	0.0466070990995954	303122	similar to HTGN29 protein; keratinocytes associated transmembrane protein 2
LOC24906	54.7411429975884	68.0067175002278	22.4773701143157	19.46348805077	34.9642332124123	16.6817714971801	12.9754450873738	30.2259631871525	5.39898484989114	13.6948105036203	29.8200559573923	8.99926518186934	1.99786185366079	8.84357453048687	19.1863848453558	-2.26840729781107	0.0236026600282552	24906	RoBo-1
Rnf187	1587.49314693006	1683.3991578481	1658.8299144365	2032.21713471275	1752.20757298775	1816.55711724555	1762.06544286537	1896.67918999382	1836.73464593297	1826.67703179058	1994.85891577038	2009.08595185233	1886.98052078261	1949.51687427622	2013.65677138877	0.247501467572215	0.020268519930739	360533	ring finger protein 187
Hist3h2a	93.7234721019317	102.475875685275	91.0333489629787	123.65039467548	113.883502463286	109.748496691974	137.539717926163	90.6778895614574	142.533200037126	158.017044272542	130.591279537546	167.611314012316	185.801152390453	154.271244587382	195.518397947911	0.898394319156239	0.000277890660602298	64646	histone cluster 3	H2a
Iba57	103.676407192402	125.765847431928	112.386850571579	125.9402167991	124.872261472901	143.112039686334	167.815756463368	104.711372469778	170.60792125656	199.101475783403	227.249391951162	122.61498810297	192.793668878266	205.367452985751	171.763826234614	0.737747277857535	0.0256201723004858	363611	iron-sulfur cluster assembly factor IBA57
Cops3	997.78174281968	705.220344488663	774.345400438177	1101.40444146122	900.079260696672	899.059684900651	1149.62443474132	1001.77477991705	1316.27250640346	1166.16578673136	1149.61457104706	1087.78617885846	1251.66045131848	1086.77704785761	1142.96035435905	0.489604183216608	0.0180231265231026	287367	COP9 signalosome subunit 3
Ubb	6440.37841479203	5342.71951868228	5379.95853686147	7723.57002297025	5804.06271326045	5856.17978348373	7568.14460462891	5490.3303132092	6330.84963498235	8092.57956067778	7925.96521791655	6716.82655011773	8108.3223330823	7723.38842329186	7506.44466140205	0.443246554066301	0.0368596723407031	192255	ubiquitin B
Elac2	439.587966495786	752.731886851836	651.843733315156	406.443426942549	483.505396423073	515.37894046551	406.563946071047	463.104935974586	415.721833441618	351.85128524686	406.169727695516	408.341657627321	386.586268683362	379.291085418659	373.677685797644	-0.693113620496214	0.00412422488676429	282826	elaC ribonuclease Z 2
Myh3	199.888113066952	173.277389795101	177.571223903094	333.169118986709	488.500286881989	287.102067346204	440.300103298219	522.477363663636	372.529954642489	507.761435595768	433.93322806964	365.595148013442	550.410940683546	540.440665751975	403.82771912606	1.43883902922882	1.10393204491181e-07	24583	myosin heavy chain 3
Slc25a35	78.7940694662258	48.4431412330389	92.1572174686945	68.6946637085999	76.9213130673071	69.3610499093276	44.116513297071	51.8159368922614	45.3514727390856	35.8171967017762	24.6786669992212	60.745039977618	22.975411317099	31.4438205528422	51.1636929209488	-1.04676030369189	0.0369948545183401	497933	solute carrier family 25	member 35
Rangrf	617.911386866718	668.887988563884	845.149116298271	499.181222949159	679.305102412582	640.053232707593	376.287907533841	562.418815018087	693.229654726022	391.882269795904	461.696728443764	538.831002764427	468.498604683454	407.787047794672	402.000444378883	-0.737141944345849	0.0145634132048736	287419	RAN guanine nucleotide release factor
Aurkb	116.117576055491	86.6386948975504	94.404954480126	344.618229604809	122.874305289335	166.817714971801	571.78461351694	104.711372469778	111.219087907757	617.31991962473	772.236621517297	228.356353989934	455.512502634659	494.257554314988	542.700599911492	2.32800327324207	0.0113956589348249	114592	aurora kinase B
Naa38	302.735109001815	219.857333288408	236.012386200315	375.530828273679	274.718975240383	292.369995187419	352.067076704076	311.975120038824	421.120818291509	370.813330559565	329.04889332295	375.719321343045	438.530676878542	363.569175142238	369.109498929702	0.623392682490914	0.00936824353848666	287429	N(alpha)-acetyltransferase 38	NatC auxiliary subunit
Shbg	14.9294026357059	43.7851468837083	44.9547402286314	6.86946637085999	35.9632113041955	14.0478075765727	11.2453857423906	20.5104750198535	11.8777666697605	12.6413635418034	20.5655558326843	22.4981629546733	6.99251648781275	9.82619392276318	10.9636484830604	-1.88931011437585	0.0235690536377842	24775	sex hormone binding globulin
Fxr2	1908.47530359774	2211.6157170622	2048.81228591988	1841.01698739048	1985.96844646502	1938.59744556703	1822.61751993978	1929.06415055148	2022.45972476922	1727.65301737979	1744.98741240327	1832.47537265814	1677.20502614823	1885.64661377825	1699.36551487437	-0.229092289515535	0.0494022680062791	287433	FMR1 autosomal homolog 2
Zbtb4	1091.50521492161	1333.11798277844	1278.96235950456	1014.39120076366	1096.87794477796	1123.82460612581	970.563292535562	1087.05517605223	1011.7697608696	953.369500444336	1124.93590404783	1079.91182182432	1022.90526907432	1004.2370189064	997.692011958501	-0.291090859737899	0.0393787482446682	287441	zinc finger and BTB domain containing 4
Ybx2	253.799844807001	344.691581850469	447.299665274883	301.11160925603	312.680142728145	266.908343954881	284.594762249733	163.004301473572	164.129139436691	198.048028821586	289.974337240849	194.609109557924	186.800083317283	242.706989892251	198.259310068676	-0.734018517827559	0.0483583511854708	303250	Y box binding protein 2
Dvl2	653.576070940904	667.956389694018	655.215338832303	544.977665421559	649.335759659086	561.912303062907	524.207981529903	542.987838683489	512.903560739658	496.173519015782	567.609340982088	490.459952411879	510.453703610331	553.214717851567	444.027763563948	-0.391713403116953	0.00959899912865713	303251	dishevelled segment polarity protein 2
Acadvl	4550.15015886015	5437.74260340862	6430.77558970573	4127.40437782504	5452.42242495276	5291.63351650022	3079.50563407005	4885.81104946615	4548.1048375483	2712.62592667864	3613.36815980264	4418.63920429785	2589.22896234438	3790.94561540204	3145.65347726476	-0.785290126791286	0.0126990934425599	25363	acyl-CoA dehydrogenase	very long chain
Fam64a	40.6411516194217	26.0847683562517	37.0876606886209	148.8384380353	60.9376635987758	67.605073962256	257.778842402493	43.1799474102178	58.3090363788243	319.194429430535	332.133726697852	92.2424681141607	268.712419317376	157.219102764211	242.113904000918	2.68574197005479	0.000784071266433487	NA	NA
Smtnl2	198.229290551873	120.176254212731	162.960933328789	232.41694554743	175.820144153845	238.812728801735	250.858605022561	171.640290955616	323.939090993468	240.185907294264	291.002615032484	242.980159910472	272.708143024697	236.811273538593	258.559376725509	0.672528836021148	0.0454268782652354	679629	smoothelin-like 2
Git1	2599.37488112791	3692.85792014935	3153.5750270385	2809.61174568174	2761.17544568879	2590.06452193059	2639.20553077184	2499.03945636636	2823.66907649307	2538.80717797884	2629.30631320869	2564.79057683276	2457.37008000277	2503.71421152006	2400.12538041665	-0.35946228041664	0.0237999756304197	83709	GIT ArfGAP 1
Coro6	2694.75717574492	3804.64978453329	4422.42256999162	3203.46115094437	3508.41105834263	3185.34036798785	2923.80029302157	3330.25344401305	3308.49791601329	2317.58331599728	2584.06209037679	2866.26596042538	2612.20437366148	2855.49195395498	2440.32542485454	-0.465386711199898	0.039771443676808	245982	coronin 6
Blmh	818.628911191209	672.614384043348	657.463075843735	877.001873346459	780.201889682686	847.25839446204	925.581749566	713.54863095385	835.762854763149	1001.82806068792	888.432011971964	838.056570061582	901.035696001014	939.38413901616	930.082846312961	0.364908057820911	0.0377001361462995	287552	bleomycin hydrolase
Scarf1	203.205758097109	211.472943459612	197.800857005978	216.38819068209	194.800727897726	182.621498495445	220.582566485355	233.171716015176	188.96446974619	159.070491234359	121.336779412838	182.235119932854	147.841777170898	149.358147626	149.836529268493	-0.454937388792996	0.0370752640114185	303313	scavenger receptor class F	member 1
Rph3al	73.8176019209905	44.7167457535744	37.0876606886209	89.3030628211799	85.912115893356	61.4591581475055	107.263679388957	66.9289184858376	75.585787898476	102.184355296244	125.449890579375	77.618662193623	110.881332878174	102.192416796737	101.413748468309	1.00066086133036	0.0120019259980286	171123	rabphilin 3A-like (without C2 domains)
Spag5	263.752779897472	127.62904517166	169.704144363084	589.629196832149	306.686274177445	275.688223690239	1036.30554764492	115.506359322333	225.67756672545	1158.79165799864	1325.45007341651	374.594413195311	994.935203123071	734.01668603041	934.651033180903	2.24667180159098	0.0245435798292792	252918	sperm associated antigen 5
Slc46a1	48.1058529372747	27.0163672261179	26.9728441371789	62.9701083995499	36.9621893959787	39.5094588091106	64.8772254368691	52.8954355775168	43.1918787991291	63.2068177090168	50.3856117900767	56.2454073866834	76.9176813659402	66.8181186747896	76.7455393814231	1.09402617953013	0.00610331531216816	303333	solute carrier family 46 member 1
Vtn	9.95293509047062	15.8371807877243	16.8580275857368	3.43473318542999	0.998978091783209	7.90189176182213	4.32514836245794	3.23849605576634	9.71817272980405	2.10689392363389	3.08483337490265	1.12490814773367	0	0	2.74091212076511	-3.89396922212727	0.00922524099119626	29169	vitronectin
Ksr1	105.335229707481	122.97105082233	115.758456088726	61.8251973377399	67.9305102412582	79.8969055917571	74.3925518342766	68.0084171710931	56.1494424388679	69.5274994799184	68.8946120394926	67.49448886402	53.9422700488412	52.0788277906449	84.9682757437185	-0.842384753020372	0.00408109772207313	108348076	kinase suppressor of ras 1
Adap2	82.1117144963827	175.140587534833	141.607431720189	66.4048415849799	78.9192692508735	101.846604930152	55.3618990394617	72.3264119121148	55.0696454688896	61.0999237853829	69.9228898311268	94.4922844096281	56.9390628293324	73.6964544207239	71.2637151398929	-0.978204268739619	0.0153445197734785	56826	ArfGAP with dual PH domains 2
Rhot1	1158.68752678229	1519.43775675166	1465.52453145339	1068.20202066873	1222.74918434265	1290.64232109761	1034.57548829994	1064.38570366187	1026.88691844929	1049.23317396968	1028.27779163422	1147.40631068834	1007.92130517187	1041.5765558129	1194.12404728	-0.352016021223283	0.0407099144948965	303351	ras homolog family member T1
Tmem98	906.546504490366	870.113344454969	985.632679512745	1160.93981667534	1023.95254407779	1080.80319542256	1101.18277308179	1118.36063792464	986.934430560101	1209.35711216585	1126.9924596311	1232.8993299161	1145.77377307446	1508.32076714415	1244.37410282736	0.497832050536745	0.000964488131616194	303356	transmembrane protein 98
Slfn2	707.487802680954	431.33027674802	346.151499760462	446.515314105899	329.662770288459	330.123478049458	348.60695801411	332.485595058677	259.151272794775	370.813330559565	356.812393697073	278.977220637949	343.632238829655	199.471736632093	236.632079759388	-0.931654459779353	0.0132644323952932	303380	schlafen family member 2
Gas2l2	4.97646754523531	1.86319773973227	4.49547402286314	11.4491106181	4.99489045891605	14.9257955501085	6.92023737993271	20.5104750198535	4.31918787991291	10.5344696181695	8.22622233307374	16.873622216005	8.99037834147353	22.6002460223553	17.359110098179	2.11131873969468	0.0370752640114185	287570	growth arrest-specific 2 like 2
Mmp28	47.2764416797355	34.4691581850469	39.3353977000525	87.0132406975599	68.9294883330414	59.7031822004339	58.822017729428	69.0879158563485	60.4686303187808	84.2757569453557	59.6401119147846	76.4937540458894	76.9176813659402	93.3488422662502	82.2273636229534	1.05392571625277	0.000538249948396437	303384	matrix metallopeptidase 28
Ccl6	24.0529264686373	58.6907288015664	87.6617434458313	8.01437743266999	19.9795618356642	48.2893385444686	9.51532639740747	22.6694723903644	33.4737060693251	9.48102265635251	16.4524446661475	29.2476118410754	7.99144741464314	10.8088133150395	10.0500111094721	-2.55658016029584	0.00563277982726137	287910	C-C motif chemokine ligand 6
Aatf	246.335143489148	354.939169418997	293.32967999182	184.33068095141	250.743501037586	212.473089595662	246.533456660103	292.544143704226	234.315942485276	220.170415019742	246.786669992212	204.733282887527	201.784047219739	235.828654146316	198.259310068676	-0.491710585407599	0.0442855998433692	114512	apoptosis antagonizing transcription factor
Dhrs11	468.617360509659	465.799434933067	503.493090560672	498.036311887349	456.532987944927	462.699662053362	317.465889804413	351.916571393275	318.540106143577	327.62200512507	354.755838113805	399.342392445452	303.675001756439	416.630622325159	342.614015095639	-0.434876947837653	0.0131274175966696	360583	dehydrogenase/reductase 11
Prr11	45.617619164657	41.921949143976	44.9547402286314	95.0276181302298	43.9550360384612	64.9711100416486	217.98747746788	39.9414513544515	35.6333000092815	215.956627172474	239.588725450773	82.1182947845577	117.873849365986	162.132199725593	211.963870672502	1.892950300763	0.0189500176718851	360591	proline rich 11
Ska2	194.911645521716	81.9807005482198	139.359694708757	243.86605616553	185.809925071677	194.03534215141	269.889257817376	238.569209441453	229.996754605363	348.690944361409	276.606725949604	200.233650296593	272.708143024697	247.620086853632	279.573036318041	0.939799656087784	0.0117324458311802	287598	spindle and kinetochore associated complex subunit 2
Rad51c	55.5705542551277	44.7167457535744	53.9456882743577	84.7234185739399	75.9223349755239	62.3371461210413	104.668590371482	52.8954355775168	58.3090363788243	111.665377952596	95.6298346219822	59.6201318298844	105.886678244022	102.192416796737	101.413748468309	1.00472244810545	0.0120793816459317	497976	RAD51 paralog C
Srsf1	1998.88113066952	1139.34541784628	1536.32824731348	2729.46797135504	1765.19428818093	1778.80363438351	3536.24130114561	1804.92180174711	2520.24612792918	3457.41292868322	2847.30120503515	2123.82658292116	3331.43464097936	2744.45596262776	2957.44417830556	0.950242654471264	0.0128412188856198	689890	serine and arginine rich splicing factor 1
Cacna1g	1772.45185736131	848.686570448048	1265.47593743598	1870.78467499754	1613.34961822988	2169.50828260694	2586.43872074985	2123.37391389746	2322.64328242317	2472.44001938437	3628.79232667715	2177.82217401238	2687.12419317376	2070.3790595262	2819.48493489371	0.962800658062743	0.00569699815184223	29717	calcium voltage-gated channel subunit alpha1 G
Epn3	97.8705283896278	53.1011355823696	80.9185324115366	78.9988632648899	115.881458646852	123.796304268547	105.533620043974	76.6444066531366	166.288733376647	109.558484028962	185.090002494159	93.3673762618944	145.843915317237	142.479811880066	164.454727245907	0.964199944791305	0.0395827332113387	360605	epsin 3
Eme1	16.5882251507844	7.45279095892907	5.61934252857893	53.8108199050699	16.9826275603146	27.2176271796096	76.9876408517514	9.71548816729901	24.8353303094992	61.0999237853829	66.8380564562241	22.4981629546733	37.9593752195549	63.8702604979607	43.8545939322418	2.2768540415996	0.0170593413951387	287634	essential meiotic structure-specific endonuclease 1
Phospho1	1543.53435028049	2301.98080743922	1925.18675029114	1370.45854098657	1799.15954330156	1755.97594707158	935.097075963407	1532.88813306273	1504.15717917967	870.147190460797	1017.99501371788	1644.61571198662	779.166122927706	1276.42259056694	1190.46949778565	-0.829867614353384	0.0305924165928648	287644	phosphoethanolamine/phosphocholine phosphatase 1
Cdk5rap3	698.364278848022	871.976542194701	687.807525498061	689.236459209619	734.248897460659	582.984014427766	613.306037796536	659.573696691077	562.574221358657	564.647571533883	623.136341730336	573.70315534417	562.398111805511	611.18926199587	574.677907987085	-0.369750418402711	0.0368326883791624	80278	CDK5 regulatory subunit associated protein 3
Pnpo	848.487716462621	1068.54390373646	1247.49404134452	644.584927799029	996.980135599643	967.542746836443	483.551586922798	714.628129639105	812.007321423628	484.585602435795	695.115787144731	743.564285651954	527.435529366447	640.66784376416	590.209743338087	-0.847127422723916	0.010077803195226	64533	pyridoxamine 5'-phosphate oxidase
Tbkbp1	208.182225642344	360.528762638194	284.338731946094	210.66363537304	199.795618356642	216.863029463341	200.686884018049	186.753272549192	181.405890956342	168.551513890711	201.542447160307	183.360028080588	228.75518224416	189.645542709329	137.045606038256	-0.619187225107399	0.0398161802713338	266764	TBK1 binding protein 1
Mrpl45	1263.19334523223	1324.73359294964	1310.43067766461	1093.39006402855	1250.72057091258	1131.72649788764	983.538737622936	1063.30620497661	1330.30986701318	1036.59181042787	1017.99501371788	1088.91108700619	985.944824781598	989.497728022253	1019.61930892462	-0.379991663177924	0.0120826529057572	287656	mitochondrial ribosomal protein L45
Stac2	128.558744918579	243.147305035061	132.616483674463	80.1437743266999	104.892699637237	84.2868454594361	74.3925518342766	68.0084171710931	72.3463969885413	76.901628212637	87.4036122889085	59.6201318298844	94.8984380488873	53.0614471829212	74.004627260658	-1.18530728434867	0.00187889463394562	363674	SH3 and cysteine rich domain 2
Zpbp2	21.5646926960197	31.6743615754485	34.8399236771894	22.8982212362	36.9621893959787	27.2176271796096	11.2453857423906	23.7489710756198	12.9575636397387	5.26723480908473	12.3393334996106	4.49963259093467	12.9861020487951	10.8088133150395	11.8772858566488	-1.2948147033187	0.0322944080603544	363676	zona pellucida binding protein 2
Top2a	864.246530355866	355.870768288863	440.556454240588	2240.59094796217	682.302036687932	1120.31265423167	4293.14226457575	516.000371552103	612.244881977655	4838.48189562523	5412.85429516252	1649.11534457756	3525.22724078446	3622.91769932279	4569.10050531544	2.81861357270118	0.0111396494152394	360243	DNA topoisomerase II alpha
Eif1	2886.35117623648	2450.10502774793	2378.1057580946	3252.6923266022	2694.24391353932	2708.59289835792	3628.79947610221	2966.46238708196	3556.85121910828	3679.69023762659	3382.00565668494	2876.39013375499	3691.0497746383	3264.26162114193	3110.02161969481	0.383282782801049	0.045981461438759	287703	eukaryotic translation initiation factor 1
Vps25	705.828980165875	635.350429248703	674.321103429472	620.541795501019	555.431819031464	590.007918216052	510.367506770037	633.665728244947	582.010566818265	578.342382037503	474.036061943374	557.954441275899	558.40238809819	494.257554314988	497.932368605662	-0.379050875785732	0.0170553532007982	681059	vacuolar protein sorting 25 homolog
Becn1	1161.17576055491	963.273231441582	1010.35778663849	1297.18423303073	1075.89940485052	1116.80070233753	1372.80209024415	1327.7833828642	1473.92286402028	1341.03798239297	1256.55546137701	1162.03011660888	1375.52788624545	1474.91170780675	1304.67416948419	0.405375736032829	0.00629414766744753	114558	beclin 1
LOC303566	45.617619164657	13.0423841781259	20.2296331028842	99.6072623774698	32.9662770288459	43.8993986767896	107.263679388957	14.0334829083208	44.2716757691074	111.665377952596	105.912612538324	47.246142204814	91.9016452683961	81.5574095589344	94.1046494796022	1.75450410779781	0.0468838939561223	NA	NA
Asb16	1.65882251507844	1.86319773973227	2.24773701143157	5.72455530904999	1.99795618356642	4.38993986767896	6.05520770744112	3.23849605576634	2.15959393995646	9.48102265635251	8.22622233307374	7.87435703413567	6.99251648781275	7.86095513821055	20.1000222189442	2.62437075876278	0.0203561007897304	498005	ankyrin repeat and SOCS box-containing 16
Kif18b	82.9411257539219	50.3063389727712	67.4321103429472	249.59061147458	103.893721545454	107.114532771367	397.048619673639	73.4059105973703	76.6655848684542	428.752913459497	522.365118150182	133.864069580306	314.663241951574	308.542489174764	351.750388831523	2.279990604937	0.0174374568468712	303575	kinesin family member 18B
Myl4	275.364537503021	113.655062123668	269.728441371789	520.934533123549	289.703646617131	663.758907993059	608.980889434078	485.77440836495	1723.35596408525	677.366396448296	795.887010724884	894.301977448265	811.131912586279	441.196107132067	1180.41948667617	1.8851405016033	0.00352030777394503	688228	myosin	light chain 4
Cd300le	65.5234893455983	60.5539265412987	39.3353977000525	103.0419955629	119.877371013985	76.3849536976139	113.318887096398	147.891319879996	104.740306087888	109.558484028962	101.799501371788	85.4930192277587	133.856744195273	111.035991327224	99.5864737211324	1.04398485108139	0.0014786329231974	360655	Cd300 molecule-like family member E
Hn1	1667.94603891137	1253.00047996995	1430.6846077762	2018.47820197103	1821.13706132079	1621.64378712061	2097.6969557921	2222.68779294096	2006.26277021955	2417.66077736989	2185.09030722271	1701.98602752104	2278.56144410013	2039.91785836564	1836.41112091263	0.499698618892111	0.0192068638616637	NA	NA
Slc25a19	290.293940138727	275.753265480376	325.921866657578	208.37381324942	305.687296085662	254.61651232538	169.545815808351	242.887204182475	296.944166744013	189.62045312705	223.136280784625	232.855986580869	168.819326634336	207.332691770303	185.468386838439	-0.666179942239978	0.0200342152163684	303676	solute carrier family 25 member 19
Tsen54	158.417550189991	151.85061578818	151.722248271631	228.982212362	188.806859347027	177.35357065423	226.637774192796	208.343246254301	255.91188188484	169.604960852528	239.588725450773	228.356353989934	247.734869853937	247.620086853632	198.259310068676	0.584256967457844	0.0127883717204522	690308	tRNA splicing endonuclease subunit 54
Galk1	375.723299665266	287.864050788635	298.949022520399	428.196737116939	400.590214805067	345.927261573102	431.649806573303	427.481479361156	435.158178901226	479.31836762671	538.81756281633	379.094045786246	579.379937561628	500.153270668646	411.136818114767	0.628205555645993	0.00759265626421678	287835	galactokinase 1
Mrpl38	656.064304713522	756.4582823313	758.611241358156	666.338237973419	790.191670600519	698.878426934491	594.275385001721	621.791242707137	792.570975964019	498.280412939415	558.35484085738	682.819245674336	523.439805659126	487.379218569054	554.577885768141	-0.470869153507561	0.0233087264434513	303685	mitochondrial ribosomal protein L38
Acox1	1165.3228168426	1792.39622562244	1672.31633650509	1002.94209014556	1321.64801542919	1289.76433312408	773.33652720748	1077.33968788493	939.423363881058	776.390410859089	923.393456887527	1135.03232106327	712.23775083007	954.123429900305	871.610054403306	-0.866835546081164	0.00164667942935812	50681	acyl-CoA oxidase 1
Srp68	1008.56408916769	1193.37815229852	1100.26726709575	917.073760509808	1024.95152216957	916.619444371367	871.949909871521	957.51533382158	923.226409331385	838.543781606289	835.989844598619	830.182213027446	833.108392976548	816.556714981621	818.61908673518	-0.419229526409743	0.000152153845953354	363707	signal recognition particle 68
St6galnac2	1127.1698989958	705.220344488663	1122.74463721007	914.783938386188	1027.94845644492	1075.53526758135	612.441008124045	823.657496849905	681.351888056262	564.647571533883	633.419119646678	815.558407106909	572.387421073815	756.616932052765	561.886984756848	-0.644114332882316	0.0273414922043665	303692	ST6 N-acetylgalactosaminide alpha-2	6-sialyltransferase 2
Sec14l1	1233.33453996082	1470.99461551862	1285.70557053886	1111.70864101751	1205.76655678233	1245.86493444729	1110.6980994792	1139.95061162975	1344.34722762289	1155.63131711319	1249.35751683557	1174.40410623395	1024.90313092798	1001.28916072957	1097.27848567963	-0.352952559434483	0.0131274175966696	360668	SEC14-like lipid binding 1
Tk1	272.876303730403	142.534627089518	149.4745112602	621.686706562829	257.736347680068	335.391405890673	866.759731836572	183.514776493426	235.395739455254	947.048818673434	749.614510101345	416.216014661457	746.201402342303	665.233328571068	875.264603897659	2.01607613384444	0.00293877733576687	24834	thymidine kinase 1
Birc5	58.8881992852845	27.0163672261179	32.5921866657578	183.1857698896	41.9570798548948	69.3610499093276	323.521097511854	37.7824539839406	46.4312697090638	397.149504604989	309.511615281899	100.116825148296	362.611926439433	207.332691770303	290.536684801102	2.85829073006295	0.0133563625257875	64041	baculoviral IAP repeat-containing 5
Eif4a3	1526.11671387216	1511.98496579273	1477.88708501626	1434.57356044793	1477.48859774737	1259.91274202386	1320.03528022216	1334.26037497573	1381.06032460215	1335.77074758389	1278.14929500133	1289.14473730278	1310.59737600148	1188.96946465435	1195.03768465359	-0.290271735623962	0.00625807561470184	688288	eukaryotic translation initiation factor 4A3
Gcgr	196.570468036795	217.062536678809	243.879465740326	171.7366592715	184.810946979894	184.377474442516	88.233026594142	91.7573882467129	53.9898484989114	87.4360978308065	53.4704451649793	138.363702171241	52.9433391220108	84.5052677357634	99.5864737211324	-1.46887847231916	0.000295883020358843	24953	glucagon receptor
Slc16a3	1057.4993533625	773.227061988891	747.372556300998	1006.37682333099	1144.82889318356	1119.43466625814	1502.55654111789	1069.78319708815	3062.30420685825	1598.07904107631	3267.86682181354	912.300507812004	2607.20971902732	1444.45050664619	1768.80195526709	1.17458261547023	0.0459762561696387	80878	solute carrier family 16 member 3
Robo2	133.535212463814	89.4334915071488	104.519771031568	219.82292386752	112.884524371503	160.67179915705	288.054880939699	224.535726533133	276.428024314426	294.965149308745	174.807224577817	196.858925853392	283.696383219832	158.201722156487	256.732101978332	1.0910560969966	0.00683462859187861	84409	roundabout guidance receptor 2
Cyyr1	208.182225642344	158.371807877243	146.102905743052	148.8384380353	177.818100337411	143.99002765987	157.435400393469	206.18424888379	90.7029454781712	127.46708237985	65.8097786645899	130.489345137105	61.9337174634843	89.418364697145	87.7091878644836	-1.10184014744724	0.0112697251535188	304138	cysteine and tyrosine rich 1
Bach1	252.970433549462	395.929519693107	316.930918611852	185.47559201322	231.762917293705	236.178764881128	193.766646638116	220.217731792111	253.752287944884	184.353218317966	229.30594753443	226.106537694467	160.827879219693	185.715065140224	206.482046430972	-0.802289645434234	0.00176371910098517	304127	BTB domain and CNC homolog 1
Hunk	41.4705628769609	20.4951751370549	29.2205811486104	41.2167982251599	31.9672989370627	41.2654347561822	40.6563946071047	31.3054618724079	63.7080212287155	49.5120072053965	89.4601678721769	32.6223362842764	57.9379937561628	84.5052677357634	84.9682757437185	1.31315210293474	0.0162566299906484	288275	hormonally upregulated Neu-associated kinase
Pigp	277.852771275638	235.694514076132	243.879465740326	259.89481103087	280.712843791082	305.539814790456	247.398486332594	310.895621353568	291.545181894122	264.415187416053	281.748114907776	332.972811729166	316.661103805235	336.055832158501	361.800399940995	0.419920849747469	0.0277521294530833	288238	phosphatidylinositol glycan anchor biosynthesis	class P
Mx2	701.681923878179	121.107853082597	77.5469268943892	93.8827070684198	65.9325540576918	72.8730018034708	56.2269287119532	71.2469132268594	44.2716757691074	50.5654541672134	58.6118341231504	94.4922844096281	26.9711350244206	29.4785817682896	68.5228030191278	-2.8485030053163	0.000524547242235528	286918	MX dynamin like GTPase 2
Arl6	43.9587966495786	33.5375593151808	31.468318160042	52.6659088432599	43.9550360384612	41.2654347561822	58.822017729428	45.3389447807287	44.2716757691074	75.8481812508201	63.7532230813215	55.1204992389497	71.9230267317883	49.1309696138159	62.1273414040092	0.737152733393631	0.0402201589552707	363760	ADP-ribosylation factor like GTPase 6
Col8a1	641.964313335355	441.577864316547	465.281561366335	893.030628211798	642.342913016604	791.067164155749	1192.8759183659	1062.22670629136	1266.60184578446	1306.27423265301	888.432011971964	1033.79058776724	1129.79087824517	789.043371997884	1273.61049878219	1.04244973425781	0.000204965270475482	304021	collagen type VIII alpha 1 chain
Lsamp	346.693905651393	382.887135514981	431.565506194862	350.342784913859	397.593280529717	371.38891280564	179.061142205759	247.205198923497	188.96446974619	153.803256425274	141.902335245522	373.469505047578	115.875987512326	257.446280776395	203.741134310207	-1.00793350075287	0.0349331865850513	29561	limbic system-associated membrane protein
Rabl3	157.588138932452	99.6810790756763	135.98808919161	136.24441635539	140.855910941433	170.329666865944	177.331082860776	169.481293585105	186.804875806233	205.422157554304	216.96661403482	161.986773273648	193.792599805096	209.297930554856	211.963870672502	0.64337235035312	0.0098774121229287	360720	RAB	member of RAS oncogene family-like 3
Polq	61.3764330579022	23.2899717466533	39.3353977000525	103.0419955629	66.931532149475	70.2390378828634	187.711438930675	32.3849605576634	72.3463969885413	194.887687936135	226.221114159528	73.1190296026884	143.846053463577	186.6976845325	185.468386838439	2.05393981200151	0.00523468844481091	288079	DNA polymerase theta
Mylk	2388.70442171295	2015.97995439031	2596.13624820347	2081.44831037058	1847.11049170715	2338.95996149935	1865.00397389186	2128.77140732374	2040.81627325885	1873.02869811053	1151.67112663032	2256.56574435374	1227.68610907455	1182.09112890841	1644.54727245907	-0.787770926849362	0.00865012396912948	288057	myosin light chain kinase
Kalrn	1166.98163935768	2138.01940634278	1756.60647443377	1101.40444146122	1467.49881682953	1446.04619241345	919.526541858559	1036.31873784523	924.306206301363	875.414425269882	1080.71995900756	1270.02129879131	915.02072897664	1212.55233006898	1132.91034324958	-0.634095421037948	0.0367250346168204	84009	kalirin	RhoGEF kinase
Itgb5	2809.21592928533	2934.53644007832	2817.53834382948	3364.89361065958	3669.24653111973	3431.17700057788	3695.40676088407	4118.28748424952	3739.3369070346	3992.56398528623	5363.49696116408	3760.56793787365	4480.20520683431	4942.57554314988	4162.53187406862	0.666087025625653	5.40484459086413e-05	257645	integrin subunit beta 5
Acap2	820.287733706287	1044.32233311994	866.502617906871	678.932259653329	729.254007001743	775.263380632104	716.244568823035	768.603063901877	670.55391835648	667.885373791944	754.755899059516	706.442316776743	656.297618927568	686.850955201147	714.464426146106	-0.408163435552218	0.0075860900801098	619382	ArfGAP with coiled-coil	ankyrin repeat and PH domains 2
Mb21d2	175.005775340775	113.655062123668	123.625535628736	199.21452475494	129.867151931817	154.525883342299	206.74209172549	185.673773863937	223.517972785493	239.132460332447	205.655558326844	200.233650296593	250.731662634429	193.576020278435	224.754793902739	0.692955734643653	0.0131274175966696	498100	Mab-21 domain containing 2
P3h2	61.3764330579022	68.0067175002278	64.0605048257998	48.0862645960199	59.9386855069926	77.2629416711497	99.4784123365327	101.472876414012	164.129139436691	80.0619690980879	136.760946287351	78.7435703413567	179.807566829471	117.914327073158	116.945583819311	1.09955982046109	0.00705289193782962	288016	prolyl 3-hydroxylase 2
Bcl6	891.61710185466	1254.86367770968	1199.16769559874	779.684433092609	789.192692508735	984.224518333623	572.649643189432	723.264119121148	729.942751705282	547.792420144812	478.149173109911	844.806018947984	542.419493268903	535.527568790593	778.419042297292	-0.848999885250464	0.00733361366408716	303836	BCL6	transcription repressor
Rtp4	82.1117144963827	38.1955536645115	25.8489756314631	20.60839911258	33.9652551206291	34.2415309678959	17.3005934498318	24.8284697608752	19.4363454596081	18.962045312705	14.395889082879	25.8728873978743	12.9861020487951	7.86095513821055	28.3227585812395	-1.57345025515459	0.0262732146115281	360733	receptor (chemosensory) transporter protein 4
Dnajb11	1187.71692079616	828.191395310993	865.378749401155	1135.75177331552	1046.9290401888	1119.43466625814	1313.11504284223	1369.88383158916	1494.43900644987	1297.84665695848	1171.20840467137	1237.39896250703	1338.56744195273	1159.49088288606	1323.86055432955	0.405974886277649	0.030769759869737	360734	DnaJ heat shock protein family (Hsp40) member B11
Tra2b	666.846651061532	382.887135514981	433.813243206293	912.494116262568	585.401161784961	589.129930242517	1089.07235766691	569.975305814875	959.939506310645	1061.87453751148	869.923011722548	736.814836765552	1014.91382165968	850.948393711292	911.810098841194	0.903721703502293	0.0166739006099541	117259	transformer 2 beta homolog
Ece2	17.4176364083236	16.7687796575904	23.6012386200315	28.62277654525	31.9672989370627	21.9496993383948	38.9263352621215	25.9079684461307	24.8353303094992	27.3896210072406	26.7352225824897	26.997795545608	53.9422700488412	38.3221562987764	37.4591323171232	1.17885601816784	0.00720770348750513	408243	endothelin-converting enzyme 2
Alg3	361.623308287099	315.812016884619	322.550261140431	315.995453059559	301.691383718529	275.688223690239	253.453694040035	319.531610835612	288.305790984187	271.789316148772	267.352225824897	262.103598421944	241.741284292955	226.002460223553	233.891167638623	-0.513564054200363	0.00117349480468816	287983	ALG3	alpha-1	3- mannosyltransferase
Abcf3	1090.67580366407	1417.89347993626	1340.77512731893	1010.95646757823	1234.73692144405	1137.87241370239	982.673707950445	1129.1556247772	1132.70702150716	892.269576658953	927.506568054064	1086.66127071072	954.977966049855	1031.75036189013	990.382912969794	-0.369894451062295	0.03952814501752	287982	ATP binding cassette subfamily F member 3
Eif2b5	1147.90518043428	1552.97531606684	1392.47307858186	983.478602094788	1245.72568045366	1126.45857004642	954.992758430714	987.741297008733	1141.34539726699	869.09374349898	1010.79706917644	1040.54003665364	928.006831025435	942.331997192989	1077.17846346069	-0.473017833130946	0.0154504483529986	192234	eukaryotic translation initiation factor 2B subunit epsilon
Mrpl40	422.170330087462	424.809084658957	401.221056540536	366.371539779199	384.606565336536	345.927261573102	294.975118319632	361.632059560574	374.689548582445	284.430679690575	309.511615281899	394.842759854517	290.688899707644	323.281780058909	324.341267623872	-0.412020923334764	0.0338108653299229	287962	mitochondrial ribosomal protein L40
Ube2l3	2435.98086339269	1924.68326514343	1982.50404408265	2428.35636209901	2281.66596163285	2309.10837039913	2445.43888413372	2298.25270090884	2586.11374309786	2607.28123049694	2473.00808888029	2277.93899916068	2544.27707063701	2554.81041991843	2611.17561371556	0.280729451163677	0.0468235253092344	363836	ubiquitin-conjugating enzyme E2L 3
Ydjc	29.0293940138727	19.5635762671888	13.4864220685894	28.62277654525	26.9724084781467	19.3157354177874	38.9263352621215	20.5104750198535	29.1545181894122	31.6034088545084	29.8200559573923	35.9970607274774	48.9476154146892	49.1309696138159	35.6318575699465	1.07896662760967	0.0229043508347155	287938	YdjC chitooligosaccharide deacetylase homolog
RGD1308065	6.63529006031375	1.86319773973227	2.24773701143157	10.30419955629	1.99795618356642	3.51195189414317	20.7607121397981	9.71548816729901	6.47878181986937	35.8171967017762	21.5938336243186	6.749448886402	41.9550989268765	10.8088133150395	11.8772858566488	2.55329638325007	0.0340598430924866	287935	hypothetical LOC287935
Elavl1	584.734936565149	679.135576132411	647.348259292293	698.395747704099	570.416490408213	657.612992178308	719.704687513002	657.414699320566	710.506406245674	806.940372751781	760.925565809321	739.064653061019	815.127636293601	723.20787271537	809.482712999296	0.298112339403499	0.0401305486288377	363854	ELAV like RNA binding protein 1
Slc46a3	176.664597855854	137.876632740188	185.438303443105	135.09950529358	169.826275603146	155.403871315835	105.533620043974	121.983351433865	118.777666697605	129.573976303484	92.5450012470796	141.738426614442	94.8984380488873	116.931707680882	116.945583819311	-0.601985756155076	0.0242074844978891	288454	solute carrier family 46	member 3
Bud31	573.952590217139	710.80993770786	585.535491477925	710.989769384009	652.332693934436	604.055725792625	694.618827010746	794.511032348008	795.810366873954	793.24556224816	667.352286770607	734.565020470085	836.105185757039	873.548639733647	708.068964530987	0.369707121110811	0.0404986039317499	89819	BUD31 homolog
Bri3	1500.40496488845	1443.04664942264	1401.46402662759	2139.83877452289	1816.14217086187	1460.09399999002	1747.35993843301	1759.58285696638	1686.64286710599	1905.68555392686	1891.00285881533	2119.32695033023	1921.94310322168	2246.26793074366	2022.79314512465	0.510557950140956	0.00287263317391269	304284	brain protein I3
Pdgfa	787.111283404719	984.700005448503	917.076700664081	784.264077339849	888.091523595273	769.99545279089	690.293678648288	930.527866690194	677.032700176349	659.457798097408	624.16461952197	767.187356754361	595.362832390914	732.051447245857	651.423447368508	-0.441766857724512	0.0395827332113387	25266	platelet derived growth factor subunit A
Znhit1	219.793983247893	179.798581884164	159.589327811642	266.76427740173	232.761895385488	246.714620563558	236.153100590204	239.648708126709	293.704775834078	269.682422225138	293.059170615752	256.479057683276	259.722040975902	242.706989892251	260.386651472686	0.440713028314988	0.0296509220200975	100360077	zinc finger	HIT-type containing 1
Sh2b2	121.094043600726	91.2966892468811	93.2810859744102	98.4623513156598	76.9213130673071	94.8227011418656	76.9876408517514	94.9958843024792	57.2292394088461	72.6878403653693	84.3187789140058	77.618662193623	61.9337174634843	46.183111436987	66.6955282719511	-0.809267793024481	0.0110275350416339	114203	SH2B adaptor protein 2
Styxl1	25.7117489837158	37.2639547946453	29.2205811486104	16.02875486534	28.9703646617131	19.3157354177874	19.0306527948149	12.9539842230653	12.9575636397387	21.0689392363389	21.5938336243186	22.4981629546733	19.9786185366079	11.7914327073158	10.9636484830604	-1.11409941938337	0.0347319907407214	360792	serine/threonine/tyrosine interacting-like 1
Rhbdd2	155.099905159834	129.492242911393	124.749404134452	190.05523626046	167.828319419579	187.011438363124	197.226765328082	154.368311991529	213.799800055689	188.567006165233	221.079725201357	178.860395489653	173.813981268488	207.332691770303	190.036573706381	0.475491317863488	0.0387568171164564	360793	rhomboid domain containing 2
Nsun5	238.041030913756	276.684864350242	297.825154014683	224.40256811476	249.744522945802	232.666812986985	181.656231223234	202.945752828024	176.006906106451	185.406665279782	195.372780410501	187.859660671522	212.772287414874	193.576020278435	169.936551487437	-0.492818049183347	0.00705289193782962	288595	NOP2/Sun RNA methyltransferase 5
Mlxipl	24.0529264686373	29.8111638357163	53.9456882743577	10.30419955629	29.9693427534963	23.7056752854664	8.65029672491588	12.9539842230653	18.3565484896299	11.5879165799864	17.4807224577817	13.498897772804	17.9807566829471	5.89571635365791	8.22273636229534	-1.74269220303234	0.0168502807470097	171078	MLX interacting protein-like
Gtf2ird2	140.170502524128	111.791864383936	116.882324594442	157.99772652978	117.879414830419	146.623991580477	214.527358777914	128.460343545398	160.889748526756	213.84973324884	205.655558326844	183.360028080588	224.759458536838	218.141505085343	202.827496936618	0.804159641368624	0.00177560336224158	288606	GTF2I repeat domain containing 2
Zbed5	221.452805762971	249.668497124124	275.347783900368	192.34505838408	194.800727897726	194.03534215141	172.140904825826	237.489710756198	207.32101823582	173.818748699796	157.326502120035	226.106537694467	183.803290536792	155.253863979658	155.318353510023	-0.592166315035805	0.0120019259980286	288622	zinc finger	BED-type containing 5
Arl6ip4	531.652616082639	603.676067673255	556.314910329314	507.195600381829	484.504374514857	482.893385444686	353.79713604906	430.719975416923	450.275336480921	387.668481948636	433.93322806964	436.464361320663	396.575577951666	395.01299569508	378.245872665585	-0.532076811147239	0.000169240392581026	288656	ADP-ribosylation factor like GTPase 6 interacting protein 4
Vps37b	558.193776323894	537.532547912759	560.810384352177	596.498663203009	583.403205601394	606.689689713232	637.526868626301	586.167786093707	600.367115307895	665.77847986831	713.624787394147	680.569429378869	713.2366817569	721.242633930818	660.559821104392	0.33844992214111	0.00111600376475759	288659	VPS37B subunit of ESCRT-I
Hip1r	983.681751441513	902.719304900283	933.934728249818	1254.82252374376	1031.94436881206	1048.31764040174	1259.48320314775	1021.20575625165	961.019303280623	1237.80018013491	1399.48607441417	1129.4077803246	1476.41990985532	1249.89186697548	1208.74224525741	0.480083233206506	0.0113956589348249	81917	huntingtin interacting protein 1 related
Psmd9	544.093784945728	583.1808925362	512.484038606398	496.891400825539	470.518681229892	429.336119059002	428.189687883336	409.130001711814	417.881427381574	425.592572574046	449.357394944153	390.343127263583	387.585199610192	339.986309727606	336.21855348052	-0.62644682150629	1.14470188550576e-06	161475	proteasome 26S subunit	non-ATPase 9
Anapc7	832.728902569376	1023.82715798288	1006.98618112134	823.191053441389	854.126268474644	832.332598911931	750.845755722699	757.808077049323	769.895239594477	745.840448966398	761.953843600955	867.304181902658	751.196056976455	786.095513821055	787.555416033176	-0.298706638254027	0.0274271753278567	304490	anaphase promoting complex subunit 7
Mapkapk5	571.464356444522	779.748254077954	724.895186186682	557.571687101469	655.329628209785	618.103533369198	565.729405809499	614.234751910349	640.319603197089	574.128594190236	591.259730189675	611.950032367115	518.445151024974	540.440665751975	547.268786779434	-0.36827724382746	0.0305924165928648	498183	MAPK activated protein kinase 5
Oas1a	79.623480723765	8.3843898287952	7.8670795400105	11.4491106181	14.9846713767481	8.77987973535792	9.51532639740747	10.7949868525545	8.63837575982583	3.16034088545084	5.14138895817109	6.749448886402	5.99358556098236	3.93047756910527	10.0500111094721	-2.26888706102002	0.0457511740603266	192281	2'-5' oligoadenylate synthetase 1A
Oas1b	163.394017735226	25.1531694863856	21.3535016085999	42.3617092869699	30.9683208452795	33.3635429943601	17.3005934498318	24.8284697608752	25.9151272794775	16.8551513890711	20.5655558326843	26.997795545608	18.9796876097775	11.7914327073158	14.6181979774139	-2.21706348055228	0.0110275350416339	246268	2-5 oligoadenylate synthetase 1B
Rita1	177.494009113393	228.241723117203	237.136254706031	162.57737077702	219.775180192306	188.767414310195	153.110252031011	144.65282382423	193.283657626103	155.910150348908	159.383057703304	167.611314012316	163.824672000184	152.306005802829	141.613792906197	-0.48655460777691	0.0432314792285728	288683	RBPJ interacting and tubulin associated 1
Prkab1	1748.39893089267	2338.313163364	2621.98522383493	1757.43847987835	1750.20961680418	2093.12332890933	1324.36042858462	1270.56995254566	1418.85321855139	1197.76919558587	1212.33951633674	1998.96177852273	1142.77698029397	1520.11219985146	1463.64707248857	-0.700643222627893	0.0163706254459343	83803	protein kinase AMP-activated non-catalytic subunit beta 1
Cit	183.299887916167	117.381457603133	137.111957697326	332.024207924899	189.80583743881	206.327173780911	732.680132600375	121.983351433865	232.156348545319	747.947342890032	885.347178597061	244.105068058206	623.332898342165	555.17995663612	645.941623126978	2.05853173533251	0.0039214511079561	83620	citron rho-interacting serine/threonine kinase
Gcn1l1	2811.70416305795	3718.94268850561	3676.17388219634	2577.19480013431	3074.85456650872	3151.97682499349	2435.05852806382	3219.06507943174	3199.43842204549	2242.78858170828	2673.52225824897	2810.0205530387	2260.58068741718	2671.74212759931	2549.04827231155	-0.447852674204249	0.0414684806583947	NA	NA
Ube3b	1971.51055917072	1940.52044593116	1995.99046615124	1729.96061439491	1942.01341042656	1916.64774622863	1641.82631838903	1671.06396477543	1860.49017927249	1525.39120071094	1857.0696916914	1659.23951790716	1537.35469639197	1718.60131709128	1633.58362397601	-0.272827502196195	0.0376015023853857	687633	ubiquitin protein ligase E3B
Cmklr1	116.94698731303	36.3323559247792	57.3172937915051	200.35943581675	91.9059844440552	153.647895368764	208.472151070473	129.539842230653	143.612997007104	204.368710592488	114.138834871398	166.486405864583	191.794737951435	142.479811880066	178.159287849732	1.27660459038569	0.0180231265231026	60669	chemerin chemokine-like receptor 1
Hps4	223.11162827805	412.698299350697	376.495949414788	242.72114510372	268.725106689683	246.714620563558	221.447596157847	224.535726533133	193.283657626103	194.887687936135	231.362503117699	217.107272512598	200.785116292909	235.828654146316	201.91385956303	-0.662106198513435	0.0174776532931633	304555	HPS4	biogenesis of lysosomal organelles complex 3 subunit 2
Pitpnb	2615.9631062787	1738.36349117021	1720.64268225087	3025.99993636382	2598.34201672813	2404.80905951453	3139.19268147197	3007.48333712167	2931.64877349089	3456.3594817214	2617.99525750072	2860.64141968672	3150.62814322306	3072.65083964805	3028.70789344545	0.60616464553135	0.00777384142600905	114561	phosphatidylinositol transfer protein	beta
Zcchc2	292.782173911344	494.678999898917	487.758931480651	279.35829908164	354.637222583039	346.805249546638	262.969020437443	329.247099002911	239.714927335167	255.987611721518	325.964059948047	344.221893206502	229.75411317099	266.289855306882	300.586695910574	-0.676113543784453	0.0261097604152454	304695	zinc finger CCHC-type containing 2
Fam72a	7.46470131785297	5.5895932191968	6.74321103429472	25.18804335982	7.99182473426567	10.5358556824295	45.8465726420542	10.7949868525545	10.7979696997823	63.2068177090168	31.8766115406607	15.7487140682713	37.9593752195549	24.565484806908	42.9409565586534	2.41219093200806	0.0111484305698175	681249	family with sequence similarity 72	member A
Pm20d1	91.2352383293141	72.6647118495584	110.139113560147	136.24441635539	139.856932849649	166.817714971801	186.846409258183	147.891319879996	146.852387917039	141.161892883471	163.496168869841	199.108742148859	159.828948292863	183.749826355672	187.295661585616	0.961314579255434	0.000152153845953354	498226	peptidase M20 domain containing 1
Tmcc2	308.540987804589	362.391960377926	307.939970566125	420.182359684269	501.487002075171	454.79777029154	338.226601944211	457.707442548309	412.482442531683	397.149504604989	586.118341231504	497.209401298281	385.587337756532	649.511418294646	489.709632243367	0.639234865362764	0.0242074844978891	305095	transmembrane and coiled-coil domain family 2
Tnni1	6152.57270842593	4093.44543419179	5459.75320076729	7437.34225751775	7688.13539436358	8728.07844491931	7300.85043582901	11185.7653766169	10680.2718300547	7707.01797265278	8565.55400431303	11156.8390092225	8424.98343688753	10436.4005653668	10409.0705972923	0.898131526370856	0.000759311478598008	29388	troponin I1	slow skeletal type
Cacna1s	22.3941039535589	41.921949143976	24.7251071257473	49.2311756578299	159.836494685313	66.7270859887202	93.4232046290916	228.853721274154	283.986603104274	128.520529341667	212.853502868283	93.3673762618944	71.9230267317883	237.793892930869	161.713815125142	2.40424994255859	0.000766039312271201	682930	calcium voltage-gated channel subunit alpha1 S
RGD1566099	45.617619164657	27.947966095984	28.0967126428947	58.3904641523099	45.9529922220276	54.4352543592191	60.5520770744112	46.4184434659842	59.3888333488025	43.1913254344948	41.1311116653687	71.9941214549547	71.9230267317883	65.8354992825133	63.0409787775976	0.965892556047548	0.0124976925848425	360851	similar to novel protein
Aspm	192.423411749099	149.055819178581	174.199618385947	459.109335785809	178.817078429194	309.051766684599	1017.27489485011	171.640290955616	247.273506125014	1230.42605140219	1306.94107316709	336.347536172367	927.007900098604	798.869565920647	1083.57392507581	2.44567296105445	0.00610331531216816	289054	assembly factor for spindle microtubules
Uchl5	297.75864145658	381.023937775249	434.937111712009	234.70676767105	332.659704563809	300.271886949241	260.373931419968	286.067151592693	275.348227344448	245.453142103348	240.617003242407	247.479792501407	274.706004878358	262.359377737777	229.322980770681	-0.536304980377378	0.0179140993511975	360853	ubiquitin C-terminal hydrolase L5
Dhx9	2175.54572852537	1684.33075671797	1689.17436409083	2233.72148159131	2326.61997576309	2272.23287551063	2547.51238548773	2567.04787353745	2299.96754605363	2437.67626964441	2434.96181058983	2371.30637542257	2384.44812234415	2645.21140400785	2610.26197634198	0.460235509261852	0.000864228462419246	304859	DExH-box helicase 9
Rgs16	68.0117231182159	60.5539265412987	49.4502142514946	48.0862645960199	46.9519703138108	42.143422729718	44.9815429695626	48.5774408364951	69.1070060786066	41.0844315108609	32.904889332295	52.8706829434824	45.9508226341981	30.4612011605659	22.8409343397093	-0.855271469337587	0.0414965011002939	360857	regulator of G-protein signaling 16
Xpr1	924.793552156229	762.979474420363	848.520721815419	852.958741048449	835.145684730763	997.39433793666	1172.98023589859	826.895992905671	1135.9464124171	1293.63286911121	1399.48607441417	970.795731494155	1377.52574809911	1004.2370189064	1285.48778463884	0.531788620362536	0.0383120450812533	289424	xenotropic and polytropic retrovirus receptor 1
LOC102547468	62.2058443154414	41.921949143976	35.9637921829052	57.2455530904999	70.9274445166079	82.5308695123645	85.6379375766673	119.824354063354	61.548427288759	115.879165799864	151.15683537023	88.8677436709597	131.858882341612	135.601476134132	144.354705026963	1.5439550681534	2.92219105351859e-05	102547468	uncharacterized LOC102547468
Cenpl	113.629342282873	122.039451952463	104.519771031568	147.69352697349	111.885546279719	129.942220083297	199.821854345557	98.2343803582455	104.740306087888	265.46863437787	280.719837116141	164.236589569115	217.766942049026	212.245788731685	211.050233298914	0.912900886543641	0.0140105207438718	289150	centromere protein L
Suco	526.676148537404	501.20019198798	493.37827400923	490.021934454679	523.464520094402	532.06071196269	596.005444346704	497.64889390276	577.691378938352	717.39738099734	719.794454143952	605.200583480713	572.387421073815	671.129044924725	655.077996862862	0.319051054764667	0.0402201589552707	360863	SUN domain containing ossification factor
Prrx1	561.511421354051	507.721384077043	356.266316311904	427.051826055129	312.680142728145	307.295790737527	435.109925263269	348.678075337509	312.061324323708	385.561588025002	315.681282031705	300.350475444889	330.64613678086	289.872720721514	312.463981767223	-0.613948140146153	0.029012143043357	266813	paired related homeobox 1
Aldh9a1	1019.3464355157	1358.27115226482	1285.70557053886	1021.26066713452	1023.95254407779	1002.66226577787	770.741438190005	930.527866690194	775.294224444368	765.85594124092	829.820177848814	1050.66420998325	733.215300293508	913.836034816976	995.864737211324	-0.470091999854712	0.0377001361462995	64040	aldehyde dehydrogenase 9 family	member A1
Nuf2	85.4293595265395	44.7167457535744	60.6888993086525	230.12712342381	83.9141597097896	137.844111845119	448.085370350643	102.552375099267	126.336245487453	521.456246099388	425.707005736566	173.235854750985	444.524262439525	277.098668621922	380.986784786351	2.52892048167407	0.000277890660602298	304951	NUF2 component of NDC80 kinetochore complex
Fcgr2b	61.3764330579022	165.824598836172	116.882324594442	29.7676876070599	86.9110939851392	48.2893385444686	23.3558011572729	35.6234566134297	42.1120818291509	34.7637497399592	41.1311116653687	42.7465096138794	12.9861020487951	40.2873950833291	30.1500333284162	-2.04125404131808	0.00100827526584525	289211	Fc fragment of IgG receptor IIb
Cfap126	52.2529092249708	25.1531694863856	53.9456882743577	74.4192190176499	54.9437950480765	86.0428214065076	79.5827298692261	84.2008974499248	99.341321237997	82.1688630217218	89.4601678721769	89.9926518186934	66.9283720976363	79.5921707743818	112.37739695137	0.985070614197276	0.01406499882088	498278	cilia and flagella associated protein 126
Pea15	2438.4690971653	937.18846308533	1118.24916318721	3118.73773237043	1605.35779349562	1864.84645579002	3985.19170116875	2273.42423114797	3736.09751612467	4160.06205221512	3659.64066042618	2394.92944652498	4449.23834810257	2479.14872671315	3356.70371056367	1.19413816870772	0.0211331082930845	364052	proliferation and apoptosis adaptor protein 15
Casq1	398.117403618825	252.463293733722	194.429251488831	586.194463646719	333.658682655592	542.59656764512	1109.83306980671	413.447996452836	1846.45281866277	1325.23627796572	2115.16741739159	496.084493150547	1721.15798692877	641.650463156436	1345.78785129567	2.13320376626509	0.0128500643699542	686019	calsequestrin 1
Dusp23	144.317558811824	158.371807877243	166.332538845936	117.92583936643	110.886568187936	137.844111845119	116.779005786364	113.347361951822	106.899900027845	108.505037067145	102.827779163422	131.614253284839	88.9048524879049	101.209797404461	78.5728141285999	-0.80226441062641	0.000218441184885175	360881	dual specificity phosphatase 23
Sdccag8	73.8176019209905	71.7331129796923	62.936636320084	108.76655087195	74.9233568837407	82.5308695123645	136.674688253671	93.9163856172238	90.7029454781712	132.734317188935	140.874057453888	101.24173329603	131.858882341612	98.2619392276318	104.154660589074	0.676160154310917	0.0390444824116205	305002	SHH signaling and ciliogenesis regulator SDCCAG8
Zfp238	223.941039535589	191.909367192424	195.553119994547	259.89481103087	218.776202100523	273.054259769631	235.288070917712	207.263747569046	247.273506125014	281.270338805125	273.521892574702	310.474648774492	213.771218341704	313.455586136146	354.491300952288	0.52777971313139	0.0379211679969517	NA	NA
Kif26b	143.488147554285	86.6386948975504	46.0786087343472	54.9557309668799	43.9550360384612	48.2893385444686	52.7668100219869	36.7029552986851	39.9524878891944	52.6723480908473	67.8663342478583	57.370315534417	35.9615133658941	45.2004920447106	49.336418173772	-1.09010452845145	0.0240864765305955	305012	kinesin family member 26B
Smyd3	80.4528919813042	122.97105082233	94.404954480126	60.6802862759299	97.8998529947545	82.5308695123645	57.0919583844448	60.451926374305	58.3090363788243	42.1378784726778	62.7249452896873	69.7443051594874	42.9540298537069	65.8354992825133	42.0273191850651	-0.982104923039456	0.0092969429840037	498295	SET and MYND domain containing 3
Psen2	802.040686040425	871.976542194701	903.590278595492	1094.53497509036	933.045537725518	996.516349963124	1151.3544940863	1318.0678946969	1262.28265790455	1246.22775582945	1162.9821823383	1275.64583952998	1409.49153775768	1245.96138940637	1274.52413615578	0.609701479186504	1.9410938686328e-07	81751	presenilin 2
Tlr5	64.6940780880591	81.9807005482198	102.272034020137	32.0575097306799	58.9397074152093	36.8754948885033	53.6318396944785	63.6904224300713	48.5908636490203	46.3516663199456	63.7532230813215	57.370315534417	46.9497535610285	52.0788277906449	31.977308075593	-0.922338053611883	0.0203561007897304	289337	toll-like receptor 5
Cenpf	252.970433549462	182.593378493762	212.411147580284	748.771834423739	263.730216230767	410.898371614751	2184.19992304126	287.146650277949	263.470460674688	2504.04342823888	2480.20603342173	696.31814344714	2084.76884429503	1587.91293791853	2473.21637030372	3.24551145781585	0.00153951869757811	257649	centromere protein F
Nsl1	66.3529006031375	25.1531694863856	41.5831347114841	112.20128405738	53.9448169562933	70.2390378828634	150.515163013536	48.5774408364951	46.4312697090638	174.872195661613	204.627280535209	77.618662193623	135.854606048933	137.566714918685	142.527430279786	1.64020760584218	0.0153379484929986	498310	NSL1 component of MIS12 kinetochore complex
Nek2	36.4940953317256	12.1107853082597	14.6102905743052	83.5785075121299	29.9693427534963	43.0214107032538	212.797299432931	7.55649079678812	38.8726909192162	267.575528301504	238.560447659138	59.6201318298844	216.768011122195	141.49719248779	211.050233298914	3.16624334315832	0.015096981980003	114482	NIMA-related kinase 2
Sertad4	339.229204333541	291.5904462681	270.852309877504	375.530828273679	396.594302437934	368.754948885033	429.054717555828	416.686492508602	440.557163751117	496.173519015782	517.223729192011	358.84569912704	506.457979903009	539.458046359699	510.723291835899	0.784196232793152	7.85210058683222e-06	360899	SERTA domain containing 4
Irf6	86.2587707840787	68.9383163700939	77.5469268943892	124.79530573729	73.9243787919575	92.1887372212582	127.159361856264	110.108865896055	141.453403067148	111.665377952596	155.269946536767	104.616457739231	154.834293658711	129.705759780474	119.686495940077	0.79349742802513	0.0120019259980286	364081	interferon regulatory factor 6
Lamb3	1873.6400307811	1307.03321442219	1242.99856732166	1727.67079227129	2378.56683653582	1862.21249186942	2324.3347299849	3583.93563504808	4070.83457681792	2478.76070115527	4503.85672735787	1896.59513707896	3383.37904917454	2824.04813340214	2467.73454606219	0.97131902447891	0.019484746211024	305078	laminin subunit beta 3
Cr1l	841.852426402307	814.217412263001	786.70795400105	810.597031761479	895.084370237756	843.746442567896	896.170740701286	946.720346969026	801.209351723845	963.903970062506	901.799623263209	822.307855993311	990.93947941575	1009.15011586778	934.651033180903	0.263480619277527	0.0419912322141035	54243	complement C3b/C4b receptor 1 like
Idua	1123.85225396564	1703.89433298516	1486.87803306199	1221.62010295127	1111.86261615471	932.423227895011	1098.58768406432	1077.33968788493	699.708436545892	939.674689940716	783.547677225274	851.555467834386	1026.90099278164	962.967004430792	771.109943308585	-0.643956006216517	0.0230857757971703	360904	alpha-L-iduronidase
Gak	1073.25816725575	1127.23463253802	1049.69318433854	950.276181302298	940.038384368	935.935179789155	968.833233190579	972.628315415157	1040.92427905901	935.460902093448	937.789345970406	976.420272232823	916.01965990347	907.940318463318	915.464648335548	-0.247351310421002	0.00515989992355311	81659	cyclin G associated kinase
Tgfbr3	1657.16369256336	2691.38913504326	2212.89708775438	1213.6057255186	1563.40071364072	1636.56958267072	989.593945330377	1198.24354063354	921.066815391429	950.209159558885	1402.57090778907	1535.49962165646	855.084873366816	1476.87694659131	1481.00618258675	-0.782827035236932	0.0254860297473336	29610	transforming growth factor beta receptor 3
Sec31a	3665.16834706581	5753.55462029324	4666.30203573194	3434.73318542999	3961.94711201221	3892.9986746577	3278.46245874312	3789.04038524661	3237.23131599473	3151.9133097563	3497.17276934797	3445.59365650822	3398.363013077	3444.0809699285	3417.00377722051	-0.457060733821057	0.0227567880162414	93646	SEC31 homolog A	COPII coat complex component
Fras1	98.699939647167	39.1271525343776	104.519771031568	114.491106181	67.9305102412582	157.159847262907	192.901616965624	112.267863266566	176.006906106451	211.742839325206	110.025723704861	290.226302115286	166.821464780676	136.584095526408	278.659398944453	1.26609669440524	0.0405985001461411	289486	Fraser extracellular matrix complex subunit 1
Cxcl13	92.8940608443925	82.9122994180859	58.4411622972209	33.2024207924899	48.9499264973773	44.7773866503254	25.0858605022561	28.0669658166416	22.6757363695428	20.015492274522	17.4807224577817	23.623071102407	26.9711350244206	23.5828654146316	28.3227585812395	-1.57841112326002	7.31055895448194e-06	498335	C-X-C motif chemokine ligand 13
Ccng2	435.44091020809	693.109559180403	530.465934697851	535.818376927079	504.483936350521	532.938699936226	618.496215831486	422.083985934879	580.930769848287	657.350904173774	828.791900057179	627.698746435386	720.229198244713	976.723675922661	772.023580682173	0.573966974263048	0.0416259763644191	29157	cyclin G2
Shroom3	2216.18688014479	2362.53473398051	2601.75559073204	2371.11080900851	2740.19690576134	3131.78310160217	2928.12544138403	3176.96463070678	3657.27233731626	2856.94816044756	3576.35015930381	3193.61423141588	3102.6794587352	2987.16295252001	3425.2265135828	0.40658402541154	0.0298563814720219	305230	shroom family member 3
Sdad1	261.264546124854	306.496028185958	256.242019303199	208.37381324942	209.785399274474	235.300776907592	212.797299432931	250.443694979263	255.91188188484	259.147952606969	234.447336492602	233.980894728603	198.787254439248	185.715065140224	181.813837344086	-0.542836638363371	0.00167724015564501	289504	SDA1 domain containing 1
Naaa	165.882251507844	119.244655342865	174.199618385947	145.40370484987	114.882480555069	155.403871315835	102.938531026499	115.506359322333	99.341321237997	130.627423265301	79.1773899558347	133.864069580306	104.887747317191	94.3314616585266	99.5864737211324	-0.618824721003065	0.0496776902715149	497009	N-acylethanolamine acid amidase
Cdkl2	11.6117576055491	12.1107853082597	6.74321103429472	19.46348805077	11.9877371013985	17.5597594707158	26.8159198472392	18.3514776493426	21.5959393995646	26.3361740454236	15.4241668745133	17.9985303637387	29.9679278049118	21.617626630079	31.0636707020046	1.41721582129394	0.0105226154749659	305242	cyclin dependent kinase like 2
Cxcl6	83.7705370114611	41.921949143976	31.468318160042	22.8982212362	26.9724084781467	20.1937233913232	13.8404747598654	7.55649079678812	9.71817272980405	4.21378784726778	14.395889082879	16.873622216005	8.99037834147353	21.617626630079	12.7909232302372	-1.86491457070535	0.00675398256990275	60665	C-X-C motif chemokine ligand 6
Cox18	249.652788519305	290.658847398234	253.994282291768	223.25765705295	271.722040965033	237.9347408282	207.607121397981	237.489710756198	222.438175815515	241.239354256081	237.532169867504	220.481996955799	197.788323512418	220.106743869895	179.072925223321	-0.413540970520694	0.0238671122635224	289522	cytochrome c oxidase assembly factor COX18
Grsf1	3993.61520505134	5347.37751303161	4976.4897433095	3455.34158454257	4271.630320465	4068.59626936486	3302.68328957288	3486.78075337509	3661.59152519617	3146.64607494722	3904.37077483512	3682.94927568003	3231.54154829632	3521.70790191833	3495.57659134911	-0.482078942736677	0.00661074000143288	305256	G-rich RNA sequence binding factor 1
Rufy3	240.529264686373	324.196406713414	280.967126428947	234.70676767105	272.721019056816	250.226572457701	199.821854345557	240.728206811964	252.672490974905	196.994581859769	215.938336243186	209.232915478462	212.772287414874	196.523878455264	213.791145419679	-0.438635463352339	0.029012143043357	360921	RUN and FYVE domain containing 3
Kit	719.099560286503	705.220344488663	744.00095078385	522.079444185359	677.307146229016	702.390378828634	519.882833167445	478.217917568162	358.492594032772	456.142534466738	437.018061444542	510.708299071085	402.569163512648	596.449971111725	504.327830220781	-0.528057791104471	0.0324583569091933	64030	KIT proto-oncogene receptor tyrosine kinase
Pdgfra	2909.57469144758	2590.77645709772	2284.82467212019	1771.17741262007	1735.22494542743	1775.29168248937	1827.80769797473	1595.49905680755	1290.35737912398	1849.85286495056	1809.76891327622	1705.36075196424	1912.9527248802	1536.81672952016	1508.4153037944	-0.651550559135852	0.000484754987268562	25267	platelet derived growth factor receptor alpha
Fip1l1	1011.88173419785	1208.28373421638	1133.98332226723	967.449847229448	943.03531864335	943.837071550977	924.716719893508	1014.72876414012	984.774836620144	892.269576658953	937.789345970406	932.54885447121	935.998278440078	931.52318387795	841.460021074889	-0.307676704012823	0.010077803195226	289582	factor interacting with PAPOLA and CPSF1
Uchl1	74.6470131785297	47.5115423631728	53.9456882743577	108.76655087195	53.9448169562933	76.3849536976139	141.864866288621	69.0879158563485	114.458478817692	184.353218317966	115.167112663032	103.491549591497	217.766942049026	90.4009840894213	160.800177751553	1.40964398881212	0.00705289193782962	29545	ubiquitin C-terminal hydrolase L1
Rbpj	1458.93440201149	1829.66018041709	1541.94758984206	1132.31704013009	1402.56524086363	1465.36192783124	1275.0537372526	1401.18929346157	1577.58337313819	1276.77771772214	1468.38068645366	1198.02717733636	1254.65724409897	1220.41328520719	1227.01499272918	-0.383829804382108	0.0425943582123592	679028	recombination signal binding protein for immunoglobulin kappa J region
Slit2	373.235065892648	326.059604453147	348.399236771894	424.762003931509	382.608609152969	424.946179191323	513.827625460004	451.230450436776	476.190463760399	525.670033946656	423.650450153298	545.580451650829	493.471877854214	519.805658514172	602.087029194736	0.624527615414634	0.000158375400522802	360272	slit guidance ligand 2
Rab28	1191.86397708386	1362.92914661415	1346.39446984751	1010.95646757823	1186.78597303845	1172.99193264382	1040.63069600738	1046.03422601253	1137.02620938707	1146.15029445684	1082.77651459083	1158.65539216568	954.977966049855	1064.17680183525	1131.99670587599	-0.306770812859078	0.026554806027339	117049	RAB28	member RAS oncogene family
Man2b2	496.817343265992	320.47001123395	380.991423437652	662.903504787989	422.567732824298	482.893385444686	567.459465154482	468.502429400863	423.280412231465	576.235488113869	448.329117152519	551.204992389497	584.37459219578	691.764052162528	560.97334738326	0.615029850919885	0.0347518676873415	360955	mannosidase	alpha	class 2B	member 2
Sh3tc1	262.923368639932	145.329423699117	192.181514477399	362.936806593769	272.721019056816	299.393898975705	423.864539520878	303.33913055678	366.051172822619	401.363292452256	338.303393447658	381.343862081713	357.617271805281	343.916787296711	368.195861556113	0.830100816449323	0.00232642842295764	305441	SH3 domain and tetratricopeptide repeats 1
Lrpap1	403.09387116406	357.733966028595	360.761790334767	472.848268527529	457.53196603671	527.670772095011	532.858278254819	474.979421512396	431.918787991291	556.219995839347	496.658173359327	563.578982014567	540.421631415242	546.336382105633	545.441512032257	0.539189441915458	0.000152153845953354	116565	LDL receptor related protein associated protein 1
Rgs12	341.717438106158	186.319773973227	179.818960914526	383.545205706349	303.689339902096	287.102067346204	483.551586922798	210.502243624812	251.592694004927	529.883821793924	625.192897313604	311.599556922226	448.519986146846	497.205412491817	474.177796892364	1.00198175970336	0.0329840279451543	54292	regulator of G-protein signaling 12
Nop14	755.593655618228	712.673135447592	620.375415155114	590.774107893959	598.387876978142	513.622964518438	505.177328735088	549.464830795022	607.925694097742	559.380336724798	532.647896066525	479.210870934542	586.372454049441	457.900636800764	488.795994869778	-0.448249843526	0.0131203403364328	289724	NOP14 nucleolar protein
Fam53a	242.188087201452	237.557711815864	248.374939763189	226.69239023838	183.81196888811	207.205161754447	206.74209172549	196.468760716491	235.395739455254	187.513559203416	227.249391951162	211.482731773929	190.795807024605	181.784587571119	194.604760574323	-0.359173961096256	0.0496424882762849	305461	family with sequence similarity 53	member A
Ywhah	5299.93793567561	3119.92461518168	3507.59360633897	5433.74789935025	4593.3012660192	4969.41193021258	5896.04224770267	4893.36754026294	5490.76759233929	6434.45404277791	5809.76952273333	5987.88607038631	5762.83251688454	5797.45441443028	6453.02076965466	0.594470030128801	0.0117324458311802	25576	tyrosine 3-monooxygenase/tryptophan 5-monooxygenase activation protein	eta
Inpp5j	286.97629510857	145.329423699117	215.782753097431	313.705630935939	252.741457221152	289.736031266811	349.471987686602	194.30976334598	381.168330402314	305.499618926914	392.802116404271	329.598087285965	425.544574829747	278.081288014198	423.014103971416	0.796594294796508	0.0459762561696387	171088	inositol polyphosphate-5-phosphatase J
Dbnl	957.140591200259	846.823372708315	883.360645492608	1152.92543924267	1274.69604511538	1055.34154419002	1138.37904899893	1448.68723561281	1235.28773365509	1195.66230166223	1204.11329400367	1203.65171807502	1263.64762244045	1300.00545598157	1147.52854122699	0.464880165761449	0.00167724015564501	83527	drebrin-like
Camk2b	30.6882165289511	4.65799434933067	10.1148165514421	54.9557309668799	15.9836494685313	29.8515911002169	59.6870474019196	22.6694723903644	33.4737060693251	61.0999237853829	76.0925565809321	22.4981629546733	61.9337174634843	49.1309696138159	49.336418173772	1.80107758371367	0.0410896389685573	24245	calcium/calmodulin-dependent protein kinase II beta
Tbrg4	938.893543534396	864.523751235772	969.898520432723	877.001873346459	1012.96378506817	877.109985562256	805.342625089669	912.176389040852	997.732400259883	695.274994799184	838.046400181887	859.429824868522	712.23775083007	702.572865477568	756.491745331171	-0.35240342256006	0.0305924165928648	360977	transforming growth factor beta regulator 4
LOC688553	148.46461509952	270.163672261179	166.332538845936	291.95232076155	322.669923645977	190.523390257267	284.594762249733	253.68219103503	88.5433515382147	400.309845490439	333.162004489486	375.719321343045	339.636515122334	904.009840894213	500.673280726427	1.57616072318534	0.00481867735015535	688553	hypothetical protein LOC688553
Fignl1	177.494009113393	45.6483446234405	84.290137928684	204.93908006399	118.878392922202	161.549787130586	432.514836245794	138.175831712697	274.26843037447	345.530603475958	387.6607274461	155.237324387246	450.517848000507	311.490347351593	286.882135306748	1.76730859250732	0.00715836362100293	289777	fidgetin-like 1
Grb10	4022.64459906521	3827.93975627994	3940.28298103955	3928.1898530701	4144.76010280854	4568.17142630673	5151.25169968741	4635.36735448688	5610.62505600687	5428.41219424272	6322.8801407588	4505.25713167334	6877.63943122725	5653.00936376566	5941.38384044517	0.647626752953235	0.000152153845953354	498416	growth factor receptor bound protein 10
Cobl	586.393759080228	495.610598768783	579.916148949346	752.206567609169	798.183495334784	713.804222484599	828.698426246942	999.615782546543	884.353718412169	920.712644628011	780.462843850371	778.436438231698	778.167192000876	906.957699071042	740.959909980169	0.545696575072473	0.000864228462419246	305497	cordon-bleu WH2 repeat protein
Egfr	355.817429484325	402.45071178217	349.523105277609	217.5331017439	257.736347680068	230.032849066378	188.576468603166	233.171716015176	209.480612175776	214.903180210657	222.108002992991	208.108007330728	203.7819090734	176.871490609737	221.100244408386	-0.879916374991423	6.03013905985611e-08	24329	epidermal growth factor receptor
Ehbp1	1332.03447960799	1426.27786976505	1238.5030932988	1345.27049762675	1755.2045072631	1486.4336391961	1750.82005712297	2467.73399449395	2352.87759758256	1836.15805444694	2263.23941938691	1622.11754903195	1965.89606400221	1902.35114344695	1669.21548154595	0.470021880661742	0.0438177518889136	305556	EH domain binding protein 1
Ahsa2	310.199810319668	417.356293700028	469.777035389199	338.893674295759	383.607587244752	401.240503905857	310.54565242448	320.611109520867	326.098684933425	271.789316148772	311.568170865168	362.220423570241	243.739146146616	305.594630997935	285.054860559572	-0.517207832590451	0.0270090123155093	305577	activator of HSP90 ATPase homolog 2
Pnpt1	914.840617065758	1041.52753651034	1086.78084502717	754.496389732789	921.057800624119	936.81316776269	778.52670524243	770.762061272388	952.380927520797	707.916358340988	716.70962076905	874.05363078906	709.240958049579	801.817424097476	729.996261497108	-0.440544473338346	0.018395104910425	360992	polyribonucleotide nucleotidyltransferase 1
Ppp4r3b	1326.22860080521	1842.70256459521	1501.48832363629	1135.75177331552	1248.72261472901	1309.08006854187	1207.58142279826	1341.81686577252	1300.07555185379	1239.90707405855	1248.32923904394	1178.90373882488	1209.70535239161	1252.83972515231	1265.38776241989	-0.324835134450065	0.0499772083356252	360993	protein phosphatase 4	regulatory subunit 3B
Ccdc104	313.517455349825	204.020152500683	236.012386200315	369.806272964629	287.705690433564	340.659333731887	371.962759171383	277.431162110649	299.103760683969	405.577080299524	376.349671738124	328.473179138231	389.583061463853	327.212257628014	366.368586808937	0.520497966088289	0.0419998709625443	NA	NA
Mtif2	544.093784945728	591.565282364995	640.605048257998	399.573960571689	548.438972388982	531.182723989154	415.214242795962	444.753458325244	505.344981949811	367.652989674114	422.622172361663	444.338718354799	403.568094439479	411.717525363777	456.818686794185	-0.47976356687758	0.0141353705083726	305606	mitochondrial translational initiation factor 2
Gpr75	7.46470131785297	0.931598869866134	2.24773701143157	9.15928849447998	8.99080282604888	7.90189176182213	13.8404747598654	12.9539842230653	8.63837575982583	13.6948105036203	32.904889332295	4.49963259093467	23.9743422439294	17.6871490609737	14.6181979774139	2.35075165056292	0.0203561007897304	498434	G protein-coupled receptor 75
Asb3	357.476251999403	405.245508391768	429.31776918343	277.06847695802	379.61167487762	395.094588091107	295.840147992123	320.611109520867	345.535030393033	278.109997919674	337.275115656023	326.223362842763	271.709212097867	278.081288014198	302.413970657751	-0.481614906879376	0.0204039981803399	364227	ankyrin repeat and SOCS box-containing 3
Fut11	181.641065401089	217.062536678809	252.870413786052	161.43245971521	152.843648042831	160.67179915705	151.380192686028	157.606808047295	164.129139436691	160.123938196176	169.665835619646	164.236589569115	130.859951414781	148.375528233724	169.936551487437	-0.527642708729906	0.0119659378119823	286971	fucosyltransferase 11
Gng2	262.093957382393	155.577011267644	188.809908960252	334.314030048519	212.782333549824	240.568704748807	329.576305219295	273.113167369628	300.183557653947	366.599542712297	267.352225824897	259.853782126477	355.61940995162	288.890101329238	310.636707020046	0.652329422499464	0.0398707521159311	80850	G protein subunit gamma 2
Slc4a7	324.299801697835	398.724316302705	419.202952631988	190.05523626046	296.696493259613	362.609033070282	211.932269760439	316.293114779846	299.103760683969	238.07901337063	235.475614284236	298.100659149422	176.81077404898	203.402214201198	250.336640363214	-0.855212081008646	0.00989827918689293	117955	solute carrier family 4 member 7
Cdkn3	68.0117231182159	36.3323559247792	41.5831347114841	122.50548361367	67.9305102412582	71.995013829935	351.202047031585	59.3724276890495	55.0696454688896	408.737421184975	340.359949030926	78.7435703413567	412.558472780952	240.741751107698	296.93214641622	2.70131638779214	0.00868117605295295	289993	cyclin-dependent kinase inhibitor 3
Dlgap5	233.89397462606	122.97105082233	152.846116777347	411.023071189789	177.818100337411	242.324680695879	852.054227404215	136.016834342186	173.847312166495	947.048818673434	1015.93845813461	232.855986580869	880.058146537576	571.884486304817	804.000888757766	2.14552487026542	0.0296509220200975	289997	DLG associated protein 5
Ap5m1	285.317472593491	249.668497124124	288.834205968957	267.90918846354	294.698537076047	292.369995187419	333.036423909262	324.929104261889	302.343151593904	311.820300697816	291.002615032484	287.976485819819	333.642929561351	361.603936357685	335.304916106932	0.323872709642937	0.0281443219422766	305861	adaptor related protein complex 5 subunit mu 1
RGD1310110	24.8823377261766	13.0423841781259	35.9637921829052	34.3473318542999	20.9785399274474	35.1195189414317	32.0060978821888	33.4644592429188	48.5908636490203	45.2982193581287	38.046278290466	33.74724443201	63.9315793171451	55.0266859674738	49.336418173772	1.20380089311407	0.0102442732770872	NA	NA
Ttc5	308.540987804589	228.241723117203	291.081942980389	350.342784913859	305.687296085662	337.147381837744	344.281809651652	400.49401222977	341.21584251312	303.39272500328	341.38822682256	404.96693318412	391.580923317514	374.377988457277	353.577663578699	0.434801496747441	0.0352835207192677	305837	tetratricopeptide repeat domain 5
Ndrg2	9787.05283896278	15349.9545787843	15173.3486956688	8952.05959229237	11612.121338888	11817.7181237918	7141.68497609055	9488.79344339537	9582.1183115868	7076.00324252443	8599.48717143696	11054.4723677787	6634.89921600747	8713.86877070639	8685.03687333105	-0.746014588123292	0.0132644323952932	171114	NDRG family member 2
Ajuba	584.734936565149	518.900570515436	549.571699295019	684.656814962379	742.240722194925	685.708607331454	878.005117578962	1096.77066421953	1207.21301243566	802.726584904513	1011.82534696807	755.938275277024	888.049593952219	787.078133213331	757.405382704759	0.556556554743129	0.00515989992355311	85265	ajuba LIM protein
Myh6	243996.203742887	120678.386003589	270910.751039802	202621.780074886	146570.065626432	253958.021345228	139096.771336647	116444.44367982	262276.205225892	115404.061220085	55884.8414197364	213811.291639738	80824.5002207739	44615.8335063062	111538.677842415	-1.42332259262673	0.0262732146115281	29556	myosin heavy chain 6
Ngdn	408.070338709296	522.626965994901	505.740827572104	407.588338004359	431.558535650346	431.97008297961	396.183590001148	374.58604378364	380.088533432336	347.637497399592	374.293116154855	348.721525797437	360.614064585772	364.551794534514	383.727696907116	-0.369728599732406	0.0144096943005142	305887	neuroguidin
Thtpa	544.923196203267	451.825451885075	401.221056540536	520.934533123549	489.499264973773	507.477048703688	528.533129892361	548.385332109766	550.696454688896	587.823404693856	583.033507856601	573.70315534417	622.333967415335	572.867105697094	550.923336273788	0.315345254751595	0.0445174069316685	305889	thiamine triphosphatase
Dhrs4	164.223428992765	80.1175028084875	129.244878157315	353.777518099289	147.848757583915	187.011438363124	366.772581136434	200.786755457513	255.91188188484	360.278860941396	295.11572619902	287.976485819819	444.524262439525	487.379218569054	362.714037314583	1.79160723843304	1.98842816073782e-05	266686	dehydrogenase/reductase 4
Dcaf11	2576.98077717435	3077.07106716784	3541.30966151044	2517.65942492019	2843.09164921501	2899.99427658872	2020.70931494035	2382.45359835877	2387.43110062186	1815.0891152106	1962.98230422972	2892.13884782326	1707.17295395314	2274.76389311968	2159.83875116291	-0.581896962762688	0.0254172082313406	305895	DDB1 and CUL4 associated factor 11
Psme1	3692.5389185646	4860.15130409162	5372.09145732146	3377.48763233949	4195.70798548948	4600.65698132755	2459.27935889359	3738.30394703961	3414.31801907116	2419.76767129352	2394.85897671609	4093.54074960282	2314.52295746602	2924.27531141432	3087.1806853551	-0.741787240214447	0.025676713929191	29630	proteasome activator subunit 1
Rnf31	404.752693679139	650.256011166561	498.997616537809	374.385917211869	442.547294659962	402.996479852929	326.98121620182	359.473062190063	355.253203122837	303.39272500328	402.056616528979	370.094780604377	349.625824390637	367.499652711343	294.191234295455	-0.619678515754164	0.0112697251535188	364386	ring finger protein 31
Ipo4	1400.87561398374	2049.51751370549	1628.48546478217	1328.0968316996	1477.48859774737	1319.6159242243	1294.08439004742	1419.54077111091	1418.85321855139	1257.81567240943	1206.16984958694	1193.52754474542	1349.55568214786	1273.47473239011	1233.4104543443	-0.397094524873487	0.0244648535959776	290228	importin 4
Ska3	82.9411257539219	44.7167457535744	48.3263457457788	163.72228183883	75.9223349755239	84.2868454594361	239.61321928017	71.2469132268594	89.6231485081929	272.842763110589	234.447336492602	89.9926518186934	228.75518224416	187.680303924777	205.568409057383	1.81779941690424	0.00593778941837868	361047	spindle and kinetochore associated complex subunit 3
C1qtnf9	15.7588138932452	24.2215706165195	17.9818960914526	5.72455530904999	9.98978091783209	9.65786770889371	8.65029672491588	6.47699211153267	6.47878181986937	3.16034088545084	6.1696667498053	4.49963259093467	0.998930926830393	0.982619392276318	2.74091212076511	-3.59129281906203	0.000352526822608142	364395	C1q and TNF related 9
Pbk	174.176364083236	42.8535480138421	57.3172937915051	356.067340222909	125.871239564684	188.767414310195	661.747699456065	45.3389447807287	97.1817272980405	762.695600355469	1021.07984709278	260.978690274211	480.485775805419	628.876411056844	691.623491806397	2.71324343775576	0.0308667233878294	290326	PDZ binding kinase
Ptk2b	178.323420370932	82.9122994180859	120.253930111589	168.30192608607	161.83445086888	166.817714971801	221.447596157847	208.343246254301	234.315942485276	254.934164759701	321.85094878151	200.233650296593	256.725248195411	192.593400886158	225.668431276328	0.818709882938191	0.0164687939498849	50646	protein tyrosine kinase 2 beta
Dpysl2	2134.90457690595	1775.62744596485	1888.09908960252	1946.348805077	2215.73340757516	2245.01524833102	2372.77639164443	2379.215102303	2383.11191274195	2500.88308735343	2604.62764620947	2040.58337998887	2921.8729609789	2315.05128820301	2526.20733797184	0.420516945682258	0.0134773721486219	25416	dihydropyrimidinase-like 2
Pnma2	218.964571990354	30.7427627055824	48.3263457457788	277.06847695802	161.83445086888	162.427775104122	357.257254739026	175.958285696638	213.799800055689	456.142534466738	319.794393198242	184.484936228321	464.502880976133	254.498422599566	361.800399940995	1.85377239633212	0.0163706254459343	305977	PNMA family member 2
Cdca2	97.0411171320886	43.7851468837083	43.8308717229157	265.61936633992	78.9192692508735	138.722099818655	477.496379215357	63.6904224300713	84.2241636583018	552.00620799208	633.419119646678	172.110946603251	471.495397463945	369.464891495896	462.300511035716	2.81717954893578	0.00873831938609285	305984	cell division cycle associated 2
Pdlim2	87.9175932991572	36.3323559247792	51.6979512629262	140.82406060263	72.9254007001743	71.995013829935	141.864866288621	92.8368869319683	84.2241636583018	214.903180210657	107.969168121593	101.24173329603	188.797945170944	130.68837917275	110.550122204193	1.2837108917952	0.0230730674751337	290354	PDZ and LIM domain 2
Polr3d	494.329109493374	555.232926440216	487.758931480651	518.644710999929	503.484958258737	486.405337338829	480.091468232832	485.77440836495	521.541936499484	437.180489154033	390.745560821003	505.083758332417	404.567025366309	400.908712048738	381.900422159939	-0.373637888864871	0.0124976925848425	306012	RNA polymerase III subunit D
Reep4	108.652874737638	93.1598869866134	114.63458758301	222.11274599114	112.884524371503	134.332159950976	333.036423909262	116.585858007588	98.2615242680188	310.766853735999	284.832948282678	130.489345137105	248.733800780768	221.089363262172	250.336640363214	1.18685510643077	0.0493406189564121	306014	receptor accessory protein 4
Tsc22d1	4628.11481706884	4665.4471402896	4053.79370011684	5413.13950023767	6169.6886948531	4925.51253153579	7253.27380384197	6519.09256025764	7241.118480674	7888.21085008529	12934.7063409668	5993.51061112498	10251.0291711335	9477.36403850509	7099.87603015523	1.0071172565721	0.00102353819567053	498545	TSC22 domain family	member 1
Diaph3	276.19394876056	102.475875685275	143.855168731621	352.632607037479	174.821166062062	302.905850869848	679.913322578388	188.912269919703	250.512897034949	697.381888722818	697.172342727999	316.099189513161	517.446220098143	484.431360392225	550.009698900199	1.56882765040623	0.0145860631909141	290396	diaphanous-related formin 3
Pibf1	213.988104445118	194.704163802022	168.580275857368	236.99658979467	202.792552631991	244.958644616486	257.778842402493	208.343246254301	261.310866734731	267.575528301504	253.984614533652	248.60470064914	281.698521366171	293.803198290619	240.286629253741	0.492358504129716	0.0138693524615178	306104	progesterone immunomodulatory binding factor 1
Ednrb	141.829325039206	158.371807877243	98.9004285029892	114.491106181	94.9029187194049	102.724592903688	88.233026594142	97.1548816729901	92.8625394181276	96.917120487159	64.7815008729557	75.3688458981557	83.910197853753	68.7833574593423	97.7591989739557	-0.676492352094133	0.0267058714299051	50672	endothelin receptor type B
Slitrk5	12.4411688630883	0	1.12386850571579	19.46348805077	4.99489045891605	13.1698196030369	27.6809495197308	23.7489710756198	34.5535030393033	26.3361740454236	5.14138895817109	17.9985303637387	23.9743422439294	16.7045296686974	33.8045828227697	2.40068024747127	0.03900758573924	306152	SLIT and NTRK-like family	member 5
Clybl	231.405740853442	165.824598836172	177.571223903094	348.052962790239	266.727150506117	273.054259769631	249.128545677577	181.355779122915	266.709851584622	273.896210072406	208.740391701746	372.344596899844	306.671794536931	354.725600611751	358.145850446641	0.824629900542029	0.00805012651622531	306198	citramalyl-CoA lyase
Ggact	48.9352641948139	24.2215706165195	33.7160551714736	62.9701083995499	40.9581017631116	35.9975069149675	66.6072847818523	50.7364382070059	49.6706606189985	58.993029861749	66.8380564562241	59.6201318298844	77.9166122927706	62.8876411056844	59.3864292832441	0.89402960299485	0.0282414260502078	290500	gamma-glutamylamine cyclotransferase
Itgbl1	522.529092249708	199.362158151353	365.257264357631	844.944363615779	409.581017631116	553.132423327549	1121.94348522159	530.033854460424	643.558994107024	1345.25177024024	684.833009228389	769.437173049828	1235.6775564892	530.614471829212	989.469275596206	1.34143284633719	0.020268519930739	498564	integrin subunit beta like 1
Plac9	52.2529092249708	17.7003785274565	24.7251071257473	143.11388272625	46.9519703138108	88.676785327115	150.515163013536	65.8494198005822	111.219087907757	178.032536547064	68.8946120394926	136.113885875774	130.859951414781	64.852879890237	124.254682808018	1.74840166100472	0.0120191532816381	361105	placenta associated 9
Tkt	2886.35117623648	5561.64525310082	4349.37111712009	2616.12177623585	2771.16522660662	2862.24079372668	2671.21162865403	2482.84697608753	2653.06115523651	2728.42763110589	2507.96953379586	2477.04774130954	2592.22575512487	2121.47526792457	2189.98878449132	-0.890283178304685	0.000227803416545196	64524	transketolase
Dph3	324.299801697835	220.788932158274	245.003334246041	409.878160127979	298.69444944318	318.709634393493	442.030162643202	364.870555616341	505.344981949811	441.3942770013	373.264838363221	384.718586524914	479.486844878588	343.916787296711	404.741356499648	0.633797756194213	0.0196322821746956	680594	diphthamide biosynthesis 3
Timm23	319.323334152599	378.22914116565	389.982371483378	369.806272964629	365.625981592655	335.391405890673	307.950563407006	401.573510915026	383.327924342271	328.675452086887	345.501337989097	337.4724443201	289.689968780814	251.550564422737	290.536684801102	-0.383457707966955	0.038511412348306	54312	translocase of inner mitochondrial membrane 23
Ogdhl	140.999913781667	148.124220308715	129.244878157315	137.3893274172	188.806859347027	166.817714971801	160.030489410944	183.514776493426	147.932184887017	150.642915539823	190.23139145233	160.861865125914	192.793668878266	278.081288014198	159.886540377965	0.589598326924891	0.0478143973350433	290566	oxoglutarate dehydrogenase L
Glud1	3097.85104690898	3924.82603874602	3958.264877131	2984.78313813866	3496.42332124123	3229.23976666464	2672.94168799901	2943.7929146916	3110.89507050728	2649.41910896962	2696.14436966492	3227.36147584789	2322.51440488066	2794.56955163385	2738.17120864435	-0.482858012155679	0.007191841537369	24399	glutamate dehydrogenase 1
Bmpr1a	1467.22851458688	1436.52545733358	1400.34015812187	1316.6477210815	1501.46407195016	1689.24886108286	1766.39059122782	1960.36961242389	2678.97628251598	1932.02172797228	2306.42708663555	1815.60175044214	1855.01473112404	1904.31638223151	2124.20689359296	0.450937265969376	0.0457511740603266	81507	bone morphogenetic protein receptor type 1A
Opn4	13.2705801206275	8.3843898287952	3.37160551714736	24.04313229801	18.980583743881	15.8037835236443	32.0060978821888	59.3724276890495	71.2666000185631	40.0309845490439	60.6683897064188	16.873622216005	52.9433391220108	48.1483502215396	33.8045828227697	2.38950530310192	0.000546448394032027	192223	opsin 4
Sin3b	1489.62261854044	1639.6140109644	1671.19246799937	1313.21298789607	1320.6490373374	1324.88385206551	1044.95584436984	1403.34829083208	1164.02113363653	991.293591069746	1001.54256905173	1174.40410623395	1001.92771961088	999.323921945016	986.72836347544	-0.683508802829464	1.0442690241163e-06	683381	SIN3 transcription regulator family member B
Ushbp1	58.8881992852845	63.3487231508971	64.0605048257998	61.8251973377399	60.9376635987758	45.6553746238612	51.0367506770037	60.451926374305	43.1918787991291	29.4965149308745	31.8766115406607	41.6216014661457	32.964720585403	46.183111436987	21.9272969661209	-0.885958611375861	0.022311174552974	290629	USH1 protein network component harmonin binding protein 1
Babam1	606.299629261169	506.789785207177	529.342066192135	677.787348591519	658.326562485135	597.031822004339	670.397996180981	659.573696691077	621.963054707459	734.252532386411	716.70962076905	605.200583480713	647.307240586095	691.764052162528	694.364403927162	0.306460557782275	0.0430334963188576	290631	BRISC and BRCA1 A complex member 1
Dda1	594.68787165562	565.480514008743	584.411622972209	767.090411412699	677.307146229016	628.639389051627	791.502150329803	668.209686173121	758.017472924716	790.085221362709	731.105509851929	722.191030845014	797.146879610653	900.079363325108	771.109943308585	0.500233215220127	0.000375059844671565	688813	DET1 and DDB1 associated 1
Bst2	220.623394505432	158.371807877243	130.368746663031	140.82406060263	132.864086207167	123.796304268547	121.104154148822	124.142348804376	91.7827424481494	102.184355296244	70.951167622761	105.741365886965	107.884540097682	63.8702604979607	65.7818908983627	-1.10729478521613	0.0014161001220204	378947	bone marrow stromal cell antigen 2
Pgls	528.334971052482	715.467932057191	600.14578205223	629.701083995499	553.433862847898	482.893385444686	455.870637403067	518.159368922614	509.664169829724	497.226965977598	492.54506219279	515.20793166202	515.448358244483	408.769667186948	424.841378718592	-0.450739191446186	0.0260882360425535	290636	6-phosphogluconolactonase
Gdf15	199.058701809413	211.472943459612	175.323486891663	130.51986104634	121.875327197552	116.77240048026	122.834213493806	79.882902708903	188.96446974619	111.665377952596	90.4884456638111	75.3688458981557	95.8973689757177	64.852879890237	57.5591545360674	-1.4272461589691	0.000104429409453868	29455	growth differentiation factor 15
Armc6	58.0587880277453	56.8275310618342	42.7070032171999	84.7234185739399	68.9294883330414	64.0931220681128	83.0428485591925	77.7239053383921	79.9049757783889	82.1688630217218	67.8663342478583	100.116825148296	78.915543219601	85.4878871280397	85.8819131173069	0.656258014773768	0.0250955146089248	306352	armadillo repeat containing 6
Slc25a42	517.552624704473	1133.75582462708	1140.72653330152	476.283001712959	815.166122895099	824.430707150109	353.79713604906	595.883274261006	415.721833441618	269.682422225138	431.876672486371	755.938275277024	314.663241951574	561.075672989778	447.682313058302	-1.07655198425924	0.0498529823826169	689414	solute carrier family 25	member 42
Lpl	10372.6171867855	24516.887458267	20649.9599240219	8331.51779679136	13781.9017542412	12588.5915645562	6268.87003654654	8537.75510168532	5850.33998334204	6774.71741144478	7754.24282671363	10511.1417324234	6114.45620312883	9187.49131778358	7108.09876651752	-1.30933990334847	0.000966697462791274	24539	lipoprotein lipase
Mfap3l	173.346952825697	406.177107261634	227.021438154589	145.40370484987	214.78028973339	229.154861092842	98.6133826640411	189.991768604958	142.533200037126	128.520529341667	120.308501621203	221.606905103532	105.886678244022	121.844804642263	159.886540377965	-1.05618158468423	0.0322944080603544	306424	microfibril associated protein 3 like
Aadat	10.7823463480098	47.5115423631728	6.74321103429472	8.01437743266999	4.99489045891605	5.26792784121475	6.05520770744112	3.23849605576634	6.47878181986937	7.37412873271862	10.2827779163422	3.374724443201	2.99679278049118	3.93047756910527	2.74091212076511	-2.75732666977183	0.0135240801401211	29416	aminoadipate aminotransferase
Gpm6a	138.51168000905	226.37852537747	142.731300225905	185.47559201322	283.709778066431	177.35357065423	249.128545677577	332.485595058677	157.650357616821	245.453142103348	361.953782655245	251.979425092341	248.733800780768	616.102358957252	296.018509042632	1.19289473162475	0.0179665391144439	306439	glycoprotein m6a
Wwc2	1711.90483556095	1453.29423699117	1541.94758984206	1760.87321306378	1634.32815815733	1620.76579914707	1991.29830607564	2065.08098489367	2195.22723996574	2016.29748491763	2450.38597746434	1817.85156673761	2223.62024312445	1880.73351681687	1981.67946331318	0.370202452493565	0.0274271753278567	498630	WW and C2 domain containing 2
Rwdd4	1074.08757851329	1163.5669884628	1254.23725237882	873.567140161029	1121.85239707254	1094.85100299913	876.275058233979	958.594832506836	1029.04651238925	858.559273880811	950.128679470017	941.54811965308	835.106254830208	931.52318387795	918.205560456313	-0.378029363378451	0.019132898309669	502084	RWD domain containing 4
Acsl1	14488.9852579526	17624.9190189974	16539.9727986192	12611.1953458371	19159.4008223102	15111.9290004981	10466.8590371482	12467.1303160151	10628.4415754957	10122.571856099	13512.5984598653	13362.7838869282	8783.59963961964	13563.09547159	10758.0800740031	-0.555495870021309	0.0398161802713338	25288	acyl-CoA synthetase long-chain family member 1
Slc25a4	26690.4542676121	32545.4065187734	31323.3391228047	26762.2960698087	29217.1122503835	27599.5519480976	22739.0350007864	25248.3947494396	30088.5425684433	22819.7680868787	26636.5079144928	27101.2870951995	22505.9137814887	23666.3880629751	24245.1949829146	-0.362891453282586	0.0299766926343644	85333	solute carrier family 25 member 4
Pdlim3	617.911386866718	366.11835585739	458.538350332041	780.829344154419	477.511527872374	505.721072756616	1240.45255035294	817.180504738372	1090.59493967801	1287.31218734031	875.064400680719	694.068327151673	1526.36645619684	857.826729457226	980.332901860322	1.22107288144978	0.00232681331434445	114108	PDZ and LIM domain 3
Pdgfrl	80.4528919813042	110.86026551407	61.8127678143682	115.63601724281	107.889633912587	105.358556824295	147.05504432357	136.016834342186	89.6231485081929	159.070491234359	157.326502120035	110.240998477899	190.795807024605	120.862185249987	161.713815125142	0.898089854955784	0.0131274175966696	290771	platelet-derived growth factor receptor-like
Zdhhc2	907.375915747905	678.203977262545	795.698902046777	942.261803869628	1169.80334547814	953.49493925987	1223.15195690311	1295.39842230653	1332.46946095313	1406.35169402562	1889.97458102369	998.918435187497	1352.55247492835	1561.38221432707	1289.14233413319	0.819352470220089	0.00232681331434445	246326	zinc finger DHHC-type palmitoyltransferase 2
Tusc3	257.946901094697	197.49896041162	162.960933328789	321.720008368609	242.75167630332	241.446692722343	358.987314084009	283.908154222182	262.390663704709	409.790868146792	302.31367074046	264.353414717412	423.546712976086	360.621316965409	341.700377722051	0.859751657408562	0.0038883062796939	290783	tumor suppressor candidate 3
Pragmin	417.193862542227	344.691581850469	316.930918611852	495.746489763729	442.547294659962	437.238010820825	477.496379215357	653.096704579545	599.287318337917	531.990715717558	438.046339236177	559.079349423633	560.40024995185	464.778972546699	497.018731232074	0.493647356489495	0.0242074844978891	NA	NA
Fut10	83.7705370114611	55.895932191968	87.6617434458313	84.7234185739399	57.9407293234261	70.2390378828634	109.858768406432	72.3264119121148	65.8676151686719	146.429127692555	138.817501870619	93.3673762618944	146.842846244068	143.462431272342	145.268342400551	0.940434945148477	0.00705289193782962	497619	fucosyltransferase 10
Rab11fip1	185.788121688785	160.235005616975	207.91567355742	154.56299334435	180.815034612761	217.741017436876	215.392388450406	247.205198923497	222.438175815515	260.201399568786	301.285392948826	241.855251762738	231.751975024651	282.99438497558	272.263937329334	0.510156386583109	0.0238015534112553	498650	RAB11 family interacting protein 1
Erlin2	1055.84053084743	1331.2547850387	1296.94425559602	823.191053441389	1085.88918576835	1172.99193264382	855.514346094181	943.481850913259	873.555748712387	737.412873271862	950.128679470017	941.54811965308	781.163984781367	882.392214264134	862.473680667422	-0.543722529227813	0.010077803195226	290823	ER lipid raft associated 2
Sfrp1	1166.98163935768	986.563203188235	1090.15245054431	1072.78166491597	1466.49983873775	1409.17069752495	1657.39685249388	1415.22277636989	1965.23048536038	1886.72350861415	3246.27298818922	1306.01835951879	2606.21078810049	2103.7881188636	1925.94758352429	1.03255636637656	0.00483131287210847	84402	secreted frizzled-related protein 1
Slc25a15	130.217567433657	136.013435000456	175.323486891663	81.2886853885099	120.876349105768	100.09062898308	80.4477595417177	93.9163856172238	113.378681847714	99.0240144107929	122.365057204472	112.490814773367	75.9187504391098	91.3836034816976	100.500111094721	-0.71415201191918	0.013044344000677	306574	solute carrier family 25 member 15
Ckap2	136.852857493971	114.586660993534	80.9185324115366	285.08285439069	129.867151931817	162.427775104122	537.183426617276	94.9958843024792	91.7827424481494	696.328441761001	814.3960109743	221.606905103532	561.399180878681	497.205412491817	612.137040304208	2.32872258571815	0.0136050914067259	306575	cytoskeleton associated protein 2
Xkr5	57.2293767702061	10.2475875685275	19.1057645971684	132.80968316996	37.961167487762	69.3610499093276	163.49060810091	24.8284697608752	41.0322848591727	199.101475783403	199.485891577038	74.243937750422	114.877056585495	168.02791607925	160.800177751553	2.34964052132871	0.012927573790699	497083	XK related 5
Myo16	31.5176277864903	2.7947966095984	6.74321103429472	29.7676876070599	8.99080282604888	17.5597594707158	45.8465726420542	12.9539842230653	18.3565484896299	73.7412873271862	20.5655558326843	35.9970607274774	41.9550989268765	52.0788277906449	80.4000888757766	2.06824810483128	0.0466070990995954	192253	myosin XVI
Ctla2a	55.5705542551277	168.61939544577	155.093853788778	68.6946637085999	91.9059844440552	98.3346530360087	54.4968693669701	73.4059105973703	45.3514727390856	54.7792420144812	53.4704451649793	74.243937750422	74.9198195122795	55.0266859674738	53.9046050417139	-1.04137875213695	0.0413331117336396	498690	cytotoxic T lymphocyte-associated protein 2 alpha
RGD1311345	516.723213446933	516.105773905838	633.861837223703	470.558446403909	488.500286881989	504.843084783081	429.054717555828	397.255516174004	501.025794069898	409.790868146792	391.773838612637	479.210870934542	430.539229463899	339.00369033533	375.50496054482	-0.539652806404386	0.00427495675498975	361201	similar to CG9752-PA
H2afy	846.828893947542	1021.03236137328	976.641731467018	780.829344154419	831.14977236363	767.361488870282	654.827462076133	728.661612547426	699.708436545892	685.793972142832	615.938397188896	745.814101947421	579.379937561628	620.032836526357	603.000666568325	-0.65698442720414	1.9410938686328e-07	NA	NA
Fam193b	281.170416305795	522.626965994901	586.65935998364	344.618229604809	399.591236713284	314.319694525814	377.152937206333	338.96258717021	248.353303094992	254.934164759701	288.946059449215	229.481262137668	312.665380097913	268.255094091435	232.063892891446	-0.772597727403909	0.0274271753278567	498703	family with sequence similarity 193	member B
Mxd3	16.5882251507844	6.52119208906293	7.8670795400105	78.9988632648899	26.9724084781467	21.071711364859	113.318887096398	11.8744855378099	18.3565484896299	99.0240144107929	146.015446412059	39.3717851706784	111.880263805004	108.088133150395	99.5864737211324	3.35542000834741	0.000687175257240152	252915	Max dimerization protein 3
Nop16	500.964399553688	603.676067673255	542.828488260725	507.195600381829	538.44919147115	551.376447380478	457.60069674805	527.874857089913	614.404475917612	522.509693061205	486.375395442985	485.960319820944	463.503950049302	424.49157746337	410.223180741178	-0.343612006421724	0.0493406189564121	306768	NOP16 nucleolar protein
Arl10	63.8646668305198	72.6647118495584	52.821819768642	72.1293968940299	68.9294883330414	71.995013829935	100.343442009024	68.0084171710931	61.548427288759	107.451590105328	101.799501371788	80.993386636824	104.887747317191	102.192416796737	94.1046494796022	0.66239920284791	0.0293168454897759	306767	ADP-ribosylation factor like GTPase 10
Ror2	550.729075006041	440.646265446681	531.589803203567	667.483149035229	770.212108764854	702.390378828634	880.600206596437	1162.62008402011	1048.48285784886	916.498856780743	993.316346718654	687.318878265271	795.149017756993	727.138350284476	813.13726249365	0.616905290390101	0.00391815533757398	306782	receptor tyrosine kinase-like orphan receptor 2
Nfil3	452.858546616413	341.896785240871	375.372080909073	403.008693757119	467.521746954542	474.991493682864	496.527032010172	571.054804500131	715.905391095565	606.785450006561	623.136341730336	426.34018799106	619.337174634843	571.884486304817	504.327830220781	0.533585108119941	0.0407837242281534	114519	nuclear factor	interleukin 3 regulated
Cks2	171.688130310618	174.208988664967	129.244878157315	286.2277654525	157.838538501747	171.207654839479	486.146675940273	92.8368869319683	139.293809127191	618.373366586547	608.740452647457	183.360028080588	504.460118049348	415.648002932883	444.027763563948	1.52084174446718	0.0355526742033014	498709	CDC28 protein kinase regulatory subunit 2
Tmem14c	1154.54047049459	1184.99376246972	1380.11052501899	1062.47746535968	1186.78597303845	1120.31265423167	986.133826640411	1044.95472732727	1099.23331543784	1008.14874245882	905.912734429746	1092.28581144939	887.050663025389	987.5324892377	910.896461467606	-0.415804720262767	0.0029359249562466	171432	transmembrane protein 14C
Bloc1s5	495.158520750914	563.617316269011	542.828488260725	358.357162346529	483.505396423073	496.941193021258	334.766483254245	426.401980675901	427.599600111378	370.813330559565	404.113172112247	413.96619836599	342.633307902825	434.317771386133	372.764048424055	-0.477666752514134	0.0256050730310533	306868	biogenesis of lysosomal organelles complex 1 subunit 5
Snrnp48	202.376346839569	313.948819144887	269.728441371789	159.14263759159	230.763939201921	136.966123871584	174.735993843301	148.970818565251	149.011981856995	183.299771356149	154.241668745133	147.36296735311	173.813981268488	144.445050664619	154.404716136435	-0.732407262024897	0.0140368715544644	291060	small nuclear ribonucleoprotein U11/U12 subunit 48
F13a1	8.29411257539219	24.2215706165195	16.8580275857368	12.59402167991	39.9591236713284	21.9496993383948	51.9017803494953	23.7489710756198	59.3888333488025	66.3671585944676	242.673558825675	37.121968875211	130.859951414781	142.479811880066	76.7455393814231	2.83080797263231	0.000766039312271201	60327	coagulation factor XIII A1 chain
Serpinb6	649.429014653208	693.109559180403	551.819436306451	806.017387514239	809.1722543444	720.828126272885	809.667773452127	1070.8626957734	799.049757783889	976.545333604309	971.722513094335	732.315204174617	997.931995903562	962.967004430792	867.955504908952	0.577132243131214	0.00652706034152686	NA	NA
Irf4	38.9823291043433	27.947966095984	38.2115291943367	38.9269761015399	22.9764961110138	40.3874467826464	24.2208308297645	23.7489710756198	28.0747212194339	26.3361740454236	27.7635003741239	29.2476118410754	19.9786185366079	15.7219102764211	20.1000222189442	-0.91174980547869	0.04533012797575	291100	interferon regulatory factor 4
Mrs2	573.952590217139	765.774271029962	778.84087446104	451.094958353139	639.345978741254	571.570170771801	493.931942992697	589.406282149473	620.883257737481	444.554617886751	484.318839859716	509.583390923351	397.574508878496	440.213487739791	457.732324167774	-0.707787425984878	0.000966697462791274	79032	magnesium transporter MRS2
Tdp2	354.988018226786	507.721384077043	478.767983434925	322.864919430419	390.600433887235	366.998972937961	312.275711769463	324.929104261889	336.896654633207	297.072043232379	305.398504115363	353.221158388372	328.648274927199	336.055832158501	296.93214641622	-0.478270227328789	0.0189657530759637	498749	tyrosyl-DNA phosphodiesterase 2
Acot13	923.134729641151	826.32819757126	1048.56931583283	781.974255216229	805.176341977267	932.423227895011	649.637284041183	649.858208523778	733.182142615217	657.350904173774	589.203174606407	865.05436560719	555.405595317698	637.719985587331	702.587140289457	-0.560537361352074	0.0102442732770872	291135	acyl-CoA thioesterase 13
LOC100911664	1111.41108510255	1151.45620315454	1196.91995858731	1218.18536976584	1125.84830943968	1185.28376427332	1319.17025054967	1239.26449067325	1218.01098213544	1355.78623985841	1382.00535195639	1244.14841139344	1531.36111083099	1362.89309708725	1347.61512604285	0.294643462220274	0.00772598068839901	100911664	uncharacterized LOC100911664
Fam65b	531.652616082639	331.649197672344	530.465934697851	588.484285770339	751.231525020973	630.395364998699	917.796482513575	876.552932427422	1292.51697306394	927.033326398912	1305.91279537546	545.580451650829	1097.8250885866	950.1929523312	720.859887761225	0.990361774345024	0.0140105207438718	NA	NA
Hist1h2bh	183.299887916167	409.903502741099	213.535016085999	271.34392164897	273.719997148599	227.39888514577	299.30026668209	320.611109520867	225.67756672545	357.118520055945	304.370226323728	330.722995433698	538.423769561582	399.926092656462	463.214148409304	0.796567653548499	0.0274271753278567	NA	NA
Hist1h4b	112.799931025334	52.1695367125035	76.4230583886735	157.99772652978	83.9141597097896	116.77240048026	179.061142205759	110.108865896055	126.336245487453	160.123938196176	144.987168620425	181.11021178512	202.78297814657	207.332691770303	193.691123200735	1.31763019238865	0.00048293900990695	64627	histone cluster 1 H4 family member B
Mir1896	80.4528919813042	169.550994315636	137.111957697326	56.1006420286899	86.9110939851392	99.2126410095445	76.1226111792598	101.472876414012	96.1019303280623	62.1533707471998	65.8097786645899	70.869213307221	59.9358556098236	63.8702604979607	71.2637151398929	-0.984204210220198	0.0116650343247357	104795672	microRNA 1896
Cdk13	1104.77579504224	1355.47635565522	1258.73272640168	983.478602094788	1096.87794477796	1156.31016114664	1024.19513223004	1159.38158796435	1065.75960936851	955.47639436797	1080.71995900756	1081.03672997205	897.039972293693	1034.69822006696	1047.94206750586	-0.318838717301854	0.0438867944922888	306998	cyclin-dependent kinase 13
Gabpb1l	94.5528833594709	122.039451952463	105.643639537284	124.79530573729	141.854889033216	136.088135898048	136.674688253671	171.640290955616	149.011981856995	169.604960852528	146.015446412059	115.865539216568	146.842846244068	152.306005802829	164.454727245907	0.527533280063994	0.0305103024589528	364738	GA binding protein transcription factor	beta subunit 1-like
Hecw1	2.48823377261766	0.931598869866134	3.37160551714736	2.28982212362	2.99693427534963	13.1698196030369	14.705504432357	7.55649079678812	8.63837575982583	14.7482574654372	14.395889082879	4.49963259093467	13.9850329756255	7.86095513821055	24.668209086886	2.80297302008142	0.0177571217985389	291209	HECT	C2 and WW domain containing E3 ubiquitin protein ligase 1
Akr1cl	321.811567925217	797.44863260541	367.505001369062	204.93908006399	311.681164636361	201.937233913232	201.55191369054	210.502243624812	100.421118207975	265.46863437787	215.938336243186	122.61498810297	319.657896585726	173.923632432908	151.66380401567	-1.20488402957327	0.0377001361462995	NA	NA
Atp5c1	9898.19394747304	10143.2484951025	11507.2896300239	8800.93133213346	10557.200473965	10384.8417509813	7601.88076185608	9490.95244076588	9868.26450863103	7963.00558437429	7476.6078229724	9844.07120081732	7243.24815044718	8506.53607893609	8214.51362593304	-0.396601769399344	0.045981461438759	NA	NA
Taf3	338.399793076001	383.818734384847	375.372080909073	306.836164565079	310.682186544578	315.197682499349	308.815593079497	305.498127927291	267.789648554601	290.751361461477	304.370226323728	316.099189513161	259.722040975902	334.090593373948	265.868475714216	-0.351347321116438	0.0399075638644904	100360100	TATA-box binding protein associated factor 3
Optn	1475.52262716227	1758.85866630726	1429.56073927048	1304.05369940159	1464.50188255418	1354.73544316573	1205.85136345327	1203.64103405982	1325.99067913326	1385.28275478928	1403.59918558071	1313.89271655292	1283.62624097705	1320.64046321937	1248.9422896953	-0.276091085068371	0.0377001361462995	246294	optineurin
Phyh	5691.42004923412	6973.94913981788	8201.99235471381	5107.4482467344	6702.14401777355	6872.01186886465	4171.17308075444	4870.69806787257	5122.55682557671	4023.11394717892	4554.24233914795	6167.8713740237	3531.22082634544	4756.86047800966	4924.50544364132	-0.659164267885255	0.0178460758406816	114209	phytanoyl-CoA 2-hydroxylase
Msrb2	82.1117144963827	83.843898287952	73.0514528715261	101.89708450109	96.9008749029713	93.9447131683298	92.5581749566	75.5649079678812	78.8251788084107	106.398143143512	110.025723704861	115.865539216568	136.853536975764	145.427670056895	155.318353510023	0.86845860714545	1.4853928358932e-05	361286	methionine sulfoxide reductase B2
Thnsl1	199.888113066952	120.176254212731	159.589327811642	170.59174820969	164.83138514423	215.985041489805	205.877062052998	202.945752828024	231.076551575341	237.025566408813	264.267392449994	211.482731773929	241.741284292955	228.950318400382	284.141223185983	0.651926125268632	0.0132644323952932	498805	threonine synthase-like 1
Mastl	112.799931025334	52.1695367125035	52.821819768642	196.92470263132	80.91722543444	108.870508718438	338.226601944211	53.9749342627723	58.3090363788243	371.866777521382	413.367672236955	146.238059205377	257.724179122241	329.177496412567	391.036795895823	2.16485421888915	0.0273398943123627	307169	microtubule associated serine/threonine kinase-like
Ankrd29	17.4176364083236	21.4267740069211	16.8580275857368	35.4922429161099	26.9724084781467	15.8037835236443	37.1962759171383	42.1004487249624	35.6333000092815	54.7792420144812	51.4138895817109	30.372519988809	55.940131902502	38.3221562987764	44.7682313058302	1.31627140119216	0.00529587964927457	498823	ankyrin repeat domain 29
Impact	786.281872147179	874.771338804299	730.514528715261	662.903504787989	648.336781567303	535.572663856833	666.937877491015	628.268234818669	501.025794069898	580.449275961137	507.969229067303	511.833207218819	607.350003512879	615.119739564975	496.105093858485	-0.4779188589026	0.0164735915682586	497198	impact RWD domain protein
Ss18	1285.58744918579	1263.24806753848	1175.56645697871	1470.06580336404	1232.73896526048	1351.22349127158	1455.84493880334	1402.26879214682	1427.49159431122	1507.48260236005	1432.39096374646	1399.38573578068	1446.45198205041	1447.39836482302	1542.21988661717	0.251361359587317	0.0237077489684228	361295	SS18 subunit of BAF chromatin remodeling complex
Ino80c	289.464528881187	280.411259829706	280.967126428947	304.54634244146	260.733281955418	305.539814790456	369.367670153908	324.929104261889	321.779497053512	363.439201826846	403.084894320613	355.470974683839	387.585199610192	380.273704810935	386.468609027881	0.439347313225152	0.00228597979886735	291737	INO80 complex subunit C
Ammecr1l	899.911214430052	845.891773838449	868.750354918303	936.537248560578	944.034296735133	971.054698730586	1092.53247635688	992.059291749754	1223.40996698533	981.812568413394	1037.53229175893	965.171190755487	1202.71283590379	1052.38536912794	1068.95572709839	0.345751429381601	0.00670903201972811	307526	AMMECR1 like
Reep5	3409.70967974373	2453.8314232274	2586.02143165202	4238.46075082061	3283.64098769141	3470.68645938699	3965.29601870144	3681.09051672107	3340.89182511264	4144.26034778787	3598.97227071976	4422.01392874105	4403.28752546837	4304.85555756255	4420.17761342054	0.635316063002692	0.000946837003659986	364838	receptor accessory protein 5
Kif20a	311.858632834746	236.626112945998	228.145306660305	842.654541492159	274.718975240383	321.3435983141	2050.98535347756	250.443694979263	241.874521275123	2385.00392155357	2183.03375163944	507.333574627884	2237.60527610008	1352.08428377221	1809.91563707856	2.797383161524	0.0133970989582288	361308	kinesin family member 20A
Mzb1	4.14705628769609	29.8111638357163	16.8580275857368	1.14491106181	9.98978091783209	6.14591581475055	0.865029672491588	2.15899737051089	0	1.05344696181695	2.05655558326843	3.374724443201	0.998930926830393	3.93047756910527	2.74091212076511	-2.7201397834879	0.0460416815233621	291675	marginal zone B and B1 cell-specific protein
Spata24	107.823463480098	66.1435197604955	82.0424009172524	111.05637299557	110.886568187936	119.406364400868	118.509065131348	120.90385274861	131.735230337344	101.130908334427	106.940890329959	147.36296735311	127.86315863429	132.653617957303	128.82286967596	0.598135020626057	0.0312522367373773	291676	spermatogenesis associated 24
Tmco6	168.370485280461	174.208988664967	203.420199534557	185.47559201322	169.826275603146	181.743510521909	124.564272838789	161.924802788317	130.655433367366	108.505037067145	149.100279786962	139.488610318975	115.875987512326	124.792662819092	122.427408060842	-0.583669967486496	0.00873831938609285	291661	transmembrane and coiled-coil domains 6
Ndufa2	1474.69321590473	1285.60644041526	1564.42495995637	1307.48843258702	1469.4967730131	1410.92667347202	1091.66744668438	1287.84193150975	1459.88550341056	1161.95199888409	1062.21095875815	1394.88610318975	1053.87212780606	1026.83726492875	1124.68760688728	-0.431615043057583	0.0218676239962479	291660	NADH:ubiquinone oxidoreductase subunit A2
Rnf14	1790.69890502717	2267.51164925417	2369.11481004888	1630.35335201744	1967.98684081292	1886.79615512842	1793.20651107506	1771.45734250419	1860.49017927249	1582.27733664905	1806.68407990132	1694.1116704869	1598.28948292863	1757.90609278233	1608.91541488912	-0.371578726201638	0.0230730674751337	619577	ring finger protein 14
Prelid2	46.4470304221962	21.4267740069211	28.0967126428947	62.9701083995499	49.9489045891605	49.1673265180044	70.0674034718187	61.5314250595604	111.219087907757	83.2223099835387	142.930613037156	44.9963259093467	101.8909545367	77.6269319898291	66.6955282719511	1.35017756426607	0.0174502879441919	681037	PRELI domain containing 2
Ppp2r2b	53.9117317400492	13.0423841781259	20.2296331028842	57.2455530904999	27.9713865699299	50.9233024650759	83.0428485591925	21.5899737051089	88.5433515382147	112.718824914413	167.609280036377	70.869213307221	191.794737951435	68.7833574593423	99.5864737211324	2.03676594554804	0.0117016861574929	60660	protein phosphatase 2	regulatory subunit B	beta
Hsd17b4	2188.816308646	3281.09121966852	3236.74129646146	1897.11762941917	2773.16318279019	2664.69349968113	1485.25594766806	2489.32396819906	1920.95880959127	1668.65998751804	2013.3679160198	2400.55398726365	1634.25099629452	2089.04882797945	1826.36110980315	-0.649499926286114	0.0447696764607367	79244	hydroxysteroid (17-beta) dehydrogenase 4
Sncaip	111.141108510255	30.7427627055824	51.6979512629262	124.79530573729	79.9182473426567	74.6289777505423	131.484510218721	110.108865896055	107.979696997823	162.23083211981	110.025723704861	96.7421007050954	195.790461658757	151.323386410553	131.563781796725	1.29778744352962	0.0130464693254836	307309	synuclein	alpha interacting protein
Gramd3	1419.1226616496	2168.76216904836	2179.18103258291	1328.0968316996	1596.36699066957	1640.9595225384	1092.53247635688	1234.94649593223	1313.03311549353	1187.2347259677	1083.80479238247	1659.23951790716	1072.85181541584	1112.32515205679	1206.91497051024	-0.765073478435533	0.00325146519051592	NA	NA
Phax	396.458581103747	348.417977329934	332.665077691873	460.254246847619	371.619850143354	401.240503905857	443.760221988185	399.414513544515	439.477366781139	470.890791932175	448.329117152519	425.215279843326	502.462256195688	488.36183796133	447.682313058302	0.412788871921764	0.00873831938609285	286917	phosphorylated adaptor for RNA export
Lmnb1	529.164382310022	381.955536645115	438.308717229157	833.495252997679	489.499264973773	612.835605527983	1135.78395998146	444.753458325244	540.978281959092	1189.34161989133	1255.52718358538	617.574573105783	926.008969171774	949.210332938924	1032.41023215486	1.1072246148982	0.0174776532931633	116685	lamin B1
Fbn2	602.981984231012	254.326491473454	495.626011020662	732.743079558399	614.371526446674	906.083588688938	827.83339657445	985.582299638222	993.41321237997	1050.2866209315	796.915288516519	940.423211505346	871.067768196102	842.104819180805	903.587362478899	0.951349004071649	0.00564247483238769	689008	fibrillin 2
Smim3	247.164554746687	123.902649692196	144.979037237336	330.879296863089	230.763939201921	246.714620563558	347.741928341619	277.431162110649	278.587618254383	417.164996879511	344.473060197463	266.603231012879	426.543505756578	418.595861109712	311.550344393634	1.15990402269466	0.00084345571859842	286910	small integral membrane protein 3
Pcyox1l	199.058701809413	141.603028219652	150.598379765915	241.57623404191	232.761895385488	222.130957304555	268.159198472392	187.832771234448	246.193709155036	267.575528301504	286.889503865947	201.358558444326	280.69959043934	257.446280776395	253.991189857567	0.684606492141438	0.00675398256990275	307396	prenylcysteine oxidase 1 like
Lman1	1293.88156176118	1877.17172278026	1674.56407351652	1211.31590339498	1346.62246772377	1515.40724232278	1025.06016190253	1361.24784210712	1228.80895183522	1129.29514306777	1193.83051608733	1391.51137874655	1040.88602575727	1144.75159200191	1317.46509271443	-0.467410323262247	0.0477381692099182	116666	lectin	mannose-binding	1
Me2	243.017498458991	120.176254212731	124.749404134452	228.982212362	192.802771714159	214.229065542733	302.760385372056	201.866254142768	251.592694004927	333.942686895972	335.218560072755	214.85745621713	367.606581073585	264.32461652233	336.21855348052	0.983520793554645	0.010077803195226	307270	malic enzyme 2
Ska1	67.1823118606767	11.1791864383936	15.734159080021	141.96897166444	45.9529922220276	59.7031822004339	326.116186529329	20.5104750198535	34.5535030393033	388.721928910453	331.105448906218	91.1175599664271	254.72738634175	253.51580320729	274.091212076511	3.05111819616826	0.0289591845742769	291441	spindle and kinetochore associated complex subunit 1
Acaa2	3912.3329018125	6199.79047895912	5859.85038880211	3521.74642612755	5436.43877548422	4179.22275403037	2714.4631122786	3755.5759260037	3175.68288870597	2692.61043440411	3788.17538438046	3704.32253048697	2780.02476936898	4007.12188170283	2779.28489045582	-0.739406980141046	0.0224897077085647	170465	acetyl-CoA acyltransferase 2
Zadh2	626.20549944211	623.239643940443	667.577892395177	567.875886657759	613.372548354891	611.957617554447	462.790874783	483.61541099444	463.23290012066	459.302875352188	497.686451150961	579.327696082839	442.526400585864	472.639927684909	524.427852439725	-0.411219441185311	0.00404449999320075	291403	zinc binding alcohol dehydrogenase	domain containing 2
Timm21	1183.56986450847	1104.87625966123	1214.90185467876	961.725291920398	1266.70422038111	1242.35298255315	900.495889063744	873.314436371655	1342.18763368294	897.536811468038	1014.91018034297	1121.53342329047	738.20995492766	882.392214264134	865.214592788187	-0.494767626663432	0.0463594896288061	307210	translocase of inner mitochondrial membrane 21
Setd6	214.817515702658	264.574079041982	252.870413786052	175.17139245693	230.763939201921	207.205161754447	167.815756463368	155.447810676784	166.288733376647	131.680870227118	139.845779662254	220.481996955799	156.832155512372	169.010535471527	165.368364619495	-0.574317949015566	0.0302861518848173	291844	SET domain containing 6	protein lysine methyltransferase
Cfap20	414.705628769609	327.922802192879	376.495949414788	472.848268527529	445.544228935311	420.556239323644	480.956497905323	416.686492508602	455.674321330812	506.707988633951	463.753284027032	482.585595377743	493.471877854214	481.483502215396	480.573258507483	0.377527132535233	0.011556070095497	307642	cilia and flagella associated protein 20
Cx3cl1	504.282044583845	415.493095960296	433.813243206293	593.063930017579	577.409337050695	620.737497289805	639.256927971284	669.289184858376	762.336660804629	617.31991962473	588.174896814772	700.817776038075	700.250579708105	612.171881388146	714.464426146106	0.58070816118153	0.000152153845953354	89808	C-X3-C motif chemokine ligand 1
Mmp2	15692.460992642	22248.444210143	11857.9366038073	10858.336510206	13101.5976737368	8807.09736253753	10438.313057956	12188.6196552192	8378.14469006107	10787.2968890055	12556.3001136454	7912.60391115862	10882.3535168903	10327.3298128241	8578.14130062121	-0.741434996037518	0.0298335310601111	81686	matrix metallopeptidase 2
Rpgrip1l	151.782260129677	115.518259863401	128.1210096516	148.8384380353	137.858976666083	163.305763077657	224.042685175321	147.891319879996	122.01705760754	200.15492274522	271.465336991433	178.860395489653	187.799014244114	247.620086853632	245.768453495272	0.783285492298589	0.0176350322622423	307724	Rpgrip1-like
Zfp330	705.828980165875	820.738604352064	738.381608255272	636.570550366359	688.295905238631	647.077136495879	634.066749936334	645.540213782756	661.915542596654	586.769957732039	636.503953021581	606.325491628447	557.403457171359	621.998075310909	565.541534251201	-0.376145687645785	0.001419482917793	361387	zinc finger protein 330
Pkn1	1013.54055671293	1074.13349695565	1044.07384180997	1009.81155651642	1053.92188683129	1029.00190498395	986.998856312902	924.050874578661	864.917372952561	900.697152353489	910.025845596282	947.172660391748	864.07525170829	966.897481999897	853.337306931538	-0.222406050684508	0.0478892376724561	29355	protein kinase N1
LOC288913	756.423066875768	939.983259694929	957.53596686985	785.408988401659	804.177363885483	734.875933849458	633.201720263843	650.937707209034	707.267015335739	736.359426310045	741.388287768271	789.685519709034	777.168261074046	691.764052162528	678.832568576159	-0.303684346558335	0.0498529823826169	288913	similar to LEYDIG CELL TUMOR 10 KD PROTEIN
Prdx2	5708.83768564244	6682.35869354978	6781.42256348905	5079.97038125096	6058.80212666516	5902.71314608113	4208.36935667158	5682.48107918467	5790.95114999324	4471.88235291294	4934.70512205261	5237.57233584796	4451.23620995623	5027.08081088564	4536.20955986626	-0.45200494853408	0.0167047450436956	29338	peroxiredoxin 2
Tnpo2	1405.02267027144	1345.2287680867	1254.23725237882	1479.22509185852	1303.66640977709	1383.70904629241	1811.37213419739	1491.86718302303	1520.35413372935	1740.29438092159	1805.65580210969	1428.63334762176	1803.07032292886	1784.43681637379	1820.87928556162	0.432920770735109	0.00435702764444696	304670	transportin 2
Fam65a	1917.59882743067	2209.75251932247	2162.32300499717	1884.52360773926	2011.94187685138	1840.26279253102	1717.0838998958	1943.0976334598	1693.12164892586	1622.3083211981	1720.30874540405	1892.09550448803	1513.38035414804	1800.15872665022	1660.99274518366	-0.337899557877629	0.0163928294526858	NA	NA
Nutf2	1045.88759575695	969.794423530645	1040.70223629282	1147.20088393362	1082.892251493	1108.02082260217	1146.16431605135	1084.89617868172	1200.73423061579	1205.14332431859	1121.85107067293	1124.90814773367	1177.73956273303	1192.89994222345	1153.01036546852	0.205239192895563	0.0369422722486729	291981	nuclear transport factor 2
Edc4	1183.56986450847	1631.2296211356	1549.81466938207	1116.28828526475	1296.67356313461	1364.39331087462	1128.86372260152	1220.91301302391	1215.85138819548	1018.68321207699	1160.92562675503	1210.40116696143	1082.84112468415	1039.61131702834	1056.16480386816	-0.456594644293237	0.0109318013459127	361399	enhancer of mRNA decapping 4
Prmt7	344.205671878776	382.887135514981	384.363028954799	322.864919430419	369.621893959787	328.367502102386	300.165296354581	330.326597688166	402.764269801879	312.873747659633	283.804670491044	340.847168763301	268.712419317376	293.803198290619	289.623047427514	-0.381430141250229	0.0402201589552707	361402	protein arginine methyltransferase 7
Nqo1	587.223170337767	1513.84816353247	897.970936066913	320.575097306799	652.332693934436	561.912303062907	313.140741441955	630.42723218918	370.370360702532	329.728899048704	408.226283278784	385.843494672648	380.59268312238	416.630622325159	329.823091865402	-1.41195311573693	0.00205123897004874	24314	NAD(P)H quinone dehydrogenase 1
Cirh1a	495.987932008453	594.360078974593	578.79228044363	509.485422505449	500.488023983388	459.187710159219	467.981052817949	492.251400476483	536.659094079179	490.906284206697	439.074617027811	415.091106513723	441.527469659034	434.317771386133	452.250499926243	-0.327509505732401	0.0298335310601111	NA	NA
Cyb5b	1776.59891364901	2129.63501651398	2085.8999466085	1497.54366884748	1685.27604083827	1746.31807936269	1525.91234227516	1437.89224876025	1290.35737912398	1700.26339637255	1383.03362974802	1593.99484533861	1432.46694907478	1557.45173675796	1726.77463608202	-0.344593666419801	0.043928377687421	80773	cytochrome b5 type B
Dhodh	95.3822946170102	40.0587514042437	57.3172937915051	122.50548361367	73.9243787919575	77.2629416711497	162.625578428419	53.9749342627723	128.495839427409	142.215339845288	156.298224328401	106.866274034698	213.771218341704	119.879565857711	137.959243411844	1.28601797372291	0.0218676239962479	65156	dihydroorotate dehydrogenase (quinone)
Dhx38	762.228945678542	842.165378358985	766.478320898166	762.510767165459	670.314299586533	741.899837637744	635.796809281318	718.946124380127	728.862954735304	600.464768235659	569.665896565356	707.567224924477	559.40131902502	656.389754040581	630.409787775976	-0.36072604098796	0.0214074356619476	292007	DEAH-box helicase 38
Fuk	212.32928193004	296.248440617431	286.586468957525	194.6348805077	233.760873477271	248.470596510629	179.061142205759	215.899737051089	227.837160665406	168.551513890711	169.665835619646	202.48346659206	192.793668878266	169.010535471527	151.66380401567	-0.629076023243082	0.00989827918689293	NA	NA
Kars	2370.45737404709	2669.96236103634	2465.76750154043	2219.98254884959	2517.42479129369	2360.90966083775	2083.85648103224	2282.06022063001	2386.35130365188	2056.32846946668	2077.12113910112	2097.95369552329	2228.61489775861	2169.62361814611	1946.04760574323	-0.242796634506634	0.0471850908987512	292028	lysyl-tRNA synthetase
Cenpn	116.117576055491	37.2639547946453	53.9456882743577	219.82292386752	98.8988310865377	115.016424533189	321.791038166871	63.6904224300713	102.580712147932	392.935716757721	419.537338986761	127.114620693904	321.655758439386	281.029146191027	291.45032217469	2.10526441322852	0.00688408423133822	361416	centromere protein N
Gcsh	522.529092249708	446.235858665878	479.891851940641	449.950047291329	501.487002075171	473.235517735792	397.048619673639	340.042085855465	428.679397081357	373.973671445016	370.180004988318	456.712707979869	352.622617171129	363.569175142238	396.518620137353	-0.380903515475691	0.0296509220200975	171133	glycine cleavage system protein H
Hsbp1	2222.82217020511	1704.82593185502	1862.25011397106	2280.66283512552	2164.78552489421	2178.2881623423	2227.45140666584	2405.12307074913	2279.45140362404	2556.71577632973	2246.78697472077	2139.57529698944	2459.36794185643	2439.8439510221	2277.69797235581	0.309048631957104	0.0396733811665698	286899	heat shock factor binding protein 1
Osgin1	173.346952825697	443.44106205628	421.45068964342	108.76655087195	226.768026834789	240.568704748807	81.3127892142093	174.878787011382	158.7301545868	66.3671585944676	153.213390953498	183.360028080588	111.880263805004	154.271244587382	102.327385841898	-1.49380029070777	0.0131343727089538	171493	oxidative stress induced growth inhibitor 1
Aprt	2077.67520013574	2097.02905606867	2181.42876959434	1865.06011968849	2074.87749663373	1815.67912927202	1632.31099199163	1816.79628728492	1837.81444290294	1698.15650244892	1734.70463448692	1565.87214164526	1891.97517541676	1468.03337206082	1485.57436945469	-0.391561265977402	0.010077803195226	292072	adenine phosphoribosyl transferase
Galns	285.317472593491	243.147305035061	231.516912177452	247.30078935096	221.773136375872	226.520897172234	216.257418122897	234.251214700432	188.96446974619	210.689392363389	173.778946786183	195.734017705658	217.766942049026	187.680303924777	158.972903004377	-0.434639028413379	0.0445174069316685	292073	galactosamine (N-acetyl)-6-sulfatase
Cpne7	41.4705628769609	104.339073425007	168.580275857368	41.2167982251599	59.9386855069926	37.7534828620391	66.6072847818523	77.7239053383921	64.7878181986937	51.6189011290303	66.8380564562241	42.7465096138794	48.9476154146892	33.4090593373948	42.0273191850651	-1.33046534075113	0.0178799333949507	361433	copine 7
Dpep1	732.37014040713	685.656768221474	746.248687795282	607.947773821109	629.356197823422	582.10602645423	651.367343386166	613.155253225093	662.995339566632	704.756017455537	762.982121392589	659.196174571929	592.366039610423	460.848494977593	613.964315051385	-0.375550786619398	0.0175839714035369	94199	dipeptidase 1
Ttc13	488.5232306906	410.835101610965	384.363028954799	577.035175152239	460.528900312059	474.113505709328	567.459465154482	484.694909679695	592.808536518047	603.62510912111	519.28028477528	525.332104991623	598.359625171405	555.17995663612	566.45517162479	0.419034641561696	0.0240864765305955	292095	tetratricopeptide repeat domain 13
Sipa1l2	2086.79872396867	1900.46169452691	2084.77607810278	2580.62953331974	2124.82640122289	2698.05704267549	2854.59791922224	2983.73436604605	3465.06847666013	2894.87225107297	2923.39376161608	3390.47315726927	3019.76819180828	3139.46895832284	4094.92270842308	0.756150687913817	3.40527293766498e-05	361442	signal-induced proliferation-associated 1 like 2
Tomm20	1614.03430717132	1481.24220308715	1419.44592271904	1708.20730422052	1624.3383772395	1537.35694166117	1801.85680779998	1734.7543872055	1822.69728532325	1994.17509871948	1631.8768553235	1745.85744528265	2011.84688663641	1831.60254720306	1735.9110098179	0.304373716972689	0.0244648535959776	266601	translocase of outer mitochondrial membrane 20
Atg10	86.2587707840787	64.2803220207632	88.7856119515471	98.4623513156598	104.892699637237	145.746003606942	104.668590371482	127.380844860143	115.53827578767	111.665377952596	103.856056955056	148.487875500844	104.887747317191	157.219102764211	142.527430279786	0.760178824139348	0.0181280072168059	688555	autophagy related 10
Ckmt2	165.052840250305	52.1695367125035	87.6617434458313	301.11160925603	132.864086207167	179.109546601302	281.999673232258	114.426860637077	161.969545496734	226.491096790643	127.506446162643	322.848638399563	189.796876097775	346.86464547354	359.973125193818	1.55377862185457	0.0163928294526858	688698	creatine kinase	mitochondrial 2
Map1b	1763.32833352838	1142.14021445588	1181.18579950729	1391.06694009915	1615.34757441345	1703.29666865944	2345.96047179719	2198.93882186534	3080.66075534788	2361.82808839359	2876.09298320091	1608.61865125914	2912.88258263743	1799.17610725794	2073.04320067201	0.730957093354514	0.0369948545183401	29456	microtubule-associated protein 1B
Mrps36	1642.23428992765	1461.67862681996	1697.04144363084	1356.71960824485	1724.23618641782	1614.61988333232	1256.88811413028	1408.74578425836	1665.04692770643	1218.83813482221	1258.61201696028	1340.89051209853	1291.6176883917	1162.43874106288	1163.97401395158	-0.408005111215175	0.0202047348258911	294696	mitochondrial ribosomal protein S36
Ccnb1	212.32928193004	108.065468904472	161.837064823073	611.382507006539	179.816056520978	220.374981357484	1561.37855884732	145.732322509485	206.241221265842	1825.62358482877	1553.7277431593	339.722260615568	1571.31834790421	907.940318463318	1266.30139979348	2.95720189200223	0.0130692758922422	25203	cyclin B1
Trappc13	1024.32290306094	1517.57455901193	1338.5273903075	909.059383077138	1177.7951702124	1081.6811833961	858.109435111656	1034.15974047472	935.104176001146	821.688630217218	965.55284634453	955.047017425883	817.125498147261	1021.92416796737	929.169208939373	-0.486619875821719	0.0303962310468946	294709	trafficking protein particle complex subunit 13
Depdc1b	31.5176277864903	13.973983047992	16.8580275857368	65.2599305231699	14.9846713767481	35.1195189414317	149.650133341045	21.5899737051089	21.5959393995646	154.856703387091	152.185113161864	28.1227036933417	100.89202360987	87.4531259125923	116.031946445723	2.28251955304546	0.0274271753278567	310074	DEP domain containing 1B
Il6st	7406.64252982522	8450.5333485557	7257.94280991255	5204.76568698825	6545.30445736359	6796.50490314057	5465.25747080186	6532.0465444807	5931.32475609041	5472.65696663903	6030.84924793469	5899.01832671535	5855.73309307976	5818.08942166808	5928.59291721494	-0.393105292265834	0.0120950800782656	25205	interleukin 6 cytokine family signal transducer
Skiv2l2	1209.28161349218	1511.98496579273	1399.21628961615	1065.91219854511	1263.70728610576	1254.64481418265	1090.80241701189	1215.51551959763	1306.55433367366	1007.095295497	1091.0027369239	1169.90447364301	975.955515513294	1071.05513758119	1158.49218971005	-0.3614308815086	0.0350783057864428	NA	NA
Esm1	175.005775340775	262.71088130225	147.226774248768	128.23003892272	145.850801400349	93.066725194794	94.2882343015831	142.493826453719	114.458478817692	63.2068177090168	55.5270007482477	69.7443051594874	34.9625824390637	47.1657308292633	51.1636929209488	-2.13320986909872	1.63607888187871e-10	64536	endothelial cell-specific molecule 1
RGD1561161	400.605637391443	236.626112945998	234.888517694599	301.11160925603	453.536053669577	390.704648223428	465.385963800475	842.008974499248	683.511481996218	599.411321273842	930.591401428967	464.587065014005	676.276237464176	755.634312660489	727.255349376343	1.30587566227532	0.000714083702334133	NA	NA
Hspb3	646.111369623051	233.8313163364	393.353977000525	735.032901682019	607.378679804191	662.880920019523	953.26269908573	999.615782546543	1877.76693079214	1157.73821103682	1378.92051858149	705.317408629009	1392.50971200157	669.163806140173	807.65543825212	1.17132062139721	0.0274271753278567	78951	heat shock protein family B (small) member 3
Mocs2	1128.82872151088	1185.92536133959	1129.48784824437	877.001873346459	1117.85648470541	969.298722783515	686.833559958321	926.209871949172	750.458894134869	718.450827959157	675.578509103681	823.432764141044	655.298688000738	812.626237412515	698.932590795104	-0.668656418527954	0.000287441110512224	294753	molybdenum cofactor synthesis 2
Fbxo4	164.223428992765	238.48931068573	169.704144363084	167.15701502426	165.830363236013	183.499486468981	136.674688253671	131.698839601164	141.453403067148	138.00155199802	132.647835120814	161.986773273648	115.875987512326	134.618856741856	125.168320181607	-0.608158242104746	0.00979121243278192	310363	F-box protein 4
Amacr	236.382208398677	272.958468870777	303.444496543262	240.4313229801	219.775180192306	266.908343954881	181.656231223234	179.196781752404	220.278581875559	224.384202867009	214.910058451551	223.856721399	185.801152390453	201.436975416645	206.482046430972	-0.447527010829722	0.020268519930739	25284	alpha-methylacyl-CoA racemase
Cdh6	17.4176364083236	4.65799434933067	14.6102905743052	17.17366592715	9.98978091783209	19.3157354177874	35.4662165721551	12.9539842230653	30.2343151593904	41.0844315108609	22.6221114159528	20.248346659206	31.9657896585726	26.5307235914606	38.3727696907116	1.40001883019668	0.0495933176353525	25409	cadherin 6
Zc2hc1a	209.841048157422	159.303406747109	175.323486891663	207.22890218761	179.816056520978	229.154861092842	207.607121397981	202.945752828024	217.039190965624	258.094505645152	216.96661403482	230.606170285402	249.732731707598	231.898176577211	243.941178748095	0.410217986876309	0.0401166026068704	310244	zinc finger	C2HC-type containing 1A
Cp	435.44091020809	573.864903837538	418.079084126272	340.038585357569	339.652551206291	338.02536981128	378.017966878824	275.272164740139	342.295639483098	448.768405734019	352.699282530537	320.598822104095	371.602304780906	295.768437075172	310.636707020046	-0.546478582888522	0.0262732146115281	24268	ceruloplasmin
Ect2	258.776312352236	138.808231610054	191.057645971684	534.673465865269	274.718975240383	320.465610340564	1071.77176421708	151.129815935762	225.67756672545	1195.66230166223	1644.21618882311	419.590739104658	1043.88281853776	920.71437056291	1170.3694755667	2.41272610310105	0.0111644114399627	361921	epithelial cell transforming 2
Eif5a2	263.752779897472	213.336141199345	200.04859401741	288.51758757612	250.743501037586	256.372488272451	294.975118319632	349.757574022764	308.821933413773	358.171967017762	395.886949779174	239.605435467271	407.5638181468	352.760361827198	325.25490499746	0.677223512920233	0.00873226831258121	310261	eukaryotic translation initiation factor 5A2
Mfn1	3174.15688260259	6250.09681793189	5681.1552963933	2771.82968064201	3740.17397563634	3763.93444254794	2705.81281555369	3239.57555445159	3249.10908266449	2625.18982884783	2928.53515057425	3604.20570533867	2508.31555727112	2993.05866887367	3182.1989722083	-0.798503271278617	0.0114099563017373	192647	mitofusin 1
Ccna2	249.652788519305	67.0751186303616	122.501667123021	503.760867196399	174.821166062062	273.054259769631	956.722817775697	142.493826453719	151.171575796952	1036.59181042787	1047.81506967527	334.097719876899	838.103047610699	751.703835091384	782.073591791645	2.43221594249267	0.026678064914207	114494	cyclin A2
Trpc3	9.95293509047062	1.86319773973227	2.24773701143157	8.01437743266999	2.99693427534963	3.51195189414317	32.0060978821888	8.63598948204356	29.1545181894122	35.8171967017762	24.6786669992212	13.498897772804	46.9497535610285	7.86095513821055	24.668209086886	2.45703862165574	0.0253814707908152	60395	transient receptor potential cation channel	subfamily C	member 3
Fgf2	26.541160241255	29.8111638357163	26.9728441371789	16.02875486534	21.9775180192306	15.8037835236443	19.8956824673065	8.63598948204356	15.1171575796952	17.9085983508881	14.395889082879	15.7487140682713	14.9839639024559	10.8088133150395	12.7909232302372	-1.11176253818479	0.0348391556494507	54250	fibroblast growth factor 2
Nudt6	103.676407192402	162.098203356707	169.704144363084	84.7234185739399	120.876349105768	110.62648466551	74.3925518342766	90.6778895614574	77.7453818384324	64.2602646708337	74.0360009976637	75.3688458981557	72.9219576586187	70.7485962438949	63.0409787775976	-1.06978691127148	0.000245970244169217	207120	nudix hydrolase 6
Plk4	269.558658700246	68.0067175002278	131.492615168747	424.762003931509	230.763939201921	264.274380034273	660.017640111082	110.108865896055	241.874521275123	733.199085424594	780.462843850371	286.851577672085	518.445151024974	528.649233044659	634.064337270329	1.84057418017624	0.0438349875764567	310344	polo-like kinase 4
Sclt1	306.882165289511	310.222423665422	351.770842289041	277.06847695802	269.724084781467	282.712127478525	271.619317162359	241.80770549722	265.630054614644	283.377232728758	272.493614783068	262.103598421944	233.749836878312	255.481041991843	242.113904000918	-0.401541985565347	0.00648998704046547	266809	sodium channel and clathrin linker 1
Pabpc4l	16.5882251507844	7.45279095892907	5.61934252857893	21.75331017439	10.9887590096153	10.5358556824295	19.0306527948149	12.9539842230653	7.5585787898476	16.8551513890711	30.8483337490265	14.6238059205377	29.9679278049118	21.617626630079	31.977308075593	1.46251182011577	0.043928377687421	295010	poly(A) binding protein	cytoplasmic 4-like
Slc7a11	74.6470131785297	65.2119208906294	62.936636320084	98.4623513156598	78.9192692508735	122.040328321475	147.920073996062	123.062850119121	95.0221333580841	151.69636250164	84.3187789140058	107.991182182432	121.869573073308	97.2793198353555	158.059265630788	0.893756894204551	0.019484746211024	310392	solute carrier family 7 member 11
Gfm1	1999.71054192706	1873.44532730079	1936.4254353483	2080.30339930877	2168.78143726135	2088.73338904165	2160.84412188399	2537.90140903555	2621.74704310714	2235.41445297556	2199.48619630559	2219.44377547853	2156.69187102682	2343.54725057902	2389.16173193359	0.245936128830678	0.0335106893469694	114017	G elongation factor	mitochondrial 1
Trim59	205.693991869726	184.456576233494	146.102905743052	263.3295442163	183.81196888811	182.621498495445	430.784776900811	151.129815935762	191.124063686146	504.601094710317	427.763561319834	211.482731773929	401.570232585818	339.986309727606	404.741356499648	1.09465199591057	0.0335106893469694	365813	tripartite motif-containing 59
Fnip2	452.029135358874	440.646265446681	401.221056540536	324.009830492229	319.672989370627	328.367502102386	297.570207337106	337.883088484954	301.263354623926	355.011626132311	367.095171613416	370.094780604377	284.695314146662	366.517033319067	355.404938325876	-0.363483385500238	0.0214413352208752	310538	folliculin interacting protein 2
Arhgef11	699.193690105561	655.845604385758	648.472127798009	802.582654328809	666.318387219401	743.655813584816	852.919257076706	680.084171710931	713.745797155609	815.367948446316	767.095232559126	848.180743391185	887.050663025389	952.158191115753	930.99648368655	0.466650108326071	0.0010024637107008	78966	Rho guanine nucleotide exchange factor 11
mrpl24	531.652616082639	558.027723049814	641.728916763714	494.601578701919	518.469629635486	500.453144915402	436.839984608252	554.862324221299	696.469045635957	418.218443841328	442.159450402714	442.088902059331	448.519986146846	369.464891495896	379.159510039174	-0.531305454739325	0.0151279101441195	295224	mitochondrial ribosomal protein L24
Apoa1bp	567.317300156826	838.43898287952	821.54787767824	562.151331348709	813.168166711532	663.758907993059	459.330756093033	605.598762428305	540.978281959092	439.287383077666	461.696728443764	606.325491628447	446.522124293186	534.544949398317	486.055082749013	-0.601217648654869	0.0291900287153302	NA	NA
Iqgap3	172.517541568157	74.5279095892907	91.0333489629787	548.412398606989	122.874305289335	239.690716775271	1272.45864823513	138.175831712697	139.293809127191	1387.38964871292	1651.41413336455	383.593678377181	1270.64013892826	771.35622293691	928.255571565785	3.1344422784724	0.00995680594213911	310621	IQ motif containing GTPase activating protein 3
Pmf1	222.282217020511	84.7754971578182	107.891376548715	309.125986688699	159.836494685313	202.815221886768	365.04252179145	123.062850119121	190.044266716168	393.989163719538	375.321393946489	206.983099182995	338.637584195503	292.820578898343	301.500333284162	1.16595060936016	0.0486954909059214	681050	polyamine-modulated factor 1
Lamtor2	833.558313826915	870.113344454969	1015.97712916707	895.320450335419	865.115027484259	863.062177985684	693.753797338254	766.444066531366	719.1447820055	615.213025701096	715.681342977415	764.937540458894	712.23775083007	750.721215699107	716.291700893283	-0.317474424402108	0.0296509220200975	295234	late endosomal/lysosomal adaptor	MAPK and MTOR activator 2
Dap3	1017.68761300062	1000.53718623623	1101.39113560147	1002.94209014556	1017.95867552709	975.444638598265	977.483529915495	948.879344339537	1251.48468820477	919.659197666194	937.789345970406	826.807488584245	870.068837269272	712.399059400331	836.891834206948	-0.366078229421778	0.0327586091106146	295238	death associated protein 3
Cks1b	376.552710922805	202.156954760951	250.62267677462	373.241006150059	312.680142728145	329.245490075922	483.551586922798	250.443694979263	339.056248573164	515.135564328487	463.753284027032	303.72519988809	510.453703610331	461.83111436987	438.545939322418	0.764613697113616	0.0476115908343771	499655	CDC28 protein kinase regulatory subunit 1B
Atp8b2	3481.0390478921	3704.03710658775	3584.01666472764	3009.97118149848	3353.56945411623	3241.53159829414	2849.40774118729	3551.55067449042	3397.04126755151	2901.19293284387	2919.28065044954	2925.88609225527	2805.99697346657	2865.31814787774	2890.7486500336	-0.330756029724465	0.00456011814390308	685152	ATPase phospholipid transporting 8B2
Nup210l	9.95293509047062	11.1791864383936	12.3625535628736	8.01437743266999	12.9867151931817	11.4138436559653	14.705504432357	33.4644592429188	20.5161424295863	22.1223861981559	26.7352225824897	11.2490814773367	30.9668587317422	32.4264399451185	31.977308075593	1.5184508880183	0.00933136245542189	365844	nucleoporin 210-like
S100a4	5682.29652540119	3241.03246826428	3339.0133304816	6579.80387222206	5325.55220729629	4842.10367404989	6810.37861152628	5659.8116067943	6534.93126230824	7893.47808489438	7157.84170756579	6494.09473686646	8020.41641152122	6461.70512360907	8222.73636229534	0.888491189022584	0.00130708212894161	24615	S100 calcium-binding protein A4
S100a11	1906.81648108266	948.367649523724	1000.24297008705	2826.78541160889	1655.30669808478	1536.47895368764	3018.08852732315	1918.26916369893	2304.28673393354	3478.48186791956	2993.31665144721	1884.22114745389	3799.93324566281	2398.57393654649	2313.32982992575	1.1421097381619	0.0131343727089538	445415	S100 calcium binding protein A11
Pip5k1a	961.287647487955	1028.48515233221	960.907572386997	974.319313600308	1074.90042675873	1001.78427780434	1014.67980583263	1013.64926545486	1059.28082754864	1068.19521928238	1093.05929250717	1064.16310775605	1090.83257209879	1151.62992774785	1156.66491496288	0.204119850478424	0.0330583899484526	365865	phosphatidylinositol-4-phosphate 5-kinase	type 1	alpha
Arnt	796.23480723765	896.198112811221	872.12196043545	713.279591507629	704.279554707163	776.14136860564	635.796809281318	754.569580993556	658.676151686719	661.564692021042	645.758453146289	817.808223402376	548.413078829886	648.52879890237	747.355371595287	-0.398265152178568	0.0378660508939276	25242	aryl hydrocarbon receptor nuclear translocator
Ctsk	804.528919813042	714.536333187324	760.858978369587	636.570550366359	603.382767437058	577.716086586551	625.416453211418	508.443880755315	504.265184979833	645.762987593788	524.421673733451	497.209401298281	649.305102439755	471.657308292633	547.268786779434	-0.451129379083461	0.0264250581726668	29175	cathepsin K
Ecm1	1528.60494764478	1408.57749123759	1455.40971490194	1729.96061439491	1891.06552774562	1601.45006372928	2001.67866214554	1989.51607692579	2099.12530963768	2083.71809047392	2502.82814483769	1520.87581573592	2242.59993073423	2344.5298699713	1856.51114313157	0.552577543435313	0.0121988127136423	116662	extracellular matrix protein 1
Sv2a	158.417550189991	99.6810790756763	84.290137928684	161.43245971521	112.884524371503	109.748496691974	194.631676310607	188.912269919703	159.809951556778	190.673900088867	184.061724702525	141.738426614442	271.709212097867	183.749826355672	214.704782793267	0.960578285603529	0.00518758316076725	117559	synaptic vesicle glycoprotein 2a
Hfe2	237.211619656217	96.8862824660779	132.616483674463	251.8804335982	201.793574540208	221.25296933102	269.889257817376	252.602692349774	183.565484896299	342.370262590507	137.789224078985	311.599556922226	282.697452293001	388.134659949146	370.02313630329	1.15434349735028	0.0153445197734785	NA	NA
Polr3gl	166.711662765383	149.987418048447	173.075749880231	175.17139245693	165.830363236013	187.011438363124	178.196112533267	181.355779122915	172.767515196516	213.84973324884	226.221114159528	178.860395489653	223.760527610008	272.18557166054	203.741134310207	0.515008204258234	0.0115116990507171	690254	RNA polymerase III subunit GL
Tuba1c	58.8881992852845	25.1531694863856	33.7160551714736	77.8539522030799	52.9458388645101	64.9711100416486	110.723798078923	44.2594460954733	57.2292394088461	148.536021616189	129.563001745911	58.4952236821507	146.842846244068	90.4009840894213	94.1046494796022	1.48505129936808	0.0120521099321678	300218	tubulin	alpha 1C
Ptgfrn	1928.38117377868	1387.15071723067	1401.46402662759	1902.84218472822	1825.13297368792	1789.33949006594	2004.27375116301	1830.82977019324	1620.77525193732	2131.12320375568	1886.88974764879	1897.7200452267	2030.82657424619	2237.42435621318	2179.02513600826	0.449808543369547	0.0151359433480594	29602	prostaglandin F2 receptor inhibitor
Phtf1	339.229204333541	272.958468870777	264.10909884321	362.936806593769	322.669923645977	345.927261573102	392.723471311181	327.0881016324	339.056248573164	386.615034986819	423.650450153298	337.4724443201	415.555265561443	436.283010170685	375.50496054482	0.481426971402742	0.0115279133036639	252962	putative homeodomain transcription factor 1
Ppm1j	256.288078579619	338.170389761407	431.565506194862	215.24327962028	247.746566762236	282.712127478525	163.49060810091	251.523193664519	246.193709155036	133.787764150752	196.401058202136	212.607639921663	157.831086439202	145.427670056895	157.1456282572	-1.15322576497702	0.000183899075935032	295341	protein phosphatase	Mg2+/Mn2+ dependent	1J
Ahcyl1	3596.32721269005	4562.03966573446	4081.89041275974	2754.65601471486	3595.32215232777	3653.30795788243	2682.45701439642	3229.86006628429	2857.14278256239	2603.06744264967	2982.00559573923	2787.52239008403	2386.44598419781	2725.78619417451	2497.88457939061	-0.68553178227113	6.97600702570182e-05	362013	adenosylhomocysteinase-like 1
Gstm7	170.858719053079	196.567361541754	264.10909884321	148.8384380353	161.83445086888	228.276873119306	92.5581749566	109.0293672108	75.585787898476	87.4360978308065	102.827779163422	209.232915478462	74.9198195122795	136.584095526408	116.945583819311	-0.940620615406893	0.0453703646713004	81869	glutathione S-transferase	mu 7
Gstm1	413.046806254531	597.154875584192	684.435919980914	376.675739335489	490.498243065556	479.381433550543	256.04878305751	606.67826111356	323.939090993468	261.254846530603	221.079725201357	425.215279843326	230.753044097821	309.52510856704	249.423002989625	-1.10082795881163	0.0124976925848425	24423	glutathione S-transferase mu 1
Amigo1	364.940953317256	675.409180652947	646.224390786577	285.08285439069	491.497221157339	519.768880333189	211.932269760439	395.096518803493	298.023963713991	220.170415019742	297.172281782289	453.337983536668	170.817188487997	260.394138953224	308.809432272869	-1.18729617928371	0.0129572379439225	295365	adhesion molecule with Ig like domain 1
Sypl2	72.9881906634512	23.2899717466533	17.9818960914526	100.75217343928	40.9581017631116	58.8251942268981	157.435400393469	53.9749342627723	251.592694004927	189.62045312705	182.005169119256	74.243937750422	195.790461658757	61.9050217134081	130.650144423137	1.75615969944276	0.043562783476063	362018	synaptophysin-like 2
Psrc1	34.005861559108	35.4007570549131	37.0876606886209	83.5785075121299	28.9703646617131	49.1673265180044	131.484510218721	23.7489710756198	35.6333000092815	155.910150348908	141.902335245522	67.49448886402	132.857813268442	112.0186107195	148.922891894904	1.88767428421093	0.0104137677655554	691380	proline and serine rich coiled-coil 1
Celsr2	43.1293853920394	36.3323559247792	37.0876606886209	38.9269761015399	45.9529922220276	36.8754948885033	54.4968693669701	28.0669658166416	31.3141121293686	66.3671585944676	68.8946120394926	39.3717851706784	53.9422700488412	78.6095513821055	84.9682757437185	0.898525736044686	0.0383120450812533	83465	cadherin	EGF LAG seven-pass G-type receptor 2
Gpsm2	71.3293681483728	77.3227061988891	47.202477240063	128.23003892272	67.9305102412582	64.0931220681128	243.073337970136	69.0879158563485	52.9100515289332	231.758331599728	266.323948033262	82.1182947845577	179.807566829471	174.906251825185	196.4320353215	1.4904069229895	0.0420971720095709	362021	G-protein signaling modulator 2
Slc25a24	442.076200268404	289.727248528368	297.825154014683	469.413535342099	350.641310215906	396.850564038178	618.496215831486	496.569395217505	441.636960721095	592.037192541124	389.717283029368	436.464361320663	553.407733464038	512.927322768238	496.105093858485	0.599142556373438	0.043562783476063	310791	solute carrier family 25 member 24
Dbt	796.23480723765	1358.27115226482	1269.97141145884	764.800589289079	977.000573763979	993.004398068981	628.876571901385	775.08005601341	786.09219414415	660.511245059225	656.041231062631	1015.7920574035	532.430184000599	747.773357522278	763.800844319878	-0.743719017908461	0.0240864765305955	29611	dihydrolipoamide branched chain transacylase E2
Alg14	273.705714987942	244.078903904927	188.809908960252	294.242142885169	277.715909515732	247.592608537093	308.815593079497	309.816122668313	352.013812212902	332.889239934155	389.717283029368	312.72446506996	336.639722341842	345.882026081264	363.627674688172	0.559686469467181	0.00569699815184223	362031	ALG14	UDP-N-acetylglucosaminyltransferase subunit
F3	248.823377261766	277.616463220108	291.081942980389	223.25765705295	222.772114467656	216.863029463341	217.98747746788	228.853721274154	233.236145515297	220.170415019742	199.485891577038	214.85745621713	246.735938927107	197.50649784754	179.072925223321	-0.390312224949916	0.0377001361462995	25584	coagulation factor III	tissue factor
Sec24d	3079.60399924312	4535.9548973782	3717.75701690782	2909.2190080592	3311.61237426134	3264.35928560608	2712.73305293362	3158.61315305743	2919.77100682113	2796.90168362399	3113.62515306841	3026.00291740356	2619.19689014929	2814.22193947938	3097.23069646458	-0.409593845983787	0.0316877169349358	310843	SEC24 homolog D	COPII coat complex component
Prss12	29.8588052714119	13.973983047992	14.6102905743052	48.0862645960199	20.9785399274474	33.3635429943601	40.6563946071047	34.5439579281743	33.4737060693251	47.4051132817626	23.650389207587	26.997795545608	57.9379937561628	32.4264399451185	42.0273191850651	1.16057478208523	0.0495933176353525	85266	serine protease 12
Pla2g12a	292.782173911344	394.066321953374	352.894710794757	228.982212362	324.667879829543	307.295790737527	209.337180742964	265.55667657284	288.305790984187	205.422157554304	279.691559324507	256.479057683276	229.75411317099	230.915557184935	178.159287849732	-0.702707154254117	0.00959701365090835	362039	phospholipase A2	group XIIA
Ostc	1054.18170833235	943.709655174393	887.856119515471	1118.57810738837	1048.92699637237	1093.09502705206	1307.92486480728	1312.67040127062	1491.19961553993	1532.76532944366	1287.40379512604	1159.78030031341	1538.3536273188	1281.33568752832	1461.81979774139	0.568058195706396	0.000412436197308685	362040	oligosaccharyltransferase complex non-catalytic subunit
Gstcd	121.923454858265	122.039451952463	122.501667123021	157.99772652978	153.842626134614	129.942220083297	177.331082860776	138.175831712697	125.256448517474	175.92564262343	139.845779662254	157.487140682713	170.817188487997	171.958393648356	191.863848453558	0.545921257469308	0.0168502807470097	310855	glutathione S-transferase	C-terminal domain containing
Lamtor3	823.605378736444	947.436050653858	915.952832158366	846.089274677589	815.166122895099	743.655813584816	708.459301770611	777.239053383921	756.937675954738	720.557721882791	636.503953021581	807.684050072773	670.282651903193	716.329536969436	709.896239278164	-0.356974414967162	0.0139522346522723	362045	late endosomal/lysosomal adaptor	MAPK and MTOR activator 3
Sh3glb1	3217.28626799463	4823.81894816684	4512.33205044888	3076.37602308346	3537.38142300434	3708.62120021519	2405.64751919911	3197.47510572663	3060.1446129183	2497.72274646798	2633.41942437523	3605.3306134864	2200.64483180736	2774.91716378832	2836.84404499189	-0.684014311823123	0.0101620033488732	292156	SH3 domain -containing GRB2-like endophilin B1
Gng5	630.352555729806	769.500666509426	772.097663426745	730.453257434779	644.34086920017	665.514883940131	570.919583844448	688.720161192974	707.267015335739	635.228517975618	603.599063689286	644.572368651391	573.386352000645	585.641157796686	566.45517162479	-0.33017681960752	0.0399075638644904	79218	G protein subunit gamma 5
Ifi44	359.135074514482	254.326491473454	175.323486891663	154.56299334435	142.853867124999	143.99002765987	153.975281703503	125.221847489632	82.0645697183453	139.054998959837	134.704390704082	114.740631068834	127.86315863429	141.49719248779	159.886540377965	-0.881109469056188	0.0140267340447065	310969	interferon-induced protein 44
Ptgfr	3199.03922032877	2928.01524798926	3903.19532035093	2936.69687354264	3949.95937491081	4915.8546638269	3159.95339361177	5628.50614492189	3402.4402524014	4164.27584006239	3998.97233166547	5938.39011188603	3885.84130537023	7272.36612223703	6581.84363933062	0.822763394022777	0.0396733811665698	25652	prostaglandin F receptor
Fubp1	1005.24644413753	743.415898153175	838.405905263976	1073.92657597778	970.007727121496	1006.17421767202	1198.06609640085	1219.83351433865	1147.82417908686	1227.26571051674	1145.50145988052	1029.29095517631	1183.73314829402	1161.45612167061	1162.14673920441	0.437672322359589	0.00446245835675812	654496	far upstream element binding protein 1
Adgrl2	2186.32807487338	2080.26027641108	2039.82133787415	2169.60646212995	2235.71296941082	2324.03416594924	2492.15048644827	2388.9305904703	2438.18155821084	2480.86759507891	2784.57625974546	2391.55472208178	2517.30593561259	2658.96807549972	2632.1892733081	0.30768052791062	0.00117123300245601	171447	adhesion G protein-coupled receptor L2
Acadm	4490.43254831733	5699.52188584101	5999.21008351087	3835.45205706349	5141.74023840818	4963.26601439783	3280.1925180881	3765.29141417099	4122.66483137687	3455.30603475958	3744.98771713182	4359.01907246796	3157.62065971087	3390.0369033533	3671.90860445166	-0.663438490242118	0.00125275813363542	24158	acyl-CoA dehydrogenase medium chain
Ptger3	12.4411688630883	7.45279095892907	7.8670795400105	16.02875486534	16.9826275603146	8.77987973535792	21.6257418122897	14.0334829083208	24.8353303094992	37.9240906254101	34.9614449155634	12.3739896250703	41.9550989268765	21.617626630079	23.7545717132976	1.63598537377452	0.0203561007897304	24929	prostaglandin E receptor 3
Depdc1	127.72933366104	43.7851468837083	66.3082418372314	281.64812120526	80.91722543444	145.746003606942	544.968693669701	61.5314250595604	89.6231485081929	789.031774400892	699.228898311268	178.860395489653	592.366039610423	452.987539839383	592.950655458853	2.78307791332434	0.0139522346522723	295538	DEP domain containing 1
Wls	5571.98482814847	4604.8932137483	4437.03286056592	6037.11602892412	5646.2241747587	5568.19972816399	6689.27445737745	7774.54953120972	6632.11298960628	7295.12021058235	6278.66419571853	5956.38864224977	7483.9905038133	7394.2109268793	7150.12608570259	0.591656634977022	3.9704787170621e-05	362065	Wnt ligand secretion mediator
Rnf39	19.076458923402	14.9055819178581	14.6102905743052	24.04313229801	12.9867151931817	18.4377474442516	33.736157227172	15.1129815935762	30.2343151593904	28.4430679690575	28.7917781657581	17.9985303637387	48.9476154146892	26.5307235914606	33.8045828227697	1.15936517132279	0.0386280209759181	171387	ring finger protein 39
Trim26	484.376174402904	488.157807809854	458.538350332041	424.762003931509	430.559557558563	389.826660249892	406.563946071047	392.937521432982	396.28548798201	406.630527261341	408.226283278784	400.467300593186	400.571301658987	371.430130280448	428.495928212946	-0.254042994521524	0.0484233098477858	309586	tripartite motif-containing 26
RT1-T24-3	123.582277373344	56.8275310618342	47.202477240063	46.9413535342099	34.9642332124123	45.6553746238612	38.0613055896299	42.1004487249624	42.1120818291509	33.7103027781423	29.8200559573923	48.3710503525477	19.9786185366079	37.3395369065001	43.8545939322418	-1.17505299536777	0.0299766926343644	414788	RT1 class I	locus T24	gene 3
RT1-T24-1	31.5176277864903	17.7003785274565	15.734159080021	50.3760867196399	29.9693427534963	24.5836632590022	100.343442009024	26.9874671313861	17.2767515196517	96.917120487159	119.280223829569	26.997795545608	84.9091287805834	100.227178012184	96.8455616003673	2.11044153308641	0.0120019259980286	361787	RT1 class I	locus T24	gene 1
RGD1302996	756.423066875768	995.879191886897	906.961884112639	714.424502569439	780.201889682686	813.016863494144	614.171067469028	644.460715097501	708.346812305718	600.464768235659	576.863841106796	646.822184946859	553.407733464038	657.372373432857	594.777930206029	-0.557516268417272	0.0005225370671307	294231	hypothetical protein MGC:15854
Tubb5	11596.8282029134	5238.38044525727	6375.70603292565	15490.6466662893	9095.69552568612	10388.3537028755	18650.9047685911	8557.18607801992	15826.5841889709	19906.9872374548	22325.9674119621	10506.6420998325	18529.169761777	14136.9451966794	15601.271791395	1.05618551614043	0.0335106893469694	29214	tubulin	beta 5 class I
Ddr1	1700.2930779554	1590.23927086149	1589.15006708212	1978.40631480768	1735.22494542743	1802.50930966898	2235.23667371826	2068.31948094943	2446.81993397066	2170.10074134291	2497.68675587951	1934.84201410191	2315.52188839285	1992.75212753637	2101.36595925325	0.393097943844321	0.01137669189782	25678	discoidin domain receptor tyrosine kinase 1
Tcf19	193.252823006638	57.7591299317003	70.8037158600945	291.95232076155	156.839560409964	152.769907395228	358.122284411518	101.472876414012	133.8948242773	359.225413979579	387.6607274461	190.10947696699	286.693176000323	393.047756910527	312.463981767223	1.62072112620364	0.0188510784922521	406195	transcription factor 19
Tap1	247.164554746687	204.020152500683	166.332538845936	115.63601724281	164.83138514423	134.332159950976	107.263679388957	142.493826453719	103.66050911791	107.451590105328	136.760946287351	174.360762898718	130.859951414781	118.896946465435	139.786518159021	-0.668117989325754	0.031322051291549	24811	transporter 1	ATP binding cassette subfamily B member
Rnf5	659.381949743679	657.70880212549	704.665553083798	526.659088432599	660.324518668701	582.984014427766	570.919583844448	584.008788723196	617.643866827547	605.732003044744	606.683897064188	617.574573105783	520.443012878635	547.319001497909	539.959687790727	-0.329169511970811	0.0105226154749659	407784	ring finger protein 5
RT1-CE14	73.8176019209905	89.4334915071488	86.5378749401155	45.7964424723999	65.9325540576918	65.8490980151844	56.2269287119532	73.4059105973703	59.3888333488025	51.6189011290303	75.0642787892979	53.995591091216	52.9433391220108	51.0962083983686	45.6818686794185	-0.736663053617122	0.020268519930739	414270	RT1 class I	locus CE14
RT1-CE2	18.2470476658628	11.1791864383936	20.2296331028842	9.15928849447998	5.99386855069926	7.02390378828634	7.7852670524243	7.55649079678812	6.47878181986937	15.8017044272542	10.2827779163422	5.62454073866834	7.99144741464314	2.94785817682896	3.65454949435348	-1.77037994036385	0.0277188706731724	414779	RT1 class I	locus CE2
Abhd16a	824.434789993983	888.745321852291	909.209621124071	828.915608750439	901.078238788455	778.775332526248	753.440844740174	756.728578364067	764.496254744585	685.793972142832	724.935843102123	730.06538787915	709.240958049579	749.738596306831	731.823536244285	-0.257683867902692	0.0212008647830987	361796	abhydrolase domain containing 16A	phospholipase
Bag6	4460.57374304592	5316.63475032602	4849.49260216362	4485.76154017157	4816.07338048685	4621.72869269241	3990.3818792037	4758.430204606	4299.7515344533	3701.81262382475	4175.83611182656	4253.277706581	3701.0390839066	4179.08027535118	3978.89076197735	-0.302484880192592	0.0282055064330954	94342	BAG cochaperone 6
RT1-A2	554.046720036198	448.09905640561	476.520246423493	424.762003931509	388.602477703668	454.79777029154	354.662165721551	422.083985934879	407.083457681792	357.118520055945	390.745560821003	353.221158388372	393.578785171175	332.125354589396	368.195861556113	-0.436662298720387	0.0106333616079239	24974	RT1 class Ia	locus A2
Wdr46	316.835100379982	389.408327604044	329.293472174725	306.836164565079	295.69751516783	278.322187610846	281.134643559766	315.21361609459	327.178481903403	248.613482988799	232.390780909333	255.354149535542	267.713488390545	268.255094091435	239.372991880153	-0.418417808137933	0.0120019259980286	309628	WD repeat domain 46
Tapbp	699.193690105561	846.823372708315	654.091470326588	517.499799938119	663.321452944051	554.010411301085	417.809331813437	473.899922827141	420.041021321531	365.54609575048	488.431951026253	443.213810207065	358.616202732111	448.074442878001	401.086807005295	-0.865747081927852	7.85210058683222e-06	25217	TAP binding protein
Zbtb22	423.829152602541	359.597163768328	347.275368266178	488.877023392869	436.553426109262	417.922275403037	497.392061682663	436.1174688432	499.94599709992	519.349352175754	555.270007482477	521.957380548422	553.407733464038	520.788277906449	503.414192847192	0.476220956739142	0.00118449431792547	309630	zinc finger and BTB domain containing 22
Kifc1	199.888113066952	76.391107329023	92.1572174686945	436.211114549609	157.838538501747	171.207654839479	653.097402731149	96.0753829877347	168.448327316604	825.902418064486	739.331732185002	245.229976205939	616.340381854352	508.996845199133	568.282446371967	2.1994408202847	0.0287345119915492	294286	kinesin family member C1
Phf1	513.405568416776	1062.02271164739	906.961884112639	479.717734898389	721.262182267477	545.230531565727	444.625251660676	577.531796611663	410.322848591727	352.904732208677	473.00778415174	442.088902059331	421.548851122426	360.621316965409	330.73672923899	-1.15692762590849	0.000525480474094082	294287	PHD finger protein 1
Syngap1	402.264459906521	411.766700480831	379.867554931936	423.617092869699	396.594302437934	393.338612144035	489.606794630239	447.99195438101	483.749042550246	481.425261550344	609.768730439091	449.963259093467	623.332898342165	501.135890060922	485.141445375425	0.429528662469417	0.0237444917965944	192117	synaptic Ras GTPase activating protein 1
Stk38	535.799672370335	382.887135514981	474.272509412062	634.280728242739	499.489045891605	496.063205047723	736.140251290342	532.192851830935	521.541936499484	660.511245059225	615.938397188896	595.07641015111	641.313655025112	651.476657079199	635.891612017506	0.468815504583929	0.0463189551715179	361813	serine/threonine kinase 38
Srsf3	1745.08128586252	741.552700413442	950.792755835555	1871.92958605935	1558.40582318181	1506.62736258742	2144.40855810665	1623.56602262419	1787.06398531397	2029.99229542125	1796.40130198498	1686.23731345277	2045.81053814864	1755.94085399778	1941.47941887529	0.739711532824907	0.0333582212764632	361814	serine and arginine rich splicing factor 3
Cpne5	8.29411257539219	2.7947966095984	11.2386850571579	11.4491106181	5.99386855069926	7.90189176182213	14.705504432357	19.430976334598	15.1171575796952	11.5879165799864	8.22622233307374	16.873622216005	22.975411317099	23.5828654146316	19.1863848453558	1.58076489922274	0.0174502879441919	309650	copine 5
Hmga1	623.717265669493	885.950525242693	708.037158600945	597.643574264819	679.305102412582	527.670772095011	451.545489040609	514.920872866848	387.647112222184	481.425261550344	480.20572869318	497.209401298281	451.516778927337	559.110434205225	419.359554477062	-0.633167183993343	0.00576318871796594	117062	high mobility group AT-hook 1
Anks1a	1162.00517181245	1103.0130619215	1425.06526524762	1149.49070605724	1146.82684936712	1346.83355140391	927.311808910983	821.498499479394	990.173821470035	868.040296537163	868.894733930914	1276.77074767771	670.282651903193	853.896251888121	958.405604894201	-0.570883209039257	0.0256050730310533	309639	ankyrin repeat and sterile alpha motif domain containing 1A
Tbc1d22b	379.870355952962	435.056672227484	387.734634471946	352.632607037479	363.628025409088	355.585129281996	325.251156856837	340.042085855465	362.811781912685	339.209921705057	339.331671239292	332.972811729166	333.642929561351	327.212257628014	316.118531261576	-0.300413287812881	0.0255511201591228	502414	TBC1 domain family	member 22B
Mdga1	25.7117489837158	33.5375593151808	39.3353977000525	50.3760867196399	36.9621893959787	31.6075670472885	41.5214242795962	34.5439579281743	31.3141121293686	43.1913254344948	67.8663342478583	55.1204992389497	47.9486844878588	74.6790738130002	56.645517162479	0.875674446135264	0.0328666585924044	309659	MAM domain containing glycosylphosphatidylinositol anchor 1
Pde9a	22.3941039535589	35.4007570549131	43.8308717229157	13.73893274172	15.9836494685313	22.8276873119306	25.9508901747477	16.1924802788317	17.2767515196517	16.8551513890711	15.4241668745133	24.7479792501407	14.9839639024559	15.7219102764211	16.4454727245907	-1.09217471761872	0.0439905244275208	191569	phosphodiesterase 9A
Ndufv3	792.917162207493	862.66055349604	831.662694229682	781.974255216229	734.248897460659	650.589088390022	646.177165351217	641.222219041735	613.324678947634	701.595676570086	639.588786396483	689.568694560738	720.229198244713	635.754746802778	611.22340293062	-0.338609444518543	0.0120780537993609	64539	NADH:ubiquinone oxidoreductase subunit V3
Hsf2bp	7.46470131785297	1.86319773973227	2.24773701143157	13.73893274172	10.9887590096153	7.02390378828634	22.4907714847813	7.55649079678812	15.1171575796952	28.4430679690575	17.4807224577817	8.99926518186934	47.9486844878588	12.7740520995921	18.2727474717674	2.72430512547397	0.00647567455209087	499413	heat shock transcription factor 2 binding protein
RGD1303003	2670.70424927628	3153.46217449686	3194.03429324426	2762.67039214753	3040.88931138809	2763.02815271714	1888.35977504914	2598.35333540986	2477.05424913006	1959.41134897952	2126.47847309956	2911.26228633473	1829.04252702645	2340.59939240219	2237.49792791792	-0.492919070856876	0.0413331117336396	NA	NA
Itgb2	1509.52848872138	823.533400961662	1078.91376548715	1174.67874941706	931.047581541951	1090.46106313145	828.698426246942	921.891877208151	872.475951742408	931.24711424618	601.542508106017	867.304181902658	722.227060098374	404.839189617843	771.109943308585	-0.846174974452687	0.0192179981257151	309684	integrin subunit beta 2
Col18a1	5149.81449806101	4577.87684652218	4466.25344171453	4174.34573135925	4378.52097628581	4660.36016352798	3890.03843719467	4323.39223444806	4137.78198895657	3369.97683085241	3319.28071139525	3716.69652011204	3706.03373854076	3045.13749666431	3493.74931660193	-0.470659148599307	0.000217434653759582	85251	collagen type XVIII alpha 1 chain
Dip2a	539.117317400492	624.17124281031	621.49928366083	495.746489763729	564.422621857513	554.888399274621	470.576141835424	508.443880755315	462.153103150682	491.959731168514	453.47050611069	526.457013139356	407.5638181468	434.317771386133	492.450544364132	-0.416880806647253	0.00648998704046547	690211	disco-interacting protein 2 homolog A
Gstt2	277.852771275638	1009.85317493489	766.478320898166	217.5331017439	459.529922220276	467.967589894577	158.300430065961	422.083985934879	273.188633404492	148.536021616189	275.57844815797	366.720056161176	212.772287414874	314.438205528422	238.459354506565	-1.42340327161139	0.0274151802471111	29487	glutathione S-transferase	theta 2
Ddt	606.299629261169	1317.28080199071	1128.36397973865	570.165708781379	816.165100986882	729.608006008243	469.711112162933	774.000557328155	566.89340923857	467.730451046724	437.018061444542	725.565755288215	484.48149951274	630.841649841396	546.355149405846	-0.87657044457317	0.0296509220200975	29318	D-dopachrome tautomerase
Zwint	1186.88750953862	997.742389626629	1093.52405606146	1368.16871886295	1160.81254265209	1288.88634515054	1483.52588832307	1094.61166684902	1560.30662161854	1560.1549504509	1699.74318957136	1276.77074767771	1673.20930244091	1546.64292344293	1533.99715025487	0.535914810102473	0.00975767287451813	257644	ZW10 interacting kinetochore protein
Cisd1	2575.32195465927	2394.20909555596	2718.63791532649	2473.0078935096	2776.16011706554	2560.21293083037	1990.43327640315	2382.45359835877	2514.84714307929	2127.96286287023	2283.8049752196	2415.17779318418	1979.88109697784	2023.21332869694	2176.2842238875	-0.314764276332819	0.0293168454897759	294362	CDGSH iron sulfur domain 1
Cdk1	308.540987804589	201.225355891085	188.809908960252	759.076033980029	266.727150506117	346.805249546638	1256.88811413028	210.502243624812	277.507821284405	1397.92411833109	1425.19301920503	439.839085763864	1186.72994107451	873.548639733647	1088.14211194375	2.17172216091396	0.0243955782038542	54237	cyclin-dependent kinase 1
Rtkn2	39.8117403618825	34.4691581850469	28.0967126428947	82.4335964503199	38.9601455795452	46.533362597397	155.705341048486	50.7364382070059	90.7029454781712	164.337726043444	281.748114907776	62.9948562730854	143.846053463577	124.792662819092	162.62745249873	2.07092623909141	0.001419482917793	309729	rhotekin 2
Dnajc12	198.229290551873	313.017220275021	197.800857005978	152.27317122073	191.803793622376	185.255462416052	156.570370720978	169.481293585105	114.458478817692	149.589468578006	135.732668495717	172.110946603251	133.856744195273	166.062677294698	162.62745249873	-0.616622883025262	0.0452013376912538	619393	DnaJ heat shock protein family (Hsp40) member C12
Psap	17565.2716121656	20618.1461878773	19918.3215268009	15267.3890092363	17347.2545638154	17714.2853540581	13242.7392561737	17620.6570394246	14567.5409219763	14116.1892883471	12761.9556719723	16379.7875391499	13330.7332185516	14714.7253993379	14892.2891894904	-0.436293628386601	0.0163706254459343	25524	prosaposin
Pcbd1	50.5940867098923	36.3323559247792	32.5921866657578	80.1437743266999	60.9376635987758	74.6289777505423	70.9324331443103	43.1799474102178	55.0696454688896	85.3292039071726	97.6863902052507	88.8677436709597	97.8952308293785	128.723140388198	111.463759577781	1.48496701969772	4.9288842429318e-07	29700	pterin-4 alpha-carbinolamine dehydratase 1
Ppa1	716.611326513885	723.852321885986	876.617434458313	587.339374708529	670.314299586533	744.533801558352	605.520770744112	505.205384699549	712.666000185631	520.402799137571	542.930673982867	610.825124219381	492.472946927384	412.700144756054	563.714259504025	-0.655949922649888	0.00287263317391269	294504	inorganic pyrophosphatase 1
Supv3l1	582.246702792532	734.099909454513	643.976653775145	522.079444185359	616.36948263024	526.792784121475	545.833723342192	481.456413623929	528.020718319354	485.639049397612	531.61961827489	484.835411673211	449.518917073677	541.423285144251	511.636929209488	-0.382754065949201	0.0239745778276581	294385	Suv3 like RNA helicase
Zufsp	295.270407683962	351.212773939532	385.486897460515	232.41694554743	288.704668525347	238.812728801735	261.23896109246	259.079684461307	231.076551575341	239.132460332447	219.023169618088	237.355619171804	240.742353366125	260.394138953224	254.904827231155	-0.444331138565212	0.0163706254459343	NA	NA
Slc35f1	36.4940953317256	10.2475875685275	29.2205811486104	44.6515314105899	28.9703646617131	30.7295790737527	41.5214242795962	24.8284697608752	49.6706606189985	75.8481812508201	87.4036122889085	50.620866648015	75.9187504391098	76.6443125975528	57.5591545360674	1.46397288110952	0.00672144294397383	502421	solute carrier family 35	member F1
Qrsl1	321.811567925217	375.434344556052	432.689374700578	330.879296863089	374.616784418704	402.118491879393	233.558011572729	316.293114779846	359.57239100275	224.384202867009	247.814947783846	339.722260615568	226.757320390499	249.585325638185	264.954838340628	-0.605631778170705	0.0277188706731724	309911	glutaminyl-tRNA amidotransferase subunit QRSL1
Il1rn	559.852598838973	441.577864316547	469.777035389199	322.864919430419	425.564667099647	451.285818397397	202.416943363032	349.757574022764	320.699700083534	245.453142103348	304.370226323728	371.21968875211	165.822533853845	159.184341548764	327.082179744637	-1.1728218342684	0.00233682737938474	60582	interleukin 1 receptor antagonist
Pnpla7	319.323334152599	459.278242844004	430.441637689146	312.560719874129	299.693427534963	326.611526155315	301.895355699564	315.21361609459	260.231069764753	250.720376912433	259.126003491823	294.725934706221	275.704935805188	268.255094091435	231.150255517858	-0.639715487108945	0.00175940125388062	246246	patatin-like phospholipase domain containing 7
Tubb4b	2449.25144351331	692.177960310537	1350.88994387037	3003.10171512763	1876.08085636887	2351.25179312885	4248.16072160619	2241.03927059031	4509.23214662908	4727.86996463445	4947.04445555222	2582.7891071965	4228.47461327305	2660.93331428427	3802.5587488748	1.25075660689584	0.0233087264434513	296554	tubulin	beta 4B class IVb
RGD1306215	375.723299665266	440.646265446681	410.212004586262	404.153604818929	433.556491833913	411.776359588287	297.570207337106	383.222033265683	436.237975871204	318.140982468718	297.172281782289	314.974281365427	311.666449171083	308.542489174764	292.363959548279	-0.42614836476704	0.0243756621616931	NA	NA
Edf1	1648.86957998797	1584.64967764229	1573.4159080021	1621.19406352296	1645.31691716695	1460.97198796356	1288.89421201247	1517.77515146916	1451.24712765074	1357.89313378204	1364.52462949861	1542.24907054286	1329.57706361125	1310.81426929661	1347.61512604285	-0.26974646779795	0.0267058714299051	296570	endothelial differentiation-related factor 1
Phpt1	677.628997409542	487.226208939988	668.701760900893	773.959877783559	716.267291808561	773.507404685033	703.269123735661	722.184620435893	801.209351723845	853.292039071726	718.766176352318	811.058774515974	755.191780683777	809.678379235686	822.273636229534	0.381210115132513	0.037763688883353	296571	phosphohistidine phosphatase 1
Gpsm1	544.093784945728	448.09905640561	424.822295160567	626.266350810069	544.443060021849	511.866988571367	666.072847818523	433.958471472689	452.434930420878	628.907836204717	633.419119646678	609.700216071648	673.279444683685	718.294775753989	688.882579685632	0.552220909372948	0.0145241159555019	246254	G-protein signaling modulator 1
Pmpca	1280.61098164055	1321.93879634004	1318.29775720462	1299.47405515435	1412.55502178146	1344.1995874833	1339.06593301698	1362.32734079237	1443.68854886089	1409.51203491107	1620.56579961553	1432.00807206496	1492.40280468461	1614.44366150999	1533.99715025487	0.2435499592484	0.0214413352208752	296588	peptidase	mitochondrial processing subunit alpha
Rexo4	963.775881260572	1257.65847431928	823.795614689671	787.698810525279	916.062910165203	677.806715569632	679.913322578388	842.008974499248	614.404475917612	669.992267715578	768.12351035076	607.45039977618	699.251648781275	682.920477632041	463.214148409304	-0.723593198678358	0.0117324458311802	311826	REX4 homolog	3'-5' exonuclease
Col5a1	7958.2010160888	6270.59199306895	7447.87658737852	9721.43982582869	7947.86969822721	9232.04354172886	12744.4821648186	10024.2247912821	9825.0726298319	13307.1420216717	10803.0864789091	9895.81697561307	13261.8069846003	9881.22060873066	11457.0126647982	0.674608707685094	0.00194768468735531	85490	collagen type V alpha 1 chain
Wdr34	88.7470045566964	82.9122994180859	119.130061605873	120.21566149005	108.88861200437	101.846604930152	110.723798078923	105.790871155034	86.3837575982582	121.146400608949	122.365057204472	163.111681421382	151.83750087822	176.871490609737	138.872880785432	0.693181506151435	0.010077803195226	NA	NA
Ass1	7.46470131785297	17.7003785274565	6.74321103429472	3.43473318542999	13.9856932849649	10.5358556824295	17.3005934498318	23.7489710756198	35.6333000092815	12.6413635418034	41.1311116653687	14.6238059205377	28.9689968780814	60.9224023211317	24.668209086886	1.83764534560929	0.0316877169349358	25698	argininosuccinate synthase 1
Lcn2	163.394017735226	370.776350206721	114.63458758301	77.8539522030799	136.8599985743	97.4566650624729	60.5520770744112	92.8368869319683	92.8625394181276	69.5274994799184	140.874057453888	94.4922844096281	53.9422700488412	122.82742403454	73.0909898870697	-1.37789021250196	0.0216491768551773	170496	lipocalin 2
St6galnac6	973.728816351043	1267.90606188781	1075.54215997001	833.495252997679	957.021011928314	972.810674677658	740.4653996528	830.134488961438	770.975036564455	823.795524140852	780.462843850371	924.674497437074	842.098771318021	783.147655644226	913.637373588371	-0.385171447913261	0.0238015534112553	407765	ST6 N-acetylgalactosaminide alpha-2	6-sialyltransferase 6
Phf19	54.7411429975884	32.6059604453147	57.3172937915051	84.7234185739399	52.9458388645101	60.5811701739697	122.834213493806	53.9749342627723	48.5908636490203	140.108445921654	191.259669243964	56.2454073866834	97.8952308293785	123.810043426816	116.031946445723	1.2248524528264	0.0469316888024046	296653	PHD finger protein 19
Dab2ip	932.258253474082	667.024790824152	714.78036963524	1002.94209014556	900.079260696672	1030.75788093102	1100.3177434093	902.460900873553	1099.23331543784	1186.18127900588	1214.39607192001	1040.54003665364	1212.7021451721	958.05390746941	1264.47412504631	0.568858534153291	0.00762382769846055	192126	DAB2 interacting protein
Ndufa8	1877.78708706879	1830.59177928695	1980.25630707122	1765.45285731102	1977.97662173075	1844.6527323987	1582.13927098712	1749.86736879908	1735.23373075501	1661.28585878532	1633.93341090677	1853.84862746508	1562.32796956273	1605.6000869795	1616.22451387783	-0.249187589227986	0.0229122344111675	296658	NADH:ubiquinone oxidoreductase subunit A8
Pdcl	282.829238820874	260.847683562517	280.967126428947	286.2277654525	289.703646617131	308.173778711063	302.760385372056	309.816122668313	299.103760683969	339.209921705057	377.377949529758	367.844964308909	300.678208975948	368.482272103619	384.641334280704	0.35527049723756	0.0267058714299051	64013	phosducin-like
Prpf40a	1668.77545016891	1941.45204480102	1722.8904192623	1416.25498345897	1574.38947265034	1500.48144677267	1542.3479060525	1532.88813306273	1687.72266407597	1592.81180626722	1614.39613286572	1499.50256092898	1516.37714692854	1444.45050664619	1543.13352399076	-0.243639825929159	0.036432898054118	295607	pre-mRNA processing factor 40 homolog A
Cytip	77.9646582086866	39.1271525343776	57.3172937915051	95.0276181302298	67.9305102412582	88.676785327115	70.0674034718187	66.9289184858376	60.4686303187808	106.398143143512	118.251946037935	94.4922844096281	121.869573073308	94.3314616585266	99.5864737211324	0.848577296521887	0.011198159500087	311047	cytohesin 1 interacting protein
Acvr1	422.999741345002	373.57114681632	330.417340680441	469.413535342099	392.598390070801	403.874467826464	538.048456289768	435.037970157945	479.429854670333	524.616586984839	467.866395193569	474.711238343608	531.431253073769	473.622547077185	534.477863549197	0.446451715648483	0.0120460367958921	79558	activin A receptor type 1
Pla2r1	63.0352555729806	71.7331129796923	64.0605048257998	93.8827070684198	100.896787270104	100.968616956616	87.3679969216504	130.619340915909	100.421118207975	106.398143143512	98.7146679968849	102.366641443764	100.89202360987	110.053371934948	124.254682808018	0.755142948149666	0.00301613937936315	295631	phospholipase A2 receptor 1
Dpp4	43.1293853920394	16.7687796575904	12.3625535628736	83.5785075121299	33.9652551206291	70.2390378828634	118.509065131348	46.4184434659842	36.7130969792598	128.520529341667	47.300778415174	77.618662193623	101.8909545367	59.9397829288554	80.4000888757766	1.73008061290258	0.0240864765305955	25253	dipeptidylpeptidase 4
Ifih1	288.635117623648	239.420909555596	196.676988500263	131.66477210815	171.824231786712	193.157354177874	127.159361856264	210.502243624812	147.932184887017	141.161892883471	135.732668495717	173.235854750985	143.846053463577	142.479811880066	163.541089872318	-0.690620246911764	0.0243955782038542	499801	interferon induced with helicase C domain 1
Gca	143.488147554285	74.5279095892907	122.501667123021	128.23003892272	166.829341327796	147.501979554013	160.895519083435	183.514776493426	197.602845506016	187.513559203416	214.910058451551	169.861130307784	241.741284292955	197.50649784754	211.050233298914	0.931480333826706	0.00102353819567053	295647	grancalcin
Scn2a	5.80587880277453	3.72639547946453	10.1148165514421	12.59402167991	11.9877371013985	7.02390378828634	10.3803560698991	14.0334829083208	20.5161424295863	17.9085983508881	16.4524446661475	10.124173329603	23.9743422439294	17.6871490609737	21.9272969661209	1.73068915114962	0.0115279133036639	24766	sodium voltage-gated channel alpha subunit 2
Spc25	90.4058270717749	26.0847683562517	33.7160551714736	232.41694554743	57.9407293234261	94.8227011418656	359.852343756501	24.8284697608752	86.3837575982582	403.47018637589	419.537338986761	132.739161432573	323.653620293047	243.689609284527	318.859443382341	2.55803151202852	0.0312686273423896	295661	SPC25 component of NDC80 kinetochore complex
Lrp2	34.005861559108	36.3323559247792	37.0876606886209	54.9557309668799	33.9652551206291	48.2893385444686	100.343442009024	47.4979421512396	33.4737060693251	86.3826508689896	81.2339455391032	68.6193970117537	74.9198195122795	58.9571635365791	90.4500999852487	1.06500888833415	0.0337528424096595	29216	LDL receptor related protein 2
Cybrd1	131.046978691197	115.518259863401	137.111957697326	107.62163981014	135.861020482516	156.281859289371	172.140904825826	159.765805417806	157.650357616821	189.62045312705	200.514169368672	152.987508091779	183.803290536792	160.16696094104	195.518397947911	0.494332078234926	0.0379211679969517	295669	cytochrome b reductase 1
Metap1d	68.8411343757552	27.947966095984	57.3172937915051	76.7090411412699	67.9305102412582	92.1887372212582	88.233026594142	68.0084171710931	91.7827424481494	86.3826508689896	76.0925565809321	120.365171807502	83.910197853753	103.175036189013	105.981935336251	0.925889147617269	0.0239745778276581	311748	methionyl aminopeptidase type 1D (mitochondrial)
Hnrnpa3	2684.80424065445	1810.0966041499	2143.2172404	2728.32306029323	2608.33179764596	2804.29358747332	3072.58539669012	2604.83032752139	2647.66217038662	2941.22391739291	3059.1264301118	2713.27845233361	2731.07715395429	3283.91400898746	3099.05797121175	0.456914211600141	0.0176350322622423	362152	heterogeneous nuclear ribonucleoprotein A3
Rbm45	258.776312352236	220.788932158274	234.888517694599	277.06847695802	251.742479129369	260.76242814013	298.435237009598	229.93321995941	271.029039464535	293.911702346928	253.984614533652	250.854516944608	304.67393268327	312.472966743869	306.068520152104	0.367773558226198	0.0386185151547175	266631	RNA binding motif protein 45
Fkbp7	209.011636899883	128.560644041526	168.580275857368	264.47445527811	228.765983018355	194.03534215141	259.508901747477	224.535726533133	187.884672776212	274.949657034223	226.221114159528	229.481262137668	334.641860488182	311.490347351593	256.732101978332	0.831899521343333	0.00219557889841938	295672	FKBP prolyl isomerase 7
Ube2e3	1269.82863529254	1139.34541784628	1112.62982065863	1401.37113965544	1147.82582745891	1217.76931929414	1510.34180817031	1227.39000513544	1193.17565182594	1612.82729854174	1420.05163024685	1342.01542024627	1483.41242634313	1505.37290896732	1495.62438056416	0.347883968592857	0.0398528211031995	295686	ubiquitin-conjugating enzyme E2E 3
Slc43a3	87.088182041618	100.612677945542	70.8037158600945	54.9557309668799	51.9468607727269	56.1912303062907	57.0919583844448	44.2594460954733	36.7130969792598	67.4206055562845	62.7249452896873	51.7457747957487	56.9390628293324	52.0788277906449	30.1500333284162	-0.903155263255607	0.0122758265764235	311170	solute carrier family 43	member 3
Fnbp4	1213.42866977988	1684.33075671797	1724.01428776802	1213.6057255186	1224.74714052621	1054.46355621649	1413.45848485126	1013.64926545486	848.720418402887	1021.84355296244	1046.78679188363	912.300507812004	1136.78339473299	952.158191115753	886.22825238072	-0.635120344509843	0.0170858291991405	311183	formin binding protein 4
Rapsn	145.146970069363	124.834248562062	155.093853788778	251.8804335982	227.767004926572	208.083149727983	261.23896109246	251.523193664519	152.25137276693	303.39272500328	311.568170865168	313.849373217693	284.695314146662	461.83111436987	328.909454491813	1.34042778278042	1.0442690241163e-06	362161	receptor-associated protein of the synapse
RGD1309540	184.129299173707	132.287039520991	175.323486891663	198.06961369313	169.826275603146	183.499486468981	202.416943363032	207.263747569046	226.757363695428	203.315263630671	294.087448407386	222.731813251266	257.724179122241	203.402214201198	241.20026662733	0.514265730335399	0.0402201589552707	295930	similar to hypothetical protein MGC40841; similar to hypothetical protein MGC4707
Pex16	195.741056779256	256.189689213187	258.489756314631	190.05523626046	215.779267825173	165.061739024729	158.300430065961	150.050317250507	168.448327316604	154.856703387091	178.920335744354	154.112416239512	129.861020487951	182.767206963395	124.254682808018	-0.699367191267306	0.00552054572429028	311203	peroxisomal biogenesis factor 16
Slc35c1	325.129212955374	360.528762638194	328.16960366901	290.807409699739	299.693427534963	309.929754658135	287.189851267207	322.770106891378	301.263354623926	288.644467537843	301.285392948826	271.102863603814	286.693176000323	264.32461652233	250.336640363214	-0.34069709063746	0.0214413352208752	311204	solute carrier family 35 member C1
Accs	50.5940867098923	52.1695367125035	35.9637921829052	60.6802862759299	48.9499264973773	49.1673265180044	79.5827298692261	50.7364382070059	50.7504575889767	94.8102265635251	53.4704451649793	46.1212340570804	88.9048524879049	73.6964544207239	84.9682757437185	0.82781984561134	0.0492738657176416	311218	1-aminocyclopropane-1-carboxylate synthase
RGD1564664	210.670459414962	476.97862137146	220.278227120294	209.51872431123	258.735325771851	141.356063739263	155.705341048486	150.050317250507	101.500915177953	160.123938196176	199.485891577038	137.238794023507	155.833224585541	144.445050664619	153.491078762846	-1.00105895531732	0.0239745778276581	499839	similar to LOC387763 protein
Alkbh3	1286.41686044333	1349.88676243603	1426.18913375333	1010.95646757823	1188.78392922202	1108.02082260217	897.900800046269	1152.90459585282	1084.11615785814	829.062758949936	1006.6839580099	1029.29095517631	886.051732098558	852.913632495844	820.446361482357	-0.666189832487322	1.15321212826266e-05	362169	alkB homolog 3	alpha-ketoglutarate-dependent dioxygenase
Hsd17b12	609.617274291326	337.23879089154	402.344925046251	631.990906119119	554.432840939681	612.835605527983	724.894865547951	620.711744021881	719.1447820055	742.680108080947	516.195451400377	651.321817537793	662.29120448855	637.719985587331	751.923558463229	0.602994794019896	0.0329421104444002	84013	hydroxysteroid (17-beta) dehydrogenase 12
Cat	3656.87423449042	7093.19379516074	5690.14624443903	3006.53644831305	4626.26754304804	4292.48320261649	2396.99722247419	4448.61408193769	3008.31435835934	2581.99850341333	2918.25237265791	3312.85449507565	2483.34228410036	3217.09589031267	2546.30736019079	-0.995271710304894	0.00635457555248955	24248	catalase
Nat10	394.799758588668	441.577864316547	430.441637689146	304.54634244146	365.625981592655	307.295790737527	320.060978821888	372.427046413129	344.455233423055	297.072043232379	306.426781906997	341.972076911035	291.687830634475	307.559869782488	276.832124197276	-0.531347442155603	0.0005225370671307	311257	N-acetyltransferase 10
Kif18a	70.4999568908336	50.3063389727712	33.7160551714736	90.4479738829898	72.9254007001743	55.3132423327549	210.202210415456	65.8494198005822	68.0272091086284	248.613482988799	298.200559573923	92.2424681141607	208.776563707552	184.732445747948	198.259310068676	1.93142016323844	0.00232681331434445	362186	kinesin family member 18A
Lpcat4	126.8999224035	90.365090377015	79.7946639058208	147.69352697349	131.865108115384	111.504472639046	138.404747598654	105.790871155034	146.852387917039	129.573976303484	164.524446661475	124.864804398437	146.842846244068	135.601476134132	193.691123200735	0.673813959845135	0.0347518676873415	296048	lysophosphatidylcholine acyltransferase 4
Arhgap11a	500.134988296149	248.736898254258	309.063839071841	1009.81155651642	383.607587244752	508.355036677224	2480.90510070588	251.523193664519	393.046097072075	2815.8637289367	3459.12649105751	672.695072344733	2459.36794185643	1826.68945024168	1943.30669362246	2.55762920659261	0.0211331082930845	296060	Rho GTPase activating protein 11A
Bub1b	292.782173911344	165.824598836172	189.933777465968	432.776381364179	282.710799974648	308.173778711063	759.496052447615	151.129815935762	267.789648554601	927.033326398912	936.761068178772	322.848638399563	630.325414829978	641.650463156436	754.664470583994	1.64306697433991	0.0132952196151129	171576	BUB1 mitotic checkpoint serine/threonine kinase B
Phgr1	5.80587880277453	1.86319773973227	4.49547402286314	10.30419955629	6.99284664248247	10.5358556824295	16.4355637773402	7.55649079678812	15.1171575796952	31.6034088545084	29.8200559573923	12.3739896250703	15.9828948292863	13.7566714918685	18.2727474717674	1.97197942090009	0.0163706254459343	499867	proline	histidine and glycine rich 1
Knstrn	83.7705370114611	56.8275310618342	60.6888993086525	235.85167873286	76.9213130673071	89.5547733006508	585.625088276805	52.8954355775168	55.0696454688896	692.114653913733	677.635064686949	168.73622216005	597.360694244575	388.134659949146	500.673280726427	2.8836736885938	0.0149973673358138	311325	kinetochore-localized astrin/SPAG5 binding protein
Casc5	84.5999482690003	47.5115423631728	68.555978848663	124.79530573729	97.8998529947545	84.2868454594361	245.668426987611	58.2929290037941	82.0645697183453	246.506589065165	273.521892574702	92.2424681141607	181.805428683131	195.541259062987	213.791145419679	1.55781158993601	0.0177645554743066	NA	NA
Rhov	79.623480723765	53.1011355823696	58.4411622972209	58.3904641523099	44.9540141302444	33.3635429943601	40.6563946071047	57.2134303185386	37.792893949238	47.4051132817626	21.5938336243186	43.871417761613	21.9764803902686	21.617626630079	27.4091212076511	-1.43073311091664	0.00177560336224158	171581	ras homolog family member V
Chp1	786.281872147179	924.146078907204	828.291088712534	720.149057878489	742.240722194925	703.26836680217	666.072847818523	707.071638842317	738.581127465108	644.709540631971	709.51167622761	660.321082719663	646.308309659264	723.20787271537	698.018953421515	-0.295622830870863	0.0190499735902249	64152	calcineurin-like EF-hand protein 1
Nusap1	164.223428992765	87.5702937674166	125.873272640168	532.383643741649	153.842626134614	230.032849066378	1038.03560698991	125.221847489632	130.655433367366	1179.86059723498	1266.83823929336	349.846433945171	921.014314537622	804.765282274305	954.751055399847	2.82707890896886	0.0110243071390327	311336	nucleolar and spindle associated protein 1
Ckmt1b	4.97646754523531	0.931598869866134	7.8670795400105	11.4491106181	2.99693427534963	7.02390378828634	13.8404747598654	2.15899737051089	8.63837575982583	34.7637497399592	22.6221114159528	7.87435703413567	56.9390628293324	12.7740520995921	22.8409343397093	2.76931150670984	0.0160693766462168	NA	NA
Ell3	19.076458923402	13.973983047992	14.6102905743052	40.0718871633499	15.9836494685313	28.0956151531453	46.7116023145458	30.2259631871525	37.792893949238	32.6568558163253	27.7635003741239	30.372519988809	46.9497535610285	38.3221562987764	33.8045828227697	1.30869972414951	0.00762382769846055	296102	elongation factor for RNA polymerase II 3
Serf2	7104.73683208095	7738.79181197797	8457.11050551129	7058.37669605864	7981.83495334784	7406.70654474794	5671.99956252735	6943.33554356303	7386.89107162106	5838.20306238951	6820.56659190976	6818.06828341376	6248.31294732411	6308.41649841396	5713.88813442167	-0.350718702206939	0.0329765545766893	502663	small EDRK-rich factor 2
Spata5l1	162.564606477687	209.60974571988	215.782753097431	112.20128405738	195.799705989509	178.231558627766	102.938531026499	138.175831712697	138.214012157213	85.3292039071726	130.591279537546	124.864804398437	107.884540097682	106.122894365842	110.550122204193	-0.854608468129052	0.00777384142600905	691729	spermatogenesis associated 5-like 1
Myef2	892.446513112199	512.379378426373	631.614100212272	945.696537055058	798.183495334784	762.093561029068	1268.99852954516	811.783011312095	1021.4879335994	1228.31915747856	1133.16212638091	835.806753766115	1131.78874009883	981.636772884042	1106.41485941552	0.660039163148209	0.0335106893469694	679712	myelin expression factor 2
Eid1	2205.40453379678	1718.79991490302	1976.88470155407	2147.85315195556	2224.72421040121	2286.2806830872	2084.72151070473	2237.80077453454	2517.00673701925	2331.2781265009	2495.63020029625	2509.67007759381	2263.57748019767	2518.4535024042	2533.51643696055	0.309733185376506	0.0393787482446682	499882	EP300 interacting inhibitor of differentiation 1
Bub1	320.152745410138	143.466225959385	238.260123211747	571.310619843189	294.698537076047	323.977562234707	1060.52637847469	169.481293585105	256.991678854818	1174.59336242589	1274.0361838348	461.212340570804	907.029281561997	825.400289512107	1015.96475943027	1.96907316637782	0.0292070537412472	296137	BUB1 mitotic checkpoint serine/threonine kinase
Zc3h6	447.882079071178	719.194327536655	679.940445958051	345.763140666619	490.498243065556	486.405337338829	300.165296354581	382.142534580428	350.934015242924	300.23238411783	384.575894071197	388.093310968115	264.716695610054	352.760361827198	327.995817118225	-0.964617329267094	0.00050895344835752	311415	zinc finger CCCH type containing 6
Polr1b	286.97629510857	375.434344556052	367.505001369062	232.41694554743	303.689339902096	317.831646419957	237.018130262695	273.113167369628	269.949242494557	219.116968057925	223.136280784625	257.60396583101	220.763734829517	245.65484806908	236.632079759388	-0.548030015849563	0.010272668046535	83582	RNA polymerase I subunit B
Idh3B	3810.31531713517	4994.30154135234	4896.69507940368	3702.64237389353	4346.55367734874	4015.03900297918	3028.46888339305	3716.7139733345	3887.26909192162	3112.93577216908	3323.39382256179	3574.95809349759	3066.71794536931	3240.6787557273	3099.05797121175	-0.542322639590048	0.00164350744246584	NA	NA
Ebf4	54.7411429975884	85.7070960276843	76.4230583886735	67.5497526467899	51.9468607727269	55.3132423327549	53.6318396944785	61.5314250595604	44.2716757691074	44.2447723963117	50.3856117900767	33.74724443201	33.9636515122334	47.1657308292633	42.9409565586534	-0.798699674746678	0.0265479819911732	680751	EBF family member 4
Cpxm1	1550.1696403408	1185.92536133959	1030.58741974138	1096.82479721398	935.043493909084	726.974042087636	824.373277884484	707.071638842317	664.07513653661	787.978327439076	775.3214548922	658.071266424195	716.233474537392	799.852185312923	644.114348379801	-0.80325268839251	0.00102353819567053	296156	carboxypeptidase X (M14 family)	member 1
Lzts3	99.5293509047063	110.86026551407	101.148165514421	74.4192190176499	110.886568187936	86.9208093800434	57.9569880569364	56.1339316332832	76.6655848684542	49.5120072053965	86.3753344972743	80.993386636824	45.9508226341981	77.6269319898291	55.7318797888906	-0.797155066574374	0.0292823729262015	280670	leucine zipper tumor suppressor family member 3
Slc4a11	22.3941039535589	34.4691581850469	47.202477240063	28.62277654525	17.9816056520978	33.3635429943601	9.51532639740747	14.0334829083208	41.0322848591727	8.42757569453557	18.5090002494159	15.7487140682713	12.9861020487951	2.94785817682896	14.6181979774139	-1.75772265406706	0.0406686755608559	311423	solute carrier family 4 member 11
Slc24a3	197.399879294334	111.791864383936	107.891376548715	233.56185660924	171.824231786712	204.57119783384	198.956824673065	142.493826453719	199.762439445972	220.170415019742	149.100279786962	242.980159910472	208.776563707552	210.280549947132	283.227585812395	0.746764314139497	0.0499772083356252	85267	solute carrier family 24 member 3
Cd93	1900.18119102235	1610.73444599854	1671.19246799937	1451.74722637508	1269.70115465646	1561.94060492017	1403.07812878136	1681.85895162798	1504.15717917967	1114.54688560233	725.964120893757	1420.75899058762	914.021798049809	960.019146253963	1089.05574931734	-0.806455129675642	0.00235359467754486	84398	CD93 molecule
Apmap	325.958624212913	241.284107295329	277.595520911799	348.052962790239	345.64641975699	319.587622367028	380.613055896299	309.816122668313	328.258278873381	416.111549917694	349.614449155634	328.473179138231	385.587337756532	407.787047794672	347.182201963581	0.430325359917659	0.0349721839357416	366227	adipocyte plasma membrane associated protein
Fam110a	59.7176105428238	32.6059604453147	29.2205811486104	87.0132406975599	42.956057946678	51.8012904386117	134.944628908688	41.0209500397069	60.4686303187808	153.803256425274	159.383057703304	57.370315534417	119.871711219647	83.5226483434871	124.254682808018	1.42390757022721	0.0349031741443323	311535	family with sequence similarity 110	member A
Srxn1	327.617446727991	612.06045750205	449.547402286314	220.96783492933	332.659704563809	287.102067346204	193.766646638116	324.929104261889	269.949242494557	164.337726043444	214.910058451551	195.734017705658	288.691037853984	184.732445747948	146.181979774139	-1.16543275153123	0.00306671685911442	296271	sulfiredoxin 1
Hm13	765.546590708699	782.543050687552	785.584085495335	919.363582633428	828.152838088281	775.263380632104	860.704524129131	912.176389040852	850.880012342844	903.85749323894	938.817623762041	887.552528561863	1074.8496772695	877.479117302752	882.573702886366	0.28050539532086	0.0486954909059214	311545	histocompatibility minor 13
Tpx2	364.111542059717	246.873700514525	248.374939763189	685.801726024189	334.657660747375	371.38891280564	1354.63646712183	268.795172628606	283.986603104274	1504.3222614746	1487.91796449471	509.583390923351	1177.73956273303	969.845340176726	1230.66954222354	1.97464196677531	0.0256050730310533	311546	TPX2	microtubule nucleation factor
Dnmt3b	139.341091266589	178.866983014298	296.701285508968	88.1581517593698	226.768026834789	175.597594707158	90.8281156116168	194.30976334598	126.336245487453	72.6878403653693	94.601556830348	138.363702171241	67.9273030244667	81.5574095589344	66.6955282719511	-1.5056995190923	0.00452614884583906	444985	DNA methyltransferase 3 beta
Scand1	573.1231789596	501.20019198798	537.209145732146	828.915608750439	628.357219731639	624.249449183948	685.103500613338	648.778709838523	659.755948656697	683.687078219198	718.766176352318	815.558407106909	744.203540488643	834.243864042594	732.737173617873	0.519518561414291	0.00243176821010244	362252	SCAN domain-containing 1
Epb41l1	1105.60520629978	720.125926406521	695.674605038072	1022.40557819633	853.127290382861	983.346530360087	1018.1399245226	904.619898244063	818.486103243497	1065.03487839693	1045.758514092	1095.66053589259	1184.73207922085	1102.49895813403	1201.43314626871	0.466594437106821	0.0468235253092344	59317	erythrocyte membrane protein band 4.1-like 1
Nnat	77.1352469511474	96.8862824660779	106.767508043	84.7234185739399	86.9110939851392	77.2629416711497	142.729895961112	83.1213987646693	80.9847727483671	162.23083211981	127.506446162643	106.866274034698	184.802221463623	137.566714918685	142.527430279786	0.73176499070387	0.0376015023853857	94270	neuronatin
Rprd1b	598.834927943316	566.412112878609	674.321103429472	689.236459209619	626.359263548072	773.507404685033	817.453040504551	695.197153304507	804.44874263378	855.39893299536	1098.20068146534	743.564285651954	967.964068098651	823.435050727555	862.473680667422	0.529619978506226	0.0120019259980286	311591	regulation of nuclear pre-mRNA domain containing 1B
Fam83d	65.5234893455983	32.6059604453147	40.4592662057683	212.95345749666	56.9417512316429	81.6528815388287	551.888931049633	31.3054618724079	60.4686303187808	654.190563288323	532.647896066525	149.612783648578	528.434460293278	314.438205528422	414.79136760912	3.18073299270593	0.0128412188856198	311598	family with sequence similarity 83	member D
Mybl2	178.323420370932	47.5115423631728	64.0605048257998	343.473318542999	135.861020482516	196.669306072017	353.79713604906	93.9163856172238	155.490763676865	348.690944361409	407.19800548715	173.235854750985	281.698521366171	320.33392188208	277.745761570865	1.59781390996462	0.0292146191461936	296344	MYB proto-oncogene like 2
Fitm2	647.77019213813	822.601802091796	956.412098364134	454.529691538569	732.250941277092	783.165272393927	467.116023145458	632.586229559691	472.951072850464	403.47018637589	508.997506858938	644.572368651391	443.525331512694	506.048987022304	532.65058880202	-0.710264577763807	0.0307055514327633	311617	fat storage-inducing transmembrane protein 2
Tomm34	425.487975117619	461.141440583736	428.193900677715	416.747626498839	393.597368162584	424.946179191323	409.159035088521	368.109051672107	391.966300102097	372.920224483199	392.802116404271	401.592208740919	368.605512000415	357.67345878858	353.577663578699	-0.28457281552128	0.0256050730310533	311621	translocase of outer mitochondrial membrane 34
Stk4	609.617274291326	517.037372775704	542.828488260725	615.962151253779	587.399117968527	618.981521342733	704.999183080645	662.812192746844	779.613412324281	820.635183255401	805.141510849592	640.072736060457	689.262339512971	678.990000062936	750.096283716052	0.342617052275104	0.0393787482446682	311622	serine/threonine kinase 4
Slpi	38.9823291043433	32.6059604453147	12.3625535628736	21.75331017439	9.98978091783209	7.02390378828634	8.65029672491588	8.63598948204356	5.39898484989114	16.8551513890711	5.14138895817109	12.3739896250703	11.9871711219647	0.982619392276318	1.82727474717674	-2.52500085885731	0.0169443478376589	84386	secretory leukocyte peptidase inhibitor
Pigt	1293.05215050364	1113.26064949003	1140.72653330152	1394.50167328458	1265.70524228933	1144.89631749067	1495.63630373796	1416.30227505514	1184.53727606612	1551.72737475636	1421.07990803849	1320.64216543933	1592.29589736765	1546.64292344293	1409.74246744686	0.358011723556772	0.0331489326936966	296360	phosphatidylinositol glycan anchor biosynthesis	class T
Dnttip1	506.770278356463	587.83888688553	573.172937915051	457.964424723999	517.470651543702	508.355036677224	421.269450503404	486.853907050206	464.312697090638	445.608064848568	491.516784401156	458.962524275336	457.51036448832	479.518263430843	414.79136760912	-0.302098021149386	0.043928377687421	171437	deoxynucleotidyltransferase	terminal	interacting protein 1
Ube2c	131.046978691197	40.0587514042437	78.670795400105	266.76427740173	87.9100720769224	110.62648466551	544.103663997209	70.167414541604	80.9847727483671	599.411321273842	535.732729441427	150.737691796311	510.453703610331	315.420824920698	413.877730235532	2.31051436393678	0.0485322768208796	296368	ubiquitin-conjugating enzyme E2C
Mmp9	311.029221577207	432.261875617886	422.574558149136	184.33068095141	382.608609152969	294.12597113449	123.699243166297	240.728206811964	159.809951556778	122.199847570766	180.976891327622	220.481996955799	137.852467902594	114.966468896329	172.677463608202	-1.45276707015408	0.000402178036582403	81687	matrix metallopeptidase 9
Ncoa5	432.123265177933	256.189689213187	306.81610206041	542.687843297939	413.576929998249	458.309722185684	552.753960722125	497.64889390276	506.424778919789	581.502722922954	527.506507108354	528.706829434824	615.341450927522	634.772127410502	655.077996862862	0.933985422014655	1.49157843466286e-05	296372	nuclear receptor coactivator 5
Zmynd8	816.140677418591	607.402463152719	728.266791703829	825.480875565009	674.310211953666	804.236983758786	831.293515264417	781.557048124943	719.1447820055	849.078251224458	895.629956513403	948.297568539482	946.986518635212	826.382908904384	1027.84204528692	0.380186987059905	0.0461589238320981	296374	zinc finger	MYND-type containing 8
Arfgef2	1162.00517181245	1632.16122000547	1481.25869053341	901.045005644468	1185.78699494667	1311.71403246247	858.974464784147	1191.76654852201	1077.63737603827	883.842000964418	868.894733930914	1112.5341581086	783.161846635028	902.04460210966	999.519286705678	-0.670727455611158	0.0101620033488732	296380	ADP ribosylation factor guanine nucleotide exchange factor 2
Tmem189	583.90552530761	621.376446200711	533.837540214998	792.278454772519	703.280576615379	585.617978348373	819.183099849534	744.854092826257	636.000415317176	794.299009209977	841.13123355679	680.569429378869	882.056008391237	1057.29846608932	822.273636229534	0.666173358387172	0.000966697462791274	NA	NA
Dok5	51.4234979674316	14.9055819178581	32.5921866657578	67.5497526467899	65.9325540576918	30.7295790737527	69.2023737993271	99.313879043501	93.9423363881058	74.7947342890032	50.3856117900767	52.8706829434824	99.8930926830393	68.7833574593423	68.5228030191278	1.25363718231832	0.0239473983601687	502694	docking protein 5
Aurka	133.535212463814	118.313056472999	78.670795400105	278.21338801983	76.9213130673071	135.210147924512	681.643381923372	116.585858007588	114.458478817692	736.359426310045	691.002675978194	160.861865125914	619.337174634843	362.586555749961	549.096061526611	2.2108825351684	0.0382074873129892	261730	aurora kinase A
Bmp7	590.540815367924	440.646265446681	493.37827400923	722.438880002109	798.183495334784	690.098547199133	743.060488670274	1097.85016290479	949.141536610863	757.428365546384	934.704512595504	739.064653061019	789.15543219601	808.69575984341	777.505404923704	0.63858495391471	0.00340976800421725	85272	bone morphogenetic protein 7
Pmepa1	561.511421354051	527.284960344232	478.767983434925	739.612545929259	581.405249417828	636.541280813449	729.220013910409	681.163670396186	704.027624425805	679.47329037193	744.473121143173	671.570164196999	694.256994147123	770.373603544634	740.04627260658	0.489633771404431	0.000566657390487523	311676	prostate transmembrane protein	androgen induced 1
Ppp1r3d	1837.97534670691	1592.10246860122	1668.94473098794	1902.84218472822	2073.87851854194	1934.20750569935	1916.90575424136	1883.72520577075	1645.61058224682	2098.46634793936	2098.71497272544	2259.94046879694	1920.94417229485	2445.73966737576	2415.65721576765	0.411358742126018	0.00678488281673584	689995	protein phosphatase 1	regulatory subunit 3D
Eef1a2	5691.42004923412	5415.38423053183	4559.53452768894	6442.41454480486	5580.29162070101	5742.04134692408	6239.45902768183	6594.65746822552	8164.34489000538	7052.82740936445	6999.48692765412	7129.66784033598	8696.6926489854	7813.78940738128	8474.90027740573	0.6731165301041	7.85210058683222e-06	24799	eukaryotic translation elongation factor 1 alpha 2
Helz2	340.05861559108	173.277389795101	162.960933328789	148.8384380353	138.857954757866	137.844111845119	139.269777271146	141.414327768463	127.416042457431	129.573976303484	134.704390704082	103.491549591497	142.847122536746	115.949088288606	118.772858566488	-0.846455287917665	0.0162117071538249	296474	helicase with zinc finger 2
Polr3k	377.382122180345	472.32062702213	496.749879526377	346.908051728429	385.605543428319	459.187710159219	293.245058974648	342.201083225976	372.529954642489	338.15647474324	277.635003741239	388.093310968115	265.715626536884	306.577250390211	311.550344393634	-0.604896876875091	0.010077803195226	366277	RNA polymerase III subunit K
Prkag2	574.782001474679	448.09905640561	523.722723663556	623.976528686449	659.325540576918	608.445665660304	582.164969586839	749.172087567279	702.947827455827	574.128594190236	639.588786396483	644.572368651391	596.361763317744	680.955238847489	768.36903118782	0.403442658388288	0.0366477045642872	373545	protein kinase AMP-activated non-catalytic subunit gamma 2
Abcf2	762.228945678542	768.56906763956	733.886134232408	732.743079558399	676.308168137233	662.880920019523	707.594272098119	616.393749280859	725.623563825369	656.297457211957	667.352286770607	777.311530083964	594.363901464084	653.441895863752	604.827941315501	-0.290397792852633	0.037763688883353	311959	ATP binding cassette subfamily F member 2
Agap3	974.558227608582	1106.73945740097	1005.86231261563	1007.5217343928	944.034296735133	894.669745032972	900.495889063744	942.402352228004	956.70011540071	862.773061728079	879.177511847256	935.923578914411	846.094495025343	940.366758408437	788.469053406764	-0.262135924495085	0.0447932270372075	362300	ArfGAP with GTPase domain	ankyrin repeat and PH domain 3
Slc4a2	633.670200759963	351.212773939532	385.486897460515	816.321587070529	502.485980166954	554.010411301085	858.974464784147	644.460715097501	665.154933506588	883.842000964418	645.758453146289	795.310060447703	931.003623805926	924.644848132016	897.19190086378	1.00455205552903	0.00159330731353289	24780	solute carrier family 4 member 2
Abcb8	508.429100871541	426.672282398689	522.598855157841	682.366992838759	601.384811253492	654.979028257701	638.391898298792	504.125886014293	638.160009257133	657.350904173774	606.683897064188	856.055100425321	657.296549854398	699.625007300739	785.728141285999	0.556572930229599	0.00922524099119626	362302	ATP binding cassette subfamily B member 8
Pus7	208.182225642344	265.505677911848	260.737493326062	186.62050307503	216.778245916956	196.669306072017	202.416943363032	194.30976334598	264.550257644666	178.032536547064	204.627280535209	175.485671046452	196.789392585587	158.201722156487	168.10927674026	-0.487171416661843	0.0347902879527483	296751	pseudouridine synthase 7
Fam185a	329.27626924307	451.825451885075	401.221056540536	234.70676767105	410.579995722899	404.7524558	187.711438930675	265.55667657284	356.333000092815	218.063521096108	282.77639269941	295.850842853954	178.80863590264	232.880795969487	227.495706023504	-0.886468682660745	0.0141488014452685	499979	family with sequence similarity 185	member A
Abcb4	335.911559303384	294.385242877698	292.205811486104	372.096095088249	278.714887607515	386.314708355749	443.760221988185	290.385146333715	398.445081921966	458.249428390371	464.781561818666	471.336513900407	498.466532488366	482.466121607672	602.087029194736	0.778171151952796	0.000649060360916604	24891	ATP binding cassette subfamily B member 4
Pon2	614.593741836561	368.913152466989	352.894710794757	753.351478670979	504.483936350521	531.182723989154	828.698426246942	650.937707209034	546.377266808983	843.811016415374	682.77645364512	578.202787935105	836.105185757039	810.660998627963	719.946250387636	0.822451672218253	0.0146504981700501	296851	paraoxonase 2
Asb4	102.017584677324	34.4691581850469	46.0786087343472	206.0839911258	75.9223349755239	102.724592903688	422.134480175895	126.301346174887	65.8676151686719	523.563140023022	379.434505113026	164.236589569115	489.476154146892	336.055832158501	379.159510039174	2.71955363358888	0.00410748019846397	500017	ankyrin repeat and SOCS box-containing 4
Tspan12	1719.3695368788	1736.50029343047	1567.79656547352	1711.64203740595	2192.75691146414	1978.10690437614	1836.45799469964	2420.23605234271	2637.94399765681	2012.08369707037	2177.89236268127	1985.46288074992	2047.80840000231	2400.53917533105	2308.76164305781	0.427410924521107	0.0293875254150933	362326	tetraspanin 12
Gpr37	38.9823291043433	23.2899717466533	24.7251071257473	38.9269761015399	27.9713865699299	35.1195189414317	58.822017729428	31.3054618724079	36.7130969792598	58.993029861749	40.1028338737345	42.7465096138794	55.940131902502	56.0093053597502	63.0409787775976	0.995335903964352	0.0206722230514374	117549	G protein-coupled receptor 37
Cep41	122.752866115804	89.4334915071488	123.625535628736	161.43245971521	141.854889033216	173.841618760087	184.251320240708	128.460343545398	107.979696997823	178.032536547064	194.344502618867	164.236589569115	135.854606048933	215.193646908514	209.222958551737	0.740302307722243	0.0240864765305955	500069	centrosomal protein 41
Mkln1	1209.28161349218	1526.89054771059	1408.20723766188	1009.81155651642	1228.74305289335	1180.89382440564	954.992758430714	1050.35222075355	1051.72224875879	1016.57631815335	1059.12612538324	1048.41439368778	975.955515513294	1079.89871211167	1126.51488163446	-0.380112304299016	0.0133563625257875	83536	muskelin 1
Akr1b8	431.293853920394	558.027723049814	356.266316311904	327.444563677659	312.680142728145	241.446692722343	242.208308297645	410.209500397069	248.353303094992	314.980641583267	274.550170366336	284.601761376618	247.734869853937	301.66415342883	190.036573706381	-0.865359863565308	0.0103797858719128	286921	aldo-keto reductase family 1	member B8
Mkrn1	233.06456336852	196.567361541754	189.933777465968	216.38819068209	211.78335545804	187.88942633666	232.692981900237	227.774222588899	217.039190965624	251.77382387425	280.719837116141	222.731813251266	257.724179122241	311.490347351593	260.386651472686	0.416164921793753	0.0329687365324894	296988	makorin ring finger protein 1
Gstk1	252.970433549462	363.323559247792	423.698426654851	259.89481103087	273.719997148599	319.587622367028	163.49060810091	220.217731792111	186.804875806233	147.482574654372	185.090002494159	277.852312490216	175.811843122149	200.454356024369	171.763826234614	-0.922011326922319	0.00493314889313922	297029	glutathione S-transferase kappa 1
Pdia4	1609.05783962608	1532.48014092979	1516.0986142106	1770.03250155826	1691.26990938897	1822.7030330603	1890.95486406661	1827.59127413747	2080.76876114805	1925.70104620138	1696.65835619646	2072.08080812542	1864.00510946551	1912.17733736972	1977.11127644523	0.304450453737612	0.0120019259980286	116598	protein disulfide isomerase family A	member 4
Zfp775	354.158606969246	463.004638323468	475.396377917778	304.54634244146	377.613718694053	369.632936858569	280.269613887275	308.736623983057	336.896654633207	249.666929950616	256.04117011692	320.598822104095	253.72845541492	245.65484806908	251.250277736802	-0.78140574359107	8.13395647835077e-05	312309	zinc finger protein 775
Tra2a	428.805620147776	287.864050788635	323.674129646146	516.354888876309	359.632113041955	350.317201440781	655.692491748624	397.255516174004	574.451988028417	581.502722922954	412.339394445321	448.838350945733	647.307240586095	530.614471829212	532.65058880202	0.715933369899406	0.0261814970721568	500116	transformer 2 alpha homolog
Crhr2	4.97646754523531	0.931598869866134	2.24773701143157	11.4491106181	2.99693427534963	10.5358556824295	27.6809495197308	12.9539842230653	19.4363454596081	14.7482574654372	11.3110557079764	3.374724443201	32.964720585403	17.6871490609737	26.4954838340627	3.2006896612172	0.000698624659419922	64680	corticotropin releasing hormone receptor 2
Mad2l1	262.093957382393	99.6810790756763	162.960933328789	345.763140666619	229.764961110138	244.08065664295	573.514672861923	114.426860637077	219.19878490558	566.754465457517	643.70189756302	232.855986580869	529.433391220108	430.387293817027	478.745983760306	1.45395046882862	0.0360321769220448	297176	mitotic arrest deficient 2 like 1
Il12rb2	34.8352728166472	14.9055819178581	28.0967126428947	25.18804335982	33.9652551206291	44.7773866503254	61.4171067469028	37.7824539839406	56.1494424388679	57.939582899932	102.827779163422	64.119764420819	72.9219576586187	94.3314616585266	88.622825238072	1.71313317315906	0.000129122154242219	171334	interleukin 12 receptor subunit beta 2
Tmem150a	608.787863033787	830.054593050725	726.019054692398	621.686706562829	701.282620431813	616.347557422126	455.870637403067	748.092588882024	491.307621340094	439.287383077666	369.151727196684	556.829533128165	485.480430439571	470.674688900357	417.532279729885	-0.656075731218034	0.0210364224828634	245966	transmembrane protein 150A
Gcfc2	146.805792584442	216.130937808943	188.809908960252	127.08512786091	149.846713767481	134.332159950976	122.834213493806	128.460343545398	117.697869727627	95.8636735253421	121.336779412838	128.239528841638	109.882401951343	127.740520995921	116.945583819311	-0.634549976757364	0.00946731296532265	312474	GC-rich sequence DNA-binding factor 2
Tgfa	68.0117231182159	308.35922592569	151.722248271631	56.1006420286899	151.844669951048	106.236544797831	48.441661659529	98.2343803582455	98.2615242680188	50.5654541672134	103.856056955056	73.1190296026884	51.9444081951804	89.418364697145	38.3727696907116	-1.55530494803608	0.0322944080603544	24827	transforming growth factor alpha
RGD1306746	184.129299173707	180.73018075403	173.075749880231	217.5331017439	195.799705989509	177.35357065423	220.582566485355	191.071267290214	211.640206115733	237.025566408813	266.323948033262	221.606905103532	230.753044097821	255.481041991843	220.186607034797	0.390464657496931	0.0348391556494507	312511	similar to Hypothetical protein MGC25529
Cnbp	6450.3313498825	8273.52956328113	7518.68030323861	5883.69794664158	6759.08576900519	6537.49845094751	5821.64969586839	6808.3982079061	6338.4082137722	5898.24953921308	5389.20390595493	5994.63551927271	5782.81113542114	5696.24461702582	5637.14259504025	-0.377836395667945	0.00873226831258121	64530	CCHC-type zinc finger	nucleic acid binding protein
Txnrd3	371.57624337757	625.102841680176	583.287754466493	346.908051728429	508.479848717654	372.266900779176	331.306364564278	322.770106891378	304.50274553386	286.537573614209	355.784115905439	312.72446506996	332.643998634521	391.082518125975	265.868475714216	-0.674152937341321	0.0256050730310533	297437	thioredoxin reductase 3
Nup210	468.617360509659	328.854401062745	445.051928263451	559.861509225089	452.537075577794	576.838098613016	685.103500613338	363.791056931085	576.611581968374	637.335411899252	850.385733681498	607.45039977618	754.192849756947	803.782662882028	773.85085542935	0.908210629563569	0.00232681331434445	58958	nucleoporin 210
Slc41a3	397.287992361286	373.57114681632	587.783228489356	430.486559240559	337.654595022725	506.599060730152	279.404584214783	266.636175258095	221.358378845537	279.163444881491	284.832948282678	381.343862081713	292.686761561305	296.751056467448	298.759421163397	-0.6107145583592	0.0361605511157269	641603	solute carrier family 41	member 3
Eif4e3	286.146883851031	214.267740069211	277.595520911799	280.50321014345	330.661748380242	321.3435983141	293.245058974648	365.950054301596	381.168330402314	292.858255385111	405.141449903882	338.597352467834	370.603373854076	492.292315530436	392.864070642999	0.69076458968231	0.00425684452422738	297481	eukaryotic translation initiation factor 4E family member 3
Fancd2	248.823377261766	112.723463253802	142.731300225905	322.864919430419	254.739413404718	248.470596510629	482.686557250306	80.9624013941584	184.645281866277	489.85283724488	579.948674481699	253.104333240075	358.616202732111	491.309696138159	577.41882010785	1.4998560546279	0.0277521294530833	312641	FA complementation group D2
Atp2b2	34.8352728166472	8.3843898287952	30.3444496543262	44.6515314105899	41.9570798548948	48.2893385444686	49.3066913320205	9.71548816729901	58.3090363788243	46.3516663199456	55.5270007482477	57.370315534417	71.9230267317883	71.7312156361712	73.0909898870697	1.55895395171688	0.0260874785788977	24215	ATPase plasma membrane Ca2+ transporting 2
Tmem72	1.65882251507844	0	2.24773701143157	1.14491106181	0.998978091783209	0.877987973535792	9.51532639740747	2.15899737051089	5.39898484989114	7.37412873271862	11.3110557079764	4.49963259093467	9.98930926830393	9.82619392276318	15.5318353510023	3.21819962684916	0.0125568057719083	362424	transmembrane protein 72
Cxcl12	1774.94009113393	1304.23841781259	1133.98332226723	1120.86792951199	989.98728895716	962.274818995228	922.121630876033	825.816494220416	769.895239594477	901.750599315306	798.971844099787	872.928722641326	700.250579708105	735.981924814962	613.964315051385	-1.04066404674231	1.10393204491181e-07	24772	C-X-C motif chemokine ligand 12
Zfp637	456.17619164657	383.818734384847	394.477845506241	425.906914993319	412.577951906465	425.824167164859	454.140578058084	498.728392588016	397.365284951988	557.273442801164	516.195451400377	489.335044264145	514.449427317652	524.718755475554	497.932368605662	0.313544779777488	0.0431894719583387	362425	zinc finger protein 637
C1rl	71.3293681483728	105.270672294873	87.6617434458313	37.7820650397299	76.9213130673071	54.4352543592191	44.9815429695626	42.1004487249624	25.9151272794775	40.0309845490439	66.8380564562241	35.9970607274774	44.9518917073677	46.183111436987	42.9409565586534	-0.97773636231092	0.0268010738068555	408246	complement C1r subcomponent like
C1r	7274.76613987649	8523.19806040526	6180.15291293111	5669.59957808311	6137.72139591604	4713.03944194013	5407.30048274492	5406.12941575927	4787.81976488346	5819.24101707681	6445.24519796328	4616.62303829897	5087.55521034719	4741.13856773324	4065.68631246825	-0.661725357091973	0.00227609030246091	312705	complement C1r
Phb2	3397.26851088064	3916.44164891723	3896.45210931663	3161.0994416574	3630.28638554018	3371.47381837744	2666.02145061908	3300.0274808259	3350.60999784244	2694.71732832775	2694.08781408165	3230.73620029109	2520.30272839308	2740.52548505865	2572.80284402485	-0.516830659794439	0.000855425208317837	114766	prohibitin 2
Gnb3	289.464528881187	735.963107194246	722.64744917525	186.62050307503	341.650507389858	291.492007213883	175.601023515792	277.431162110649	172.767515196516	218.063521096108	354.755838113805	199.108742148859	204.780840000231	212.245788731685	165.368364619495	-1.58507191207897	0.000633502872941972	60449	G protein subunit beta 3
Tapbpl	258.776312352236	258.052886952919	246.127202751757	200.35943581675	213.781311641607	214.229065542733	190.306527948149	209.422744939556	153.331169736908	165.39117300526	161.439613286572	169.861130307784	162.825741073354	188.662923317053	196.4320353215	-0.477497532040364	0.0092969429840037	297602	TAP binding protein-like
Foxm1	194.911645521716	66.1435197604955	107.891376548715	436.211114549609	134.862042390733	214.229065542733	794.96226901977	109.0293672108	130.655433367366	782.711092629991	935.732790387138	291.35121026302	598.359625171405	582.693299619857	719.946250387636	2.36451541992395	0.0265479819911732	58921	forkhead box M1
Itfg2	85.4293595265395	70.8015141098262	77.5469268943892	121.36057255186	98.8988310865377	71.995013829935	113.318887096398	100.393377728756	91.7827424481494	104.291249219878	103.856056955056	78.7435703413567	131.858882341612	113.001230111777	130.650144423137	0.68192250154547	0.0187453245733056	362441	integrin alpha FG-GAP repeat containing 2
Fkbp4	2862.29824976784	2837.65015761224	3416.56025737599	2513.07978067295	2885.04872906991	3326.69643172712	1756.87526483042	2207.57481134739	2483.53303094992	1840.3718422942	1908.48358127311	3085.62304923345	1536.35576546514	2046.79619411157	2218.31154307256	-0.651825695863171	0.0329421104444002	260321	FKBP prolyl isomerase 4
Olr1	1424.09912919484	1126.30303366816	567.553595386472	486.587201269249	574.412402775345	447.773866503254	473.171230852899	598.042271631517	714.825594125587	464.570110161273	636.503953021581	392.59294355905	482.48363765908	396.978234479633	378.245872665585	-1.31096393289338	0.000555253455867869	140914	oxidized low density lipoprotein receptor 1
Mgst1	691.728988787708	1173.81457603133	808.06145560965	486.587201269249	560.42670949038	483.771373418222	350.337017359093	421.004487249624	263.470460674688	357.118520055945	276.606725949604	407.216749479588	327.649344000369	387.152040556869	339.873102974874	-1.34195255639306	1.0442690241163e-06	171341	microsomal glutathione S-transferase 1
Tm7sf3	286.146883851031	223.583728767872	221.40209562601	330.879296863089	267.7261285979	255.494500298916	325.251156856837	310.895621353568	259.151272794775	353.958179170494	339.331671239292	264.353414717412	408.562749073631	411.717525363777	306.982157525693	0.620936940005037	0.0131274175966696	297725	transmembrane 7 superfamily member 3
Tceb1	476.911473085051	282.274457569438	334.912814703304	528.948910556219	417.572842365382	436.360022847289	510.367506770037	490.092403105972	502.105591039876	570.968253304785	533.676173858159	456.712707979869	582.376730342119	552.232098459291	544.527874658669	0.615082783828977	0.0111422660744329	NA	NA
Fam110b	340.05861559108	334.443994281942	259.613624820347	368.661361902819	340.651529298074	336.269393864208	385.803233931248	322.770106891378	293.704775834078	428.752913459497	372.236560571587	373.469505047578	459.508226341981	442.178726524343	402.914081752471	0.477064645883041	0.0131343727089538	500400	family with sequence similarity 110	member B
Clvs1	124.411688630883	131.355440651125	158.465459305926	154.56299334435	180.815034612761	177.35357065423	162.625578428419	229.93321995941	178.166500046408	184.353218317966	250.899781158749	178.860395489653	217.766942049026	251.550564422737	211.963870672502	0.722562762893771	0.00427890801590117	366311	clavesin 1
Ndufaf6	356.646840741864	422.945886919225	475.396377917778	383.545205706349	414.575908090032	375.778852673319	292.380029302157	414.527495138091	422.200615261487	287.591020576026	333.162004489486	307.099924331291	277.702797658849	285.942243152409	247.595728242448	-0.627390482981275	0.00412422488676429	297821	NADH:ubiquinone oxidoreductase complex assembly factor 6
Rad54b	24.0529264686373	5.5895932191968	6.74321103429472	40.0718871633499	23.975474202797	23.7056752854664	48.441661659529	17.2719789640871	19.4363454596081	51.6189011290303	66.8380564562241	33.74724443201	37.9593752195549	47.1657308292633	35.6318575699465	1.69943587657713	0.0237234065513392	313063	RAD54 homolog B
Triqk	139.341091266589	107.133870034605	104.519771031568	145.40370484987	164.83138514423	154.525883342299	128.024391528755	221.297230477366	146.852387917039	155.910150348908	165.552724453109	165.361497716849	139.850329756255	247.620086853632	175.418375728967	0.67759643339183	0.0490544714561488	500413	triple QxxK/R motif containing
Ripk2	290.293940138727	380.092338905383	329.293472174725	223.25765705295	253.740435312935	322.221586287636	216.257418122897	265.55667657284	278.587618254383	242.292801217898	245.758392200578	240.730343615005	232.750905951482	198.489117239816	248.509365616037	-0.555000101232869	0.0176552553535163	362491	receptor-interacting serine-threonine kinase 2
Maged2	1331.20506835045	1007.98997719516	1089.0285820386	1568.5281546797	1244.72670236188	1324.00586409197	1531.9675499826	1442.21024350128	1309.79372458359	1566.4756322218	1290.48862850094	1526.50035647459	1599.28841385546	1411.04144730879	1455.42433612627	0.380548723708914	0.048090433690025	113947	MAGE family member D2
Ndufaf4	1145.41694666166	1305.17001668245	1339.65125881322	895.320450335419	1178.79414830419	1083.43715934317	807.072684434652	1248.97997884055	1433.97037613109	820.635183255401	964.524568552896	933.673762618944	754.192849756947	680.955238847489	802.17361401059	-0.760066135721052	0.0026673782806848	362495	NADH:ubiquinone oxidoreductase complex assembly factor 4
Aco1	1565.92845423405	1681.53596010837	1688.05049558511	1541.05028919626	1517.44772141869	1564.57456884078	1363.28676384674	1586.8630673255	1479.32184887017	1403.19135314017	1293.57346187585	1523.12563203139	1228.68504000138	1350.11904498766	1465.47434723575	-0.286447876702978	0.0305924165928648	50655	aconitase 1
Bag1	1290.56391673102	1733.70549682087	1659.95378294222	1099.1146193376	1532.43239279544	1388.97697413362	1040.63069600738	1318.0678946969	1364.86337005248	1106.11930990779	1165.03873792157	1185.65318771129	1125.79515453785	1090.70752542671	1040.63296851715	-0.523744321819126	0.0133563625257875	297994	BAG cochaperone 1
Aqp7	83.7705370114611	208.678146850014	334.912814703304	50.3760867196399	170.825253694929	129.942220083297	28.5459791922224	77.7239053383921	34.5535030393033	18.962045312705	47.300778415174	43.871417761613	26.9711350244206	48.1483502215396	18.2727474717674	-2.74773340170385	0.000242223290128208	29171	aquaporin 7
Dctn3	316.005689122442	265.505677911848	294.453548497536	325.154741554039	293.699558984264	307.295790737527	365.907551463942	358.393563504808	343.375436453077	325.515111201436	351.671004738902	331.847903581432	364.609788293093	366.517033319067	342.614015095639	0.291529318705458	0.0454509492347235	362504	dynactin subunit 3
Ccl19	9.95293509047062	7.45279095892907	13.4864220685894	3.43473318542999	6.99284664248247	5.26792784121475	0.865029672491588	2.15899737051089	1.07979696997823	1.05344696181695	1.02827779163422	2.24981629546733	0.998930926830393	0.982619392276318	2.74091212076511	-2.6777077381979	0.0273390114399929	362506	C-C motif chemokine ligand 19
Tesk1	690.899577530169	841.233779489119	805.813718598219	686.946637085999	718.265247992127	699.756414908026	575.244732206906	721.105121750638	658.676151686719	604.678556082927	636.503953021581	671.570164196999	588.370315903101	653.441895863752	586.555193843734	-0.353557507844895	0.022311174552974	29460	testis associated actin remodelling kinase 1
Arhgef39	412.217394996992	286.000853048903	295.577417003252	527.803999494409	356.635178766606	338.903357784816	643.582076333742	722.184620435893	851.959809312822	663.671585944676	617.994952772165	392.59294355905	661.29227356172	459.865875585317	530.823314054843	0.73152552168207	0.0330583899484526	298404	Rho guanine nucleotide exchange factor 39
Melk	85.4293595265395	39.1271525343776	62.936636320084	196.92470263132	69.9284664248246	113.260448586117	331.306364564278	61.5314250595604	76.6655848684542	352.904732208677	380.46278290466	142.863334762176	225.758389463669	293.803198290619	344.441289842816	2.20313194138936	0.00435702764444696	362510	maternal embryonic leucine zipper kinase
Aldh1b1	4.14705628769609	0.931598869866134	0	9.15928849447998	7.99182473426567	9.65786770889371	14.705504432357	6.47699211153267	2.15959393995646	10.5344696181695	21.5938336243186	8.99926518186934	14.9839639024559	14.7392908841448	13.7045606038256	2.97658427645776	0.00922524099119626	298079	aldehyde dehydrogenase 1 family	member B1
Alg2	277.852771275638	234.762915206266	261.861361831778	314.850541997749	314.678098911711	352.073177387853	328.711275546804	364.870555616341	421.120818291509	322.354770315985	321.85094878151	410.591473922789	365.608719219924	395.01299569508	382.814059533527	0.56145420557577	0.00238462262089661	313231	ALG2	alpha-1	3/1	6-mannosyltransferase
Nr4a3	48.1058529372747	43.7851468837083	33.7160551714736	20.60839911258	19.9795618356642	31.6075670472885	21.6257418122897	32.3849605576634	34.5535030393033	28.4430679690575	34.9614449155634	20.248346659206	21.9764803902686	14.7392908841448	17.359110098179	-1.2260647867063	0.00995680594213911	58853	nuclear receptor subfamily 4	group A	member 3
Erp44	1220.06395984019	1336.8443782579	1228.38827674735	1084.23077553407	1190.78188540559	1086.94911123731	1041.49572567987	1260.85446437836	1124.06864574734	1056.6073027024	1013.88190255134	1067.53783219925	1011.91702887919	1023.88940675192	1031.49659478127	-0.303478771714693	0.0110243071390327	298066	endoplasmic reticulum protein 44
Slc44a1	1548.51081782572	1373.17673418268	1186.80514203587	1119.72301845018	962.015902387231	1070.26733974013	1127.99869292903	1049.27272206829	952.380927520797	1096.63828725144	848.329178098229	993.293894448828	1093.82936487928	1031.75036189013	932.823758433727	-0.427182972610033	0.0209816960879925	85254	solute carrier family 44 member 1
Txn1	1819.72829904105	1619.11883582734	1499.24058662486	1440.29811575698	1503.46202813373	1451.31412025466	1357.2315561393	1313.74989995588	1289.277582154	1459.02404211647	1194.85879387896	1306.01835951879	1466.43060058702	1152.61254714012	1240.71955333301	-0.356520507828878	0.024325251770612	116484	thioredoxin 1
Alad	505.111455841384	574.796502707404	539.456882743577	468.268624280289	578.408315142478	469.723565841649	391.85844163869	446.912455695754	497.786403159963	384.508141063185	365.038616030147	410.591473922789	465.501811902963	400.908712048738	365.454949435348	-0.394977451307657	0.0396844309471761	25374	aminolevulinate dehydratase
Astn2	231.405740853442	173.277389795101	135.98808919161	431.631470302369	367.623937776221	226.520897172234	515.557684804987	249.364196294008	313.141121293686	580.449275961137	689.97439818656	412.841290218256	564.395973659172	790.02599139016	507.068742341546	1.78083360210782	1.15321212826266e-05	100361323	astrotactin 2
Cdk5rap2	250.482199776844	260.847683562517	260.737493326062	294.242142885169	265.728172414334	284.468103425597	385.803233931248	248.284697608752	294.784572804056	382.401247139551	459.640172860495	310.474648774492	372.601235707736	402.873950833291	391.950433269411	0.597053345109737	0.0121945311265177	286919	CDK5 regulatory subunit associated protein 2
Psip1	767.205413223777	732.236711714781	732.762265726693	993.782801651078	806.17532006905	899.937672874187	1223.15195690311	642.30171772699	821.725494153432	1274.6708237985	1374.80740741495	903.301242630135	1123.79729268419	1346.18856741856	1364.97423614103	0.780700993528535	0.00917717743605764	313323	PC4 and SFRS1 interacting protein 1
Plin2	3375.70381818462	3394.74628179219	3123.23057738417	2775.26441382744	2836.09880257253	2901.75025253579	2230.04649568332	2619.94330911497	2112.08287327741	2378.68323978266	2166.5813069733	2526.54369980982	2290.54861522209	2245.28531135139	2117.81143197784	-0.572779118594405	1.02138315797456e-06	298199	perilipin 2
Cyp2j10	16.5882251507844	7.45279095892907	11.2386850571579	19.46348805077	11.9877371013985	12.2918316295011	19.0306527948149	17.2719789640871	11.8777666697605	23.1758331599728	16.4524446661475	21.3732548069397	28.9689968780814	37.3395369065001	31.977308075593	1.46175732939513	0.00588256526554972	313373	cytochrome P450	family 2	subfamily j	polypeptide 10
Jak1	4671.24420246088	5203.91128707222	4878.71318331223	4184.64993091554	4082.82346111798	4569.9274022538	4170.30805108195	4339.58471472689	4339.7040223425	4347.57561141854	4188.17544532617	4337.64581766102	4134.575106151	4100.47072396908	4310.54112858993	-0.233705629811839	0.00922524099119626	84598	Janus kinase 1
Leprot	787.940694662258	690.314762570805	719.275843658103	825.480875565009	783.198823958036	808.626923626465	851.189197731723	791.272536292242	769.895239594477	874.360978308065	841.13123355679	878.553263379994	934.000416586417	904.009840894213	869.782779656129	0.299231971955788	0.00599923760942866	56766	leptin receptor overlapping transcript
Pde4b	663.529006031375	716.399530927057	672.07336641804	552.992042854229	633.352110190555	657.612992178308	516.422714477478	644.460715097501	550.696454688896	489.85283724488	536.761007233061	653.571633833261	429.540298537069	544.37114332108	549.096061526611	-0.429605525458901	0.0333112136806696	24626	phosphodiesterase 4B
Cpt2	1580.85785686975	2008.52716343138	1920.69127626828	1320.08245426693	1700.26071221502	1663.78720985033	1177.30538426105	1163.69958270537	1035.52529420912	1161.95199888409	1394.344685456	1405.01027651935	1169.74811531839	1540.74720708927	1376.85152199767	-0.430445098383423	0.0377374346671635	25413	carnitine palmitoyltransferase 2
Cdkn2c	75.4764244360689	45.6483446234405	41.5831347114841	141.96897166444	43.9550360384612	85.1648334329718	286.324821594716	46.4184434659842	47.511066679042	331.835792972338	328.020615531315	102.366641443764	246.735938927107	198.489117239816	215.618420166855	2.01935744594809	0.0198367920169226	54238	cyclin-dependent kinase inhibitor 2C
Bend5	29.8588052714119	20.4951751370549	35.9637921829052	51.5209977814499	35.9632113041955	28.0956151531453	38.9263352621215	53.9749342627723	47.511066679042	50.5654541672134	53.4704451649793	68.6193970117537	44.9518917073677	70.7485962438949	56.645517162479	1.0070734410851	0.0178799333949507	362564	BEN domain containing 5
Atpaf1	682.605464954777	559.890920789546	597.898045040798	677.787348591519	645.339847291953	702.390378828634	737.005280962833	691.958657248741	785.012397174172	783.764539591808	752.699343476247	761.562816015693	707.243096195918	889.270550010068	793.037240274706	0.375347762039146	0.0131274175966696	313510	ATP synthase mitochondrial F1 complex assembly factor 1
Tmem69	398.946814876364	430.398677878154	357.39018481762	393.849405262639	417.572842365382	412.654347561822	449.815429695626	410.209500397069	548.53686074894	503.5476477485	527.506507108354	424.090371695593	525.437667512787	537.492807575146	570.109721119143	0.458996239464437	0.0106337950650184	619582	transmembrane protein 69
Mutyh	184.129299173707	200.293757021219	275.347783900368	210.66363537304	195.799705989509	161.549787130586	179.061142205759	142.493826453719	127.416042457431	138.00155199802	127.506446162643	128.239528841638	139.850329756255	133.636237349579	121.513770687253	-0.735197521499577	0.00489974164814394	170841	mutY DNA glycosylase
Eif2b3	249.652788519305	290.658847398234	298.949022520399	219.82292386752	221.773136375872	245.836632590022	204.147002708015	273.113167369628	283.986603104274	209.635945401572	190.23139145233	226.106537694467	217.766942049026	163.114819117869	201.91385956303	-0.523720498787717	0.0203115451735841	171145	eukaryotic translation initiation factor 2B subunit gamma
Kif2c	94.5528833594709	44.7167457535744	62.936636320084	294.242142885169	77.9202911590903	117.650388453796	711.054390788086	75.5649079678812	85.30396062828	708.969805302805	614.910119397262	193.484201410191	665.287997269042	393.047756910527	581.073369602204	3.01853331295626	0.010077803195226	171529	kinesin family member 2C
St3gal3	309.370399062129	309.290824795556	358.514053323336	301.11160925603	352.639266399473	354.70714130846	265.564109454918	288.226148963204	291.545181894122	264.415187416053	291.002615032484	355.470974683839	195.790461658757	244.672228676803	270.436662582158	-0.45530196182121	0.0347518676873415	64445	ST3 beta-galactoside alpha-2	3-sialyltransferase 3
Ppcs	202.376346839569	258.052886952919	224.773701143157	175.17139245693	228.765983018355	173.841618760087	150.515163013536	174.878787011382	159.809951556778	161.177385157993	134.704390704082	185.609844376055	157.831086439202	153.288625195106	158.972903004377	-0.542413109037768	0.0178799333949507	298490	phosphopantothenoylcysteine synthetase
Ctps1	1706.09895675817	1201.76254212731	1271.09527996455	1623.48388564658	1784.17487192481	1766.51180275401	1919.50084325883	2206.49531266213	2345.31901879271	1945.7165384759	1929.04913710579	1618.74282458875	1978.88216605101	1852.23755444086	1888.48845120716	0.451762206934933	0.0193705535619644	313560	CTP synthase 1
Heyl	347.523316908933	203.088553630817	252.870413786052	512.920155690879	345.64641975699	446.017890556182	500.85218037263	446.912455695754	366.051172822619	514.08211736667	263.23911465836	533.206462025758	440.528538732203	447.091823485725	560.059710009671	0.848264639420616	0.0256050730310533	313575	hes-related family bHLH transcription factor with YRPW motif-like
Meaf6	280.341005048256	314.880418014753	315.807050106136	273.63374377259	296.696493259613	269.542307875488	259.508901747477	277.431162110649	225.67756672545	230.704884637911	236.50389207587	232.855986580869	192.793668878266	235.828654146316	210.136595925325	-0.509645597325217	0.00186579650888938	362594	MYST/Esa1-associated factor 6
Ncdn	391.482113558511	377.297542295784	339.408288726167	569.020797719569	395.595324346151	412.654347561822	542.373604652226	470.661426771374	523.701530439441	497.226965977598	508.997506858938	457.837616127603	560.40024995185	478.535644038567	478.745983760306	0.451522030028466	0.0267058714299051	89791	neurochondrin
Ak2	1045.88759575695	983.768406578637	1069.92281744143	937.682159622388	975.002617580412	952.616951286335	846.864049369265	915.414885096618	888.672906292082	880.681660078967	831.876733432082	854.930192277587	833.108392976548	816.556714981621	829.582735218241	-0.321381452347246	0.000303190003017005	24184	adenylate kinase 2
Rnf19b	280.341005048256	489.08940667972	359.637921829052	254.17025572182	331.660726472025	280.956151531453	268.159198472392	232.092217329921	255.91188188484	233.865225523362	272.493614783068	250.854516944608	222.761596683178	242.706989892251	281.400311065218	-0.594577411549309	0.0286724262862978	313806	ring finger protein 19B
Fabp3	14413.5088335165	16575.0070926582	19853.1371534694	14012.5664854926	17679.9142683792	16233.9976306768	10638.1349123016	11915.5064878496	12440.3408911192	10900.0157139199	11486.8912103458	14963.5281811532	10151.1360784505	12053.7920850536	10638.393578063	-0.630334153908786	0.00277448851263965	79131	fatty acid binding protein 3
Trnau1ap	611.276096806404	846.823372708315	863.131012389724	619.396884439209	662.322474852268	673.416775701953	518.152773822462	567.816308444364	552.856048628853	569.914806342968	528.534784899988	618.699481253517	461.506088195641	528.649233044659	533.564226175608	-0.604858194581248	0.00084345571859842	65241	tRNA selenocysteine 1 associated protein 1
Atpif1	2519.75140040415	3272.70682983973	3004.1005157783	2418.05216254272	2942.98945839333	2852.58292601779	1942.85664441611	2637.21528807905	2266.4938399843	2060.54225731395	1973.26508214606	2781.89784934536	2092.76029170967	2165.69314057701	2034.6704309813	-0.483017927653144	0.032503025015786	NA	NA
Slc9a1	1116.38755264779	1399.26150253893	1568.92043397924	1122.0128405738	1116.85750661363	1408.29270955141	935.962105635899	939.163856172238	827.124479003323	873.307531346248	874.036122889085	1298.14400248465	791.153294049671	965.914862607621	1033.32386952845	-0.548830818144127	0.0374171599665891	24782	solute carrier family 9 member A1
Hmgn2	474.423239312433	254.326491473454	387.734634471946	769.380233536319	459.529922220276	503.965096809545	976.618500243003	421.004487249624	509.664169829724	1100.85207509871	813.367733182666	602.950767185246	964.967275318159	928.575325701121	869.782779656129	1.30707245414305	0.00309192959204571	114637	high mobility group nucleosomal binding domain 2
Stmn1	796.23480723765	314.880418014753	364.133395851915	1520.44189008368	701.282620431813	782.287284420391	2299.24886948264	321.690608206123	497.786403159963	2737.90865376224	2550.12892325286	921.299772993873	2209.63521014883	1966.22140394491	1992.64311179624	2.06365905198591	0.0414663607893271	29332	stathmin 1
Pnrc2	1946.62822144455	1784.01183579365	1803.80895167384	1962.37755994234	1878.07881255243	1938.59744556703	2408.24260821658	1894.52019262331	1831.33566108307	2395.53839117173	2423.65075488185	2078.83025701182	2395.43636253928	2157.8321854388	2351.70259961647	0.31893157564094	0.0459386278794895	100125373	proline-rich nuclear receptor coactivator 2
Fuca1	1137.95224534381	1082.51788678445	935.058596755534	1174.67874941706	1090.88407622726	1000.9062898308	1340.79599236196	1117.28113923939	1186.69687000607	1476.93264046736	1477.63518657837	1033.79058776724	1795.07887551422	1526.00791620512	1345.78785129567	0.56364714497439	0.011215493994601	24375	alpha-L-fucosidase 1
Ddost	2374.60443033478	2478.05299384392	2316.29299028024	2403.16831873919	2468.47486479631	2389.88326396443	2506.85599088062	2643.69228019059	2757.80146132439	2577.78471556607	2444.21631071453	2567.04039312823	2850.94886517394	2625.55901616232	2756.44395611611	0.199250542050821	0.0201071547077742	313648	dolichyl-diphosphooligosaccharide--protein glycosyltransferase non-catalytic subunit
Pla2g5	1111.41108510255	682.861971611876	853.016195838282	1314.35789895788	1090.88407622726	1158.06613709371	1104.64289177176	1141.03011031501	999.891994199839	1227.26571051674	996.401180093557	1472.50476538337	1182.73421736719	1259.71806089824	1391.46971997509	0.533668078446216	0.0377001361462995	29354	phospholipase A2	group V
Pla2g2a	641.134902077816	259.916084692651	142.731300225905	223.25765705295	257.736347680068	122.918316295011	75.2575815067682	96.0753829877347	48.5908636490203	66.3671585944676	44.2159450402714	111.365906625633	33.9636515122334	50.1135890060922	50.2500555473604	-2.95895295454128	1.0442690241163e-06	29692	phospholipase A2 group IIA
Sdhb	4516.97370855859	5679.95830957382	6121.71175063389	4417.06687646297	5178.70242780416	4817.52001079089	3518.94070769578	3944.4881959234	4710.07438304503	3510.08527677406	3754.24221725653	4551.37836573042	3698.04229112611	3873.48564435325	3685.61316505549	-0.535451750259301	0.00850186304305483	298596	succinate dehydrogenase complex iron sulfur subunit B
Atp13a2	468.617360509659	471.389028152264	567.553595386472	586.194463646719	544.443060021849	541.718579671584	538.048456289768	581.849791352685	552.856048628853	525.670033946656	584.061785648236	650.19690939006	577.382075707967	673.094283709278	672.437106961041	0.354540896278553	0.0289447006681644	362645	ATPase cation transporting 13A2
Tnfrsf1b	247.993966004226	245.010502774793	230.393043671736	177.46121458055	160.835472777097	171.207654839479	163.49060810091	199.707256772257	129.575636397387	175.92564262343	147.043724203693	184.484936228321	171.816119414828	138.549334310961	130.650144423137	-0.716695180472824	0.00154187676916816	156767	TNF receptor superfamily member 1B
Fbxo6	1064.13464342282	1127.23463253802	1084.53310801573	984.623513156598	1098.87590096153	976.322626571801	845.999019696774	966.151323303624	1236.36753062507	836.436887682655	918.252067929356	961.796466312286	822.120152781413	815.574095589344	732.737173617873	-0.466967310448136	0.0107899727552597	192351	F-box protein 6
Errfi1	710.805447711111	592.496881234861	519.227249640693	572.455530904999	566.42057804108	464.455638000434	511.232536442529	598.042271631517	624.122648647416	465.62355712309	411.311116653687	440.963993911598	451.516778927337	450.039681662554	431.236840333711	-0.454325420697704	0.0179766901946735	313729	ERBB receptor feedback inhibitor 1
Per3	555.705542551277	776.953457468355	870.998091929734	465.978802156669	507.48087062587	590.885906189588	515.557684804987	410.209500397069	404.923863741836	422.432231688595	476.092617526643	535.456278321226	410.560610927291	453.970159231659	433.064115080888	-0.762185766504238	0.00111229792347514	78962	period circadian regulator 3
Dffb	131.046978691197	192.84096606229	179.818960914526	113.34619511919	138.857954757866	144.868015633406	110.723798078923	103.631873784523	97.1817272980405	99.0240144107929	102.827779163422	98.9919170005627	84.9091287805834	110.053371934948	103.241023215486	-0.750727785099595	0.00265976414353895	84359	DNA fragmentation factor subunit beta
Fam213b	161.735195220148	161.166604486841	189.933777465968	99.6072623774698	185.809925071677	166.817714971801	49.3066913320205	94.9958843024792	93.9423363881058	63.2068177090168	75.0642787892979	112.490814773367	86.9069906342442	85.4878871280397	82.2273636229534	-1.00906135000828	0.0120521099321678	NA	NA
Pank4	776.328937056709	858.934158016575	919.324437675513	740.757456991069	795.186561059435	749.801729399567	701.539064390678	691.958657248741	802.289148693823	599.411321273842	683.804731436755	796.434968595436	617.339312781183	662.285470394239	683.400755444101	-0.378323629287302	0.0214413352208752	171053	pantothenate kinase 4
Gnb1	1767.47538981608	1594.89726521082	1445.2948983505	1873.07449712116	1696.26479984789	1648.86141430022	2000.81363247304	1936.62064134827	2035.41728840896	1999.44233352856	2037.01830522738	1839.22482154455	2166.68118029512	1926.91662825386	1873.87025322975	0.310291694307798	0.0217311065766502	24400	G protein subunit beta 1
Nadk	1116.38755264779	1099.28666644204	983.384942501313	989.203157403838	935.043493909084	957.006891154013	1003.43442009024	953.197339080558	848.720418402887	1006.04184853518	826.735344473911	889.802344857331	922.013245464452	804.765282274305	883.487340259955	-0.29460217243361	0.0456648641243725	100125370	NAD kinase
Cdk11b	962.117058745494	1215.7365251753	1073.29442295858	904.479738829898	945.033274826916	959.640855074621	843.403930679299	888.427417965232	917.827424481494	779.55075174454	859.640233806206	806.55914192504	870.068837269272	782.165036251949	803.087251384178	-0.404582387810485	0.00219557889841938	252879	cyclin-dependent kinase 11B
Atad3a	876.687699218954	1025.69035572261	954.164361352702	842.654541492159	825.155903812931	771.751428737961	737.005280962833	810.70351262684	914.588033571559	744.787002004581	775.3214548922	679.444521231135	718.231336391052	621.998075310909	574.677907987085	-0.577206788289037	0.000152153845953354	298682	ATPase family	AAA domain containing 3A
Ccnl2	441.246789010864	1040.59593764047	957.53596686985	486.587201269249	688.295905238631	546.108519539263	578.704850896873	562.418815018087	495.626809220007	432.966701306765	579.948674481699	406.091841331854	502.462256195688	494.257554314988	419.359554477062	-0.783833430771904	0.0368788741317419	298686	cyclin L2
Dvl1	788.770105919797	995.879191886897	1003.6145756042	846.089274677589	864.116049392476	840.234490673753	833.888604281891	821.498499479394	814.166915363584	703.70257049372	786.632510600176	685.069061969803	714.235612683731	680.955238847489	596.605204953206	-0.48413833725657	0.00122818548847376	83721	dishevelled segment polarity protein 1
Pusl1	140.170502524128	204.020152500683	200.04859401741	167.15701502426	168.827297511362	138.722099818655	133.214569563705	101.472876414012	123.096854577518	104.291249219878	158.354779911669	121.490079955236	135.854606048933	119.879565857711	103.241023215486	-0.597986490046492	0.0447631569628878	362681	pseudouridine synthase like 1
Ube2j2	1214.25808103742	1375.03993192241	1456.53358340766	1182.69312684973	1320.6490373374	1251.1328622885	1104.64289177176	1282.44443808347	1334.62905489309	1119.81412041141	1088.94618134064	1129.4077803246	1154.76415141593	1095.62062238809	1096.36484830604	-0.272417180767312	0.0480176374157176	298689	ubiquitin-conjugating enzyme E2	J2
Cdc42ep3	1127.1698989958	948.367649523724	1045.19771031568	1190.7075042824	1233.73794335226	1199.33157184989	1410.86339583378	1522.09314621018	1665.04692770643	1528.55154159639	1484.83313111981	1394.88610318975	1566.32369327006	1431.6764545466	1468.21525935651	0.516467606902673	7.30087049761472e-06	313838	CDC42 effector protein 3
Plekhh2	432.123265177933	398.724316302705	357.39018481762	315.995453059559	271.722040965033	314.319694525814	358.987314084009	349.757574022764	313.141121293686	352.904732208677	292.030892824118	276.727404342482	334.641860488182	242.706989892251	269.523025208569	-0.491432727453559	0.0176934857056354	313866	pleckstrin homology	MyTH4 and FERM domain containing H2
Lrpprc	4447.30316292529	5668.77912313542	5789.04667294201	3749.58372742774	4808.08155575259	4971.16790615966	3457.52360094888	4585.71041496513	4873.12372551174	3482.69565576682	3838.56099617053	4353.39453172929	3190.58538029627	3852.85063711544	4034.62264176625	-0.521585725963785	0.0296509220200975	313867	leucine-rich pentatricopeptide repeat containing
Socs5	2144.85751199642	2096.0974571988	1993.7427291398	1854.7559201322	1755.2045072631	2006.20251952929	1941.12658507112	1746.62887274331	1969.54967324029	1879.34937988143	1624.67891078206	1832.47537265814	1867.001902246	1475.89432719903	1629.92907448165	-0.326697025107386	0.0260053875576024	500616	suppressor of cytokine signaling 5
Mtm1	900.740625687592	1531.54854205992	1928.55835580829	866.697673790169	1217.75429388373	1137.87241370239	681.643381923372	1061.1472076061	926.46580024132	574.128594190236	702.313731686171	931.423946323477	529.433391220108	716.329536969436	694.364403927162	-1.1677117611313	0.00134490909621306	288762	myotubularin 1
Fam98a	1124.68166522318	1322.87039520991	1189.0528790473	925.088137942478	1164.80845501922	1063.24343595184	974.88844089802	1073.02169314391	1151.06356999679	1011.30908334427	1091.0027369239	825.682580436512	960.971551610838	832.278625258042	900.846450358134	-0.432706215359633	0.0178385342599466	313873	family with sequence similarity 98	member A
Ttc27	346.693905651393	413.629898220563	394.477845506241	301.11160925603	351.64028830769	348.56122549371	301.030326027073	404.812006970792	353.093609182881	298.125490194196	320.822670989876	322.848638399563	285.694245073492	284.959623760132	317.945806008753	-0.375774834437107	0.0456648641243725	298782	tetratricopeptide repeat domain 27
Plb1	76.3058356936081	67.0751186303616	62.936636320084	85.8683296357499	68.9294883330414	104.480568850759	122.834213493806	99.313879043501	72.3463969885413	161.177385157993	115.167112663032	115.865539216568	186.800083317283	137.566714918685	179.072925223321	1.28302248480822	3.45015914136058e-05	192259	phospholipase B1
Nrbp1	1480.49909470751	1573.4704912039	1666.69699397651	1444.87776000422	1569.39458219142	1453.07009620174	1260.34823282024	1311.59090258537	1245.0059063849	1223.05192266947	1200.00018283713	1346.5150528372	1227.68610907455	1228.2742403454	1191.38313515924	-0.370948617661879	0.000146890579993898	619579	nuclear receptor binding protein 1
Eif2b4	554.876131293737	778.816655208088	710.284895612377	493.456667640109	593.392986519226	582.984014427766	461.060815438017	548.385332109766	551.776251658875	414.00465599406	502.827840109132	521.957380548422	510.453703610331	503.101128845475	416.618642356297	-0.514632022705497	0.0181280072168059	117019	eukaryotic translation initiation factor 2B subunit delta
Trim54	2108.36341666469	4949.58479559877	3875.09860770803	1579.9772652978	3086.84230361012	2964.96538663037	927.311808910983	2778.62961584752	1961.99109445044	959.690182215238	1241.1312945025	2310.56133544495	1153.7652204891	1650.80057902421	1547.7017108587	-1.32877440399794	0.0216438920970773	362708	tripartite motif-containing 54
Slc30a3	456.17619164657	854.276163667245	886.732251009755	496.891400825539	656.328606301568	555.766387248156	436.839984608252	553.782825536044	452.434930420878	370.813330559565	517.223729192011	493.83467685508	354.620479024789	552.232098459291	411.136818114767	-0.736179402313338	0.0371503130707302	366568	solute carrier family 30 member 3
Cad	1051.69347455973	1212.94172856571	1276.71462249313	962.870202982208	1094.8799885944	1136.11643775532	967.968203518088	1057.90871155034	1264.44225184451	839.597228568106	950.128679470017	976.420272232823	813.12977443994	853.896251888121	941.046494796022	-0.440056967384437	0.0129572379439225	24240	carbamoyl-phosphate synthetase 2	aspartate transcarbamylase	and dihydroorotase
Slc5a6	486.034996917982	790.927440516347	750.744161818145	397.284138448069	635.350066374121	631.273352972235	338.226601944211	504.125886014293	536.659094079179	367.652989674114	415.424227820224	532.081553878025	352.622617171129	463.796353154422	421.186829224239	-0.711402810591222	0.045981461438759	170551	solute carrier family 5 member 6
Cenpa	19.9058701809412	12.1107853082597	21.3535016085999	58.3904641523099	20.9785399274474	23.7056752854664	136.674688253671	20.5104750198535	30.2343151593904	151.69636250164	149.100279786962	42.7465096138794	127.86315863429	87.4531259125923	117.8592211929	2.64431588796934	0.00232681331434445	298850	centromere protein A
Dnajc27	253.799844807001	153.713813527912	207.91567355742	253.02534466001	226.768026834789	277.44419963731	274.214406179834	321.690608206123	391.966300102097	306.553065888731	328.020615531315	269.97795545608	318.658965658895	281.029146191027	299.673058536986	0.545256289872917	0.0416259763644191	298859	DnaJ heat shock protein family (Hsp40) member C27
Fkbp1b	16.5882251507844	12.1107853082597	10.1148165514421	13.73893274172	16.9826275603146	11.4138436559653	18.1656231223234	18.3514776493426	18.3565484896299	21.0689392363389	23.650389207587	15.7487140682713	37.9593752195549	24.565484806908	27.4091212076511	1.18839220001863	0.020268519930739	58950	FKBP prolyl isomerase 1B
Wdr35l	243.84690971653	160.235005616975	152.846116777347	215.24327962028	207.787443090908	228.276873119306	264.699079782426	237.489710756198	247.273506125014	300.23238411783	298.200559573923	236.23071102407	303.675001756439	252.533183815014	302.413970657751	0.617712013330301	0.0131274175966696	NA	NA
Gen1	42.2999741345002	17.7003785274565	17.9818960914526	53.8108199050699	31.9672989370627	39.5094588091106	115.048946441381	26.9874671313861	32.3939090993468	119.039506685315	103.856056955056	44.9963259093467	87.9059215610746	92.3662228739739	77.6591767550115	1.71512182325869	0.0212008647830987	298884	GEN1 Holliday junction 5' flap endonuclease
Mycn	76.3058356936081	98.7494802058102	86.5378749401155	109.91146193376	143.852845216782	90.4327612741866	148.785103668553	154.368311991529	192.203860656125	138.00155199802	191.259669243964	105.741365886965	168.819326634336	179.819348786566	131.563781796725	0.876769419387528	0.0105296491469598	298894	MYCN proto-oncogene	bHLH transcription factor
Lpin1	687.581932500012	1002.40038397596	1020.47260318993	581.614819399479	720.263204175694	863.062177985684	456.735667075559	525.715859719402	519.382342559528	451.92874661947	539.845840607964	807.684050072773	440.528538732203	602.345687465383	632.237062523153	-0.693349597202329	0.037763688883353	313977	lipin 1
Iah1	610.446685548865	620.444847330845	600.14578205223	582.759730461289	539.448169562933	523.280832227332	516.422714477478	453.389447807287	418.961224351553	485.639049397612	453.47050611069	521.957380548422	517.446220098143	393.047756910527	446.768675684713	-0.432527165665467	0.00936824353848666	298917	isoamyl acetate hydrolyzing esterase 1
Cys1	27.3705714987942	32.6059604453147	21.3535016085999	42.3617092869699	33.9652551206291	30.7295790737527	57.9569880569364	35.6234566134297	17.2767515196517	55.8326889762981	63.7532230813215	24.7479792501407	94.8984380488873	47.1657308292633	57.5591545360674	1.28980129955735	0.039617386016185	690489	cystin 1
Rrm2	138.51168000905	23.2899717466533	35.9637921829052	321.720008368609	81.9162035262232	155.403871315835	496.527032010172	39.9414513544515	89.6231485081929	595.197533426574	667.352286770607	195.734017705658	440.528538732203	416.630622325159	494.277819111309	2.77029634309739	0.0332420392132814	362720	ribonucleotide reductase regulatory subunit M2
Mboat2	114.458753540412	70.8015141098262	83.1662694229682	111.05637299557	127.869195748251	109.748496691974	114.18391676889	134.937335656931	194.363454596081	129.573976303484	232.390780909333	109.116090330166	231.751975024651	174.906251825185	178.159287849732	1.11963921291856	0.00610331531216816	313997	membrane bound O-acyltransferase domain containing 2
Sox11	46.4470304221962	36.3323559247792	21.3535016085999	64.1150194613599	47.950948405594	50.9233024650759	81.3127892142093	38.861952669196	63.7080212287155	86.3826508689896	112.08227928813	62.9948562730854	67.9273030244667	76.6443125975528	74.9182646342464	1.05865856158734	0.0203561007897304	84046	SRY-box transcription factor 11
Acp1	194.082234264177	194.704163802022	194.429251488831	151.12826015892	171.824231786712	145.746003606942	147.920073996062	159.765805417806	165.208936406669	133.787764150752	152.185113161864	142.863334762176	147.841777170898	156.236483371935	139.786518159021	-0.394839372512611	0.0299766926343644	24161	acid phosphatase 1
Tspan13	739.005430467444	449.030655275476	561.934252857893	681.222081776949	719.264226083911	756.825633187853	788.907061312329	674.686678284653	736.421533525152	894.376470582587	762.982121392589	762.687724163426	836.105185757039	853.896251888121	971.196528124438	0.60346017951985	0.0065241518037126	366602	tetraspanin 13
Agmo	1.65882251507844	0	0	1.14491106181	2.99693427534963	1.75597594707158	4.32514836245794	18.3514776493426	9.71817272980405	6.32068177090168	3.08483337490265	3.374724443201	7.99144741464314	7.86095513821055	5.48182424153022	3.5164093034516	0.0430334963188576	362732	alkylglycerol monooxygenase
Ndufa10l1	1684.53426406215	1781.21703918405	1916.19580224542	1629.20844095563	1772.18713482341	1739.2941755744	1404.80818812634	1626.80451867996	1805.4205338036	1515.91017805459	1484.83313111981	1701.98602752104	1291.6176883917	1432.65907393887	1460.9061603678	-0.362026199170178	0.0153379484929986	316632	NADH dehydrogenase (ubiquinone) 1 alpha subcomplex 10-like 1
Prkd1	126.070511145961	100.612677945542	95.5288229858418	182.04085882779	138.857954757866	165.061739024729	223.17765550283	164.083800158828	134.974621247279	195.941134897952	207.712113910112	170.986038455517	218.765872975856	226.98507961583	205.568409057383	1.00929545622901	7.47063815125604e-05	85421	protein kinase D1
Ap4s1	138.51168000905	91.2966892468811	126.997141145884	174.02648139512	165.830363236013	145.746003606942	160.895519083435	157.606808047295	173.847312166495	178.032536547064	147.043724203693	205.858191035261	151.83750087822	185.715065140224	198.259310068676	0.586929685876821	0.0256050730310533	366618	adaptor related protein complex 4 subunit sigma 1
Nfkbia	381.529178468041	426.672282398689	366.381132863346	349.197873852049	380.610652969403	292.369995187419	304.490444717039	367.029552986852	271.029039464535	294.965149308745	306.426781906997	320.598822104095	271.709212097867	296.751056467448	295.104871669044	-0.444317777078816	0.0218033346578173	25493	NFKB inhibitor alpha
Mis18bp1	87.9175932991572	68.9383163700939	60.6888993086525	124.79530573729	56.9417512316429	73.7509897770066	213.662329105422	58.2929290037941	68.0272091086284	297.072043232379	283.804670491044	100.116825148296	217.766942049026	196.523878455264	231.150255517858	1.56695603672104	0.0181735456479398	689296	MIS18 binding protein 1
Atp5s	327.617446727991	276.684864350242	376.495949414788	207.22890218761	390.600433887235	336.269393864208	202.416943363032	293.623642389481	286.14619704423	195.941134897952	273.521892574702	273.352679899281	162.825741073354	212.245788731685	219.272969661209	-0.721099899871966	0.037763688883353	NA	NA
Pygl	160.076372705069	111.791864383936	115.758456088726	154.56299334435	142.853867124999	170.329666865944	198.091795000574	140.334829083208	413.562239501661	215.956627172474	558.35484085738	165.361497716849	450.517848000507	324.264399451185	275.0048494501	1.43593403830005	0.0165045970320676	64035	glycogen phosphorylase L
Frmd6	1351.94034978893	1304.23841781259	1271.09527996455	1207.88117020955	1188.78392922202	1232.69511484425	1193.74094803839	1353.69135131033	1308.71392761361	1163.00544584591	1130.077293006	1248.64804398437	1101.82081229392	1098.56848056492	1190.46949778565	-0.212267398887722	0.0478646940630237	257646	FERM domain containing 6
Psma3	461.152659191806	336.307192021674	361.885658840483	412.167982251599	410.579995722899	425.824167164859	491.336853975222	422.083985934879	517.222748619571	520.402799137571	485.347117651351	474.711238343608	515.448358244483	501.135890060922	479.659621133895	0.364400221995792	0.043562783476063	29670	proteasome 20S subunit alpha 3
RGD1565002	327.617446727991	276.684864350242	293.32967999182	398.429049509879	375.615762510487	363.487021043818	429.919747228319	372.427046413129	358.492594032772	457.195981428555	526.478229316719	421.840555400125	463.503950049302	449.057062270278	454.991412047009	0.605291074912719	8.13395647835077e-05	NA	NA
Mnat1	426.317386375158	423.877485789091	359.637921829052	377.820650397299	379.61167487762	331.001466022994	363.312462446467	417.765991193857	396.28548798201	338.15647474324	335.218560072755	353.221158388372	337.638653268673	336.055832158501	291.45032217469	-0.330505782364761	0.0419998709625443	266713	MNAT1 component of CDK activating kinase
Zfp36l1	2926.9923278559	3964.88479015026	3482.86849921322	2585.20917756698	3025.90464001134	2821.85334694404	2307.89916620756	3324.85595058677	2394.98967941171	2429.24869394988	2519.28058950383	2463.54884353673	2594.22361697853	2565.61923323347	2289.57525821246	-0.477802164085597	0.0234076004944892	29344	zinc finger protein 36	C3H type-like 1
Dpf3	83.7705370114611	88.5018926372827	65.1843733315156	70.9844858322199	93.9039406276217	85.1648334329718	111.588827751415	144.65282382423	136.054418217257	102.184355296244	139.845779662254	93.3673762618944	102.88988546353	148.375528233724	121.513770687253	0.644499127892226	0.0384872220118885	299186	double PHD fingers 3
Dcaf4	229.746918338364	367.049954727257	330.417340680441	192.34505838408	296.696493259613	254.61651232538	184.251320240708	265.55667657284	215.959393995646	161.177385157993	210.796947285015	254.229241387809	189.796876097775	197.50649784754	195.518397947911	-0.6681160283173	0.0393787482446682	362762	DDB1 and CUL4 associated factor 4
Ccdc176	41.4705628769609	34.4691581850469	60.6888993086525	20.60839911258	30.9683208452795	32.4855550208243	45.8465726420542	30.2259631871525	33.4737060693251	28.4430679690575	24.6786669992212	29.2476118410754	15.9828948292863	28.4959623760132	16.4454727245907	-1.15701136284294	0.0152026731170631	NA	NA
Zc2hc1c	39.8117403618825	33.5375593151808	57.3172937915051	14.88384380353	21.9775180192306	28.0956151531453	25.0858605022561	37.7824539839406	36.7130969792598	17.9085983508881	31.8766115406607	21.3732548069397	17.9807566829471	19.6523878455264	24.668209086886	-1.05528344302054	0.0331489326936966	314321	zinc finger	C2HC-type containing 1C
Vipas39	913.18179455068	1338.70757599763	1680.1834160451	1002.94209014556	1163.80947692744	1151.04223330542	826.968366901959	957.51533382158	938.34356691108	714.237040111889	750.642787892979	1010.16751666483	758.188573464268	919.731751170634	760.146294825524	-0.68855751758177	0.0145241159555019	681989	VPS33B interacting protein	apical-basolateral polarity regulator	spe-39 homolog
Alkbh1	536.629083627875	727.57871736545	705.789421589514	483.152468083819	613.372548354891	621.615485263341	500.85218037263	575.372799241153	567.973206208548	514.08211736667	498.714728942595	539.95591091216	452.515709854168	480.50088282312	536.305138296374	-0.420865677635476	0.0381641314517961	362766	alkB homolog 1	histone H2A dioxygenase
Efcab11	7.46470131785297	10.2475875685275	4.49547402286314	21.75331017439	14.9846713767481	5.26792784121475	27.6809495197308	2.15899737051089	11.8777666697605	35.8171967017762	42.1593894570029	13.498897772804	30.9668587317422	33.4090593373948	32.8909454491813	2.11911516373476	0.0294796510834685	500705	EF-hand calcium binding domain 11
Ttc7b	1667.11662765383	2544.19651360441	2425.30823533467	1795.22054491808	1981.97253409789	2002.69056763514	1694.59312841102	1578.22707784346	1807.58012774355	1708.69097206709	1977.3781933126	1859.47316820375	1502.39211395291	1804.08920421932	1654.59728356854	-0.419169387384017	0.0485859593293559	362768	tetratricopeptide repeat domain 7B
Golga5	559.023187581433	704.288745618797	641.728916763714	512.920155690879	514.473717268353	546.108519539263	484.41661659529	560.259817647576	486.988433460181	447.714958772202	499.74300673423	508.458482775618	497.467601561536	474.605166469462	455.905049420597	-0.414963331776225	0.00648998704046547	299258	golgin A5
Ifi27	2728.76303730403	1955.42602784901	1628.48546478217	1710.49712634414	1999.95413974998	1848.16468429284	1551.86323244991	1939.85913740404	1629.41362769715	1350.51900504932	1640.10307765658	1518.62599944045	1433.46588000161	1637.04390753235	1441.71977552245	-0.48522911766037	0.0490537613274479	170512	interferon	alpha-inducible protein 27
Ifi27l2b	792.087750949954	601.812869933522	447.299665274883	336.603852172139	364.627003500871	352.951165361388	301.895355699564	275.272164740139	232.156348545319	327.62200512507	337.275115656023	215.982364364864	370.603373854076	267.272474699159	253.991189857567	-1.04803752961206	0.0005962298565032	299269	interferon	alpha-inducible protein 27 like 2B
Bcl11b	76.3058356936081	30.7427627055824	56.1934252857893	66.4048415849799	58.9397074152093	121.162340347939	97.7483529915495	49.6569395217505	70.1868030485848	111.665377952596	125.449890579375	86.6179273754924	88.9048524879049	169.993154863803	154.404716136435	1.3378225066343	0.0120019259980286	314423	BAF chromatin remodeling complex subunit BCL11B
Evl	668.50547357661	482.568214590657	608.01286159224	836.929986183109	749.233568837407	705.902330722777	713.649479805561	623.950240077648	660.835745626676	840.650675529923	745.501398934808	787.435703413567	819.123360000922	877.479117302752	763.800844319878	0.483309889235682	0.0063120034404365	79115	Enah/Vasp-like
Slc25a29	92.0646495868533	90.365090377015	95.5288229858418	93.8827070684198	86.9110939851392	98.3346530360087	74.3925518342766	74.4854092826257	66.9474121386501	56.8861359381151	40.1028338737345	91.1175599664271	52.9433391220108	41.2700144756054	57.5591545360674	-0.870428669925146	0.0120521099321678	314441	solute carrier family 25 member 29
Crip2	8129.88914639942	7125.79975560606	6800.52832808622	9506.19654620841	8649.15231865903	8273.28067462777	9821.5469014695	11009.8070909203	10788.2515270525	9832.87394159937	11142.4181501484	9706.83240679382	11787.3849365986	10660.4377868058	10817.4665032863	0.592576439228456	1.0442690241163e-06	338401	cysteine-rich protein 2
Wdr60	82.1117144963827	95.0230847263456	86.5378749401155	98.4623513156598	85.912115893356	85.1648334329718	111.588827751415	97.1548816729901	85.30396062828	94.8102265635251	105.912612538324	107.991182182432	133.856744195273	123.810043426816	111.463759577781	0.484855765748422	0.0416259763644191	NA	NA
Naca	13719.2916109562	21913.0686169912	18603.3953751134	12835.5979139519	16365.2590995925	15226.0674370577	11991.9063497509	15484.3291413041	13642.1549187049	11476.2512020338	12882.2641735935	13713.7552290211	11616.5677481106	13410.7894657872	11488.0763355002	-0.570704661985005	0.0152026731170631	288770	nascent polypeptide associated complex subunit alpha
Stat2	1288.90509421595	836.575785139788	931.686991238387	684.656814962379	919.059844440553	906.083588688938	615.036097141519	640.142720356479	645.71858804698	579.39582899932	668.380564562241	704.192500481276	598.359625171405	642.633082548712	679.746205949748	-0.671371000031684	0.00313450764241222	288774	signal transducer and activator of transcription 2
Suox	350.01155068155	319.538412364084	303.444496543262	368.661361902819	418.571820457165	379.290804567462	358.122284411518	375.665542468895	346.614827363011	406.630527261341	530.591340483256	370.094780604377	399.572370732157	528.649233044659	411.136818114767	0.459091167160513	0.0360839844007716	81805	sulfite oxidase
Rab5b	3445.37436381791	3799.06019131409	3663.81132863346	3064.92691246536	3423.49792054106	3288.06496089154	2910.8248479342	3263.32452552721	3292.30096146362	3008.6445229492	3220.56604339837	3298.23068915511	2792.01194049095	3286.86186716428	3030.53516819263	-0.25979070700332	0.0353184472767646	288779	RAB5B	member RAS oncogene family
Dgka	416.364451284688	559.890920789546	591.154834006504	449.950047291329	479.50948405594	436.360022847289	390.128382293706	462.025437289331	383.327924342271	341.316815628691	344.473060197463	344.221893206502	322.654689366217	349.812503650369	303.327608031339	-0.681062166877559	0.000200073568270168	140866	diacylglycerol kinase	alpha
Fzr1	384.017412240658	385.681932124579	377.619817920504	424.762003931509	391.599411979018	399.484527958785	516.422714477478	376.74504115415	367.130969792598	599.411321273842	554.241729690843	428.590004286527	536.425907707921	477.553024646291	552.750611020964	0.449484816336433	0.0415028404919721	314642	fizzy and cell division cycle 20 related 1
Mfsd12	213.158693187579	132.287039520991	175.323486891663	182.04085882779	174.821166062062	162.427775104122	140.999836616129	174.878787011382	133.8948242773	170.658407814345	146.015446412059	147.36296735311	125.865296780629	99.2445586199082	121.513770687253	-0.589387909285692	0.0293168454897759	362824	major facilitator superfamily domain containing 12
Apba3	767.205413223777	1073.20189808579	933.934728249818	785.408988401659	863.117071300693	804.236983758786	652.232373058658	705.992140157061	729.942751705282	626.800942281083	785.604232808542	806.55914192504	629.326483903147	738.929782991791	675.178019081806	-0.440382538719362	0.0239473983601687	83611	amyloid beta precursor protein binding family A member 3
Thop1	278.682182533178	334.443994281942	314.68318160042	240.4313229801	280.712843791082	259.006452193059	246.533456660103	235.330713385687	266.709851584622	253.880717797884	224.164558576259	253.104333240075	241.741284292955	221.089363262172	225.668431276328	-0.428559680879147	0.010077803195226	64517	thimet oligopeptidase 1
Lmnb2	309.370399062129	119.244655342865	185.438303443105	393.849405262639	251.742479129369	271.29828382256	555.3490497396	243.966702867731	420.041021321531	549.899314068446	497.686451150961	263.228506569678	466.500742829793	395.01299569508	513.464203956664	1.16137547940756	0.0238015534112553	299625	lamin B2
Timm13	1089.84639240653	953.025643873055	1082.2853710043	1055.60799898882	1016.95969743531	950.860975339263	914.336363823609	874.393935056911	982.615242680188	929.140220322546	972.75079088597	929.174130028009	863.076320781459	862.739826418608	841.460021074889	-0.283603845221059	0.0131274175966696	252928	translocase of inner mitochondrial membrane 13
Mknk2	2168.08102720752	2669.96236103634	2651.20580498354	2311.57543379439	2272.6751588068	2310.8643463462	1969.67256426335	1786.57032409776	1804.34073683362	1905.68555392686	1969.15197097953	2145.1998377281	1759.11736214832	1934.77758339207	1926.86122089787	-0.413191153418999	0.00117804352637123	299618	MAPK interacting serine/threonine kinase 2
Ndufs7	2693.92776448738	2611.27163223477	3205.27297830142	2636.73017534843	2834.10084638896	2754.24827298178	1940.26155539863	2524.94742481249	2479.21384307001	1781.37881243246	1992.80236018711	2465.7986598322	1620.2659633189	1843.39397991037	1813.57018657292	-0.689048438602252	0.000239772926115903	362837	NADH:ubiquinone oxidoreductase core subunit S7
Gpx4	2663.23954795843	3006.26955305801	3094.00999623556	2577.19480013431	2889.04464143704	2607.6242814013	2076.9362436523	2644.77177887584	2436.02196427088	2273.33854360097	2311.56847559372	2680.65611604933	2209.63521014883	2419.2089437843	2193.64333398568	-0.360887126099006	0.0215985705600864	29328	glutathione peroxidase 4
Med16	388.993879785894	267.36887565158	338.284420220452	544.977665421559	395.595324346151	436.360022847289	491.336853975222	408.050503026558	452.434930420878	476.15802674126	497.686451150961	515.20793166202	462.505019122472	518.823039121896	495.191456484897	0.568862896851096	0.00836263583591952	299607	mediator complex subunit 16
Rnf126	398.946814876364	277.616463220108	278.719389417515	471.703357465719	421.568754732514	352.073177387853	489.606794630239	333.565093743933	474.030869820442	451.92874661947	564.524507607185	439.839085763864	485.480430439571	518.823039121896	466.868697903657	0.620109974072167	0.0217624726287091	314613	ring finger protein 126
Bsg	7600.7247640894	8443.08055759677	8307.63599425109	8322.35850829688	10556.2014958732	8365.46941184903	8616.56056768871	9682.02370805609	11108.951227136	9582.15356468694	13588.6910164462	9592.09177572498	11530.6596884032	13288.9446611449	10273.8522660012	0.527211051373752	0.0229043508347155	25246	basigin (Ok blood group)
Tpgs1	216.476338217736	185.388175103361	197.800857005978	278.21338801983	236.757807752621	207.205161754447	256.913812730002	209.422744939556	251.592694004927	250.720376912433	262.210836866725	269.97795545608	316.661103805235	257.446280776395	258.559376725509	0.471190149787184	0.0228290693912382	691093	tubulin polyglutamylase complex subunit 1
March2	828.58184628168	964.204830311448	819.300140666808	1001.79717908375	873.106852218525	881.499925429935	916.931452841084	1076.26018919968	873.555748712387	1016.57631815335	998.457735676825	1022.5415062899	1104.81760507441	1138.85587564825	1068.95572709839	0.34221836603078	0.0175283947720196	NA	NA
Rtcb	821.946556221366	890.608519592024	782.212479978187	692.671192395049	751.231525020973	742.77782561128	727.489954565426	761.046573105089	804.44874263378	749.000789851849	721.851009727221	696.31814344714	733.215300293508	655.407134648304	660.559821104392	-0.285381074490044	0.0178154486631087	362855	RNA 2'	3'-cyclic phosphate and 5'-OH ligase
Cry1	406.411516194217	626.034440550042	551.819436306451	325.154741554039	408.582039539333	370.510924832104	294.975118319632	340.042085855465	412.482442531683	289.69791449966	334.190282281121	347.596617649703	236.746629658803	293.803198290619	329.823091865402	-0.87882418981551	0.000538249948396437	299691	cryptochrome circadian regulator 1
Mterfd3	86.2587707840787	78.2543050687552	100.024297008705	108.76655087195	87.9100720769224	117.650388453796	145.324984978587	110.108865896055	134.974621247279	143.268786807105	152.185113161864	102.366641443764	139.850329756255	145.427670056895	129.736507049549	0.654052909810798	0.0164735915682586	NA	NA
Txnrd1	2139.05163319365	4207.10049631546	3192.91042473855	1901.69727366641	2695.2428916311	2640.98782439566	1826.07763862974	2779.70911453277	2340.9998309128	1679.19445713621	2140.87436218244	2039.45847184114	1921.94310322168	2021.24808991239	1799.86562596909	-0.731920029069206	0.0234787077243309	58819	thioredoxin reductase 1
Parpbp	31.5176277864903	24.2215706165195	32.5921866657578	85.8683296357499	36.9621893959787	43.0214107032538	217.122447795389	24.8284697608752	36.7130969792598	239.132460332447	295.11572619902	60.745039977618	192.793668878266	151.323386410553	223.841156529151	2.68552273042094	0.0029359249562466	100310874	PARP1 binding protein
Slc25a3	26102.4016860168	33372.6663152145	31078.3357885586	24236.6222674558	29141.189915408	27049.9314766642	22980.3782794115	27094.3375012264	26692.5810978618	23473.958650167	24577.8957756411	25845.8896023287	22493.9266103668	25258.2314784628	24215.0449495862	-0.331391790776768	0.0383120450812533	245959	solute carrier family 25 member 3
Tmpo	1365.21092990955	1540.86453075859	1566.67269696781	1726.52588120948	1795.16363093443	1781.43759830412	2325.19975965739	1816.79628728492	1873.44774291223	2310.20918726456	2267.35253055345	1922.46802447684	1991.8682680998	2119.51002914002	2294.1434450804	0.518894851710788	0.000855425208317837	25359	thymopoietin
Fgd6	354.988018226786	604.607666543121	590.030965500788	299.966698194219	474.514593597024	497.819180994794	258.643872074985	441.514962269477	379.008736462358	284.430679690575	335.218560072755	394.842759854517	279.70065951251	308.542489174764	335.304916106932	-0.745252930763954	0.0419998709625443	500824	FYVE	RhoGEF and PH domain containing 6
Socs2	359.135074514482	288.795649658501	221.40209562601	382.400294644539	327.664814104893	262.518404087202	531.128218909835	332.485595058677	354.173406152859	565.7010184957	741.388287768271	280.102128785683	649.305102439755	757.599551445041	408.395905994002	1.06056127308341	0.0229122344111675	84607	suppressor of cytokine signaling 2
Tmtc3	761.399534421003	640.9400224679	667.577892395177	752.206567609169	703.280576615379	795.457104023428	948.937550723273	879.791428483188	871.39615477243	923.872985513462	776.349732683834	847.055835243451	855.084873366816	891.235788794621	899.932812984545	0.352879957643247	0.010077803195226	314785	transmembrane O-mannosyltransferase targeting cadherins 3
Cep290	199.058701809413	194.704163802022	182.066697925957	192.34505838408	241.752698211537	216.863029463341	245.668426987611	208.343246254301	240.794724305145	247.560036026982	320.822670989876	221.606905103532	244.738077073446	315.420824920698	300.586695910574	0.57879328881733	0.0113601724477461	314787	centrosomal protein 290
Acss3	24.8823377261766	19.5635762671888	22.4773701143157	21.75331017439	27.9713865699299	33.3635429943601	27.6809495197308	36.7029552986851	41.0322848591727	47.4051132817626	71.9794454143952	25.8728873978743	43.9529607805373	73.6964544207239	59.3864292832441	1.40174199846246	0.00588256526554972	314800	acyl-CoA synthetase short-chain family member 3
E2f7	54.7411429975884	10.2475875685275	16.8580275857368	85.8683296357499	40.9581017631116	57.0692182798265	150.515163013536	26.9874671313861	31.3141121293686	124.3067414944	163.496168869841	73.1190296026884	86.9069906342442	124.792662819092	128.82286967596	2.04690101065877	0.0219959039750967	314818	E2F transcription factor 7
Mdm1	83.7705370114611	80.1175028084875	82.0424009172524	144.25879378806	104.892699637237	118.528376427332	239.61321928017	84.2008974499248	119.857463667583	267.575528301504	250.899781158749	137.238794023507	235.747698731973	190.628162101606	201.91385956303	1.35289843363051	0.00294955066540546	314859	Mdm1 nuclear protein
Rassf3	1701.95190047048	1761.65346291686	1776.83610753666	2023.05784621827	1867.09005354282	2009.71447142343	2233.50661437328	2182.74634158651	2430.62297942099	2326.01089169182	2462.72531096395	2313.93605988815	2279.56037502696	2381.8694068778	2458.59817232631	0.442875966301799	1.13968366710087e-07	362886	Ras association domain family member 3
Mon2	1751.71657592283	2337.38156449413	2019.59170477127	1408.2406060263	1808.15034612761	1720.85642813015	1634.9060810091	1906.39467816112	1663.96713073645	1548.56703387091	1664.7817446558	1646.86552828209	1502.39211395291	1610.51318394089	1623.53361286653	-0.366722906632386	0.0402201589552707	314894	MON2 homolog	regulator of endosome-to-Golgi trafficking
Avpr1a	22.3941039535589	38.1955536645115	40.4592662057683	19.46348805077	19.9795618356642	29.8515911002169	12.1104154148822	20.5104750198535	16.1969545496734	15.8017044272542	17.4807224577817	8.99926518186934	8.99037834147353	20.6350072378027	14.6181979774139	-1.18017104322622	0.0446470179388453	25107	arginine vasopressin receptor 1A
Tspan31	880.83475550665	752.731886851836	696.798473543787	918.218671571618	855.125246566427	814.772839441215	877.140087906471	842.008974499248	890.832500232038	889.109235773502	927.506568054064	808.808958220507	1023.90420000115	915.801273601529	928.255571565785	0.296669492893374	0.0457511740603266	362890	tetraspanin 31
Ndufa4l2	16.5882251507844	9.31598869866134	13.4864220685894	26.33295442163	9.98978091783209	16.6817714971801	31.1410682096972	19.430976334598	19.4363454596081	28.4430679690575	58.6118341231504	19.1234385114723	48.9476154146892	40.2873950833291	22.8409343397093	1.50172472616254	0.0333582212764632	100362331	NDUFA4	mitochondrial complex associated like 2
Rdh16	54.7411429975884	85.7070960276843	62.936636320084	29.7676876070599	51.9468607727269	43.8993986767896	32.8711275546804	55.0544329480277	21.5959393995646	46.3516663199456	34.9614449155634	34.8721525797437	27.970065951251	41.2700144756054	21.9272969661209	-1.15986379775488	0.0214413145804799	299511	retinol dehydrogenase 16
Nipal2	233.89397462606	122.039451952463	191.057645971684	249.59061147458	239.75474202797	224.764921225163	284.594762249733	236.410212070943	184.645281866277	251.77382387425	279.691559324507	264.353414717412	262.718833756393	297.733675859724	296.018509042632	0.645460619016137	0.0302538620198949	362899	NIPA-like domain containing 2
Ncald	138.51168000905	115.518259863401	133.740352180179	175.17139245693	161.83445086888	152.769907395228	161.760548755927	148.970818565251	159.809951556778	170.658407814345	214.910058451551	165.361497716849	171.816119414828	230.915557184935	191.863848453558	0.616424277115379	0.00542228217914448	553106	neurocalcin delta
Klf10	355.817429484325	321.401610103816	282.090994934662	357.212251284719	286.706712341781	340.659333731887	406.563946071047	447.99195438101	463.23290012066	507.761435595768	504.884395692401	357.720790979306	592.366039610423	562.058292382054	547.268786779434	0.823746686737128	1.88538255435581e-05	81813	Kruppel-like factor 10
Fzd6	642.793724592895	574.796502707404	640.605048257998	676.642437529709	702.281598523596	676.928727596096	776.796645897446	802.067523144796	709.426609275696	704.756017455537	686.889564811657	663.695807162864	740.207816781321	790.02599139016	727.255349376343	0.280885516047068	0.0151359433480594	282581	frizzled class receptor 6
Pkhd1l1	126.8999224035	77.3227061988891	129.244878157315	194.6348805077	111.885546279719	209.839125675054	320.926008494379	179.196781752404	200.84223641595	355.011626132311	222.108002992991	278.977220637949	269.711350244206	176.871490609737	353.577663578699	1.26411953381761	0.00569699815184223	314917	PKHD1 like 1
Enpp2	76.3058356936081	48.4431412330389	50.5740827572104	43.5066203487799	44.9540141302444	50.9233024650759	40.6563946071047	25.9079684461307	42.1120818291509	43.1913254344948	33.9331671239292	33.74724443201	30.9668587317422	32.4264399451185	39.2864070642999	-0.778708439613512	0.0480176374157176	84050	ectonucleotide pyrophosphatase/phosphodiesterase 2
Col14a1	5374.58494885414	2449.17342887807	3816.65744541081	7469.39976724843	3934.97470353406	5910.61503784295	10297.3132213399	5426.63989077913	6929.05715635029	10851.5571536764	6881.23498161618	7381.64726542833	10463.8014585484	5761.09749691605	8197.15451583486	1.06897312470677	0.0214413352208752	314981	collagen type XIV alpha 1 chain
Has2	75.4764244360689	62.417124281031	59.5650308029367	28.62277654525	37.961167487762	36.8754948885033	34.6011868996635	47.4979421512396	50.7504575889767	44.2447723963117	50.3856117900767	41.6216014661457	29.9679278049118	35.3742981219475	42.0273191850651	-0.881386459170121	0.0102442732770872	25694	hyaluronan synthase 2
Derl1	1028.46995934863	1098.35506757217	1054.18865836141	1139.18650650095	1164.80845501922	1055.34154419002	1156.54467212125	1043.87522864202	1295.75636397387	1255.7087784858	1262.72512812682	1063.03819960832	1322.58454712344	1347.17118681083	1245.28774020095	0.299494569587787	0.0363305467815331	362912	derlin 1
Tbc1d31	202.376346839569	204.951751370549	192.181514477399	226.69239023838	191.803793622376	224.764921225163	349.471987686602	153.288813306273	223.517972785493	358.171967017762	411.311116653687	237.355619171804	359.615133658941	344.899406688988	363.627674688172	0.832862434062813	0.020268519930739	299949	TBC1 domain family	member 31
Tmem71	98.699939647167	86.6386948975504	87.6617434458313	95.0276181302298	133.86306429895	97.4566650624729	217.122447795389	193.230264660725	186.804875806233	249.666929950616	440.102894819445	94.4922844096281	258.723110049072	416.630622325159	144.354705026963	1.58519607150582	0.00873226831258121	690657	transmembrane protein 71
Khdrbs3	525.846737279865	339.101988631273	396.725582517673	572.455530904999	518.469629635486	517.134916412582	607.250830089095	382.142534580428	450.275336480921	707.916358340988	803.084955266324	618.699481253517	539.422700488412	689.798813377976	685.228030191278	0.600357429655718	0.0331489326936966	64015	KH RNA binding domain containing	signal transduction associated 3
Psca	87.088182041618	33.5375593151808	47.202477240063	49.2311756578299	48.9499264973773	44.7773866503254	33.736157227172	37.7824539839406	38.8726909192162	49.5120072053965	25.7069447908554	35.9970607274774	35.9615133658941	12.7740520995921	17.359110098179	-1.35500572102537	0.0200342152163684	680210	prostate stem cell antigen
Oplah	894.934746884817	1201.76254212731	1378.98665651327	828.915608750439	1091.88305431905	1093.09502705206	667.802907163506	911.096890355596	810.927524453649	577.288935075686	659.126064437533	983.169721119225	552.408802537207	794.939088351542	806.741800878531	-0.689382399912299	0.0378651284998901	116684	5-oxoprolinase (ATP-hydrolysing)
Mroh1	278.682182533178	471.389028152264	440.556454240588	226.69239023838	342.649485481641	339.781345758352	191.171557620641	326.008602947145	252.672490974905	173.818748699796	260.154281283457	289.101393967552	158.830017366032	272.18557166054	231.150255517858	-0.845109413050069	0.0379220690828272	100125385	maestro heat-like repeat family member 1
Hsf1	610.446685548865	798.380231475276	793.451165035345	646.874749922649	738.244809827792	684.830619357918	637.526868626301	681.163670396186	639.239806227111	521.456246099388	574.807285523528	642.322552355924	567.392766439663	532.579710613765	555.491523141729	-0.409726025119982	0.0163706254459343	79245	heat shock transcription factor 1
Cpsf1	972.899405093504	1375.03993192241	1345.2706013418	938.827070684198	1148.82480555069	1122.94661815228	928.176838583474	941.322853542749	909.189048721668	948.102265635251	991.259791135386	926.924313732542	810.132981659449	898.114124540555	900.846450358134	-0.499957126005507	0.00652706034152686	366952	cleavage and polyadenylation specific factor 1
Vps28	774.67011454163	875.702937674166	819.300140666808	751.061656547359	718.265247992127	749.801729399567	570.919583844448	792.352034977497	667.314527446545	628.907836204717	579.948674481699	677.194704935668	651.302964293416	682.920477632041	571.93699586632	-0.37385655933238	0.0358598332605021	300052	VPS28 subunit of ESCRT-I
Ppp1r16a	191.59400049156	162.098203356707	170.8280128688	248.44570041277	189.80583743881	172.085642813015	243.938367642628	148.970818565251	152.25137276693	276.00310399604	266.323948033262	235.105802876336	280.69959043934	252.533183815014	264.041200967039	0.60265770287979	0.0322944080603544	362944	protein phosphatase 1	regulatory subunit 16A
Recql4	61.3764330579022	28.8795649658501	46.0786087343472	113.34619511919	53.9448169562933	68.4830619357918	185.1163499132	43.1799474102178	47.511066679042	175.92564262343	188.174835869062	82.1182947845577	135.854606048933	137.566714918685	141.613792906197	1.60425794800032	0.0237999756304197	300057	RecQ like helicase 4
Lrrc14	170.02930779554	166.756197706038	171.951881374515	209.51872431123	204.790508815558	193.157354177874	223.17765550283	210.502243624812	147.932184887017	201.208369707037	233.419058700967	229.481262137668	249.732731707598	265.307235914606	228.409343397093	0.54699784439938	0.00976588939116599	500900	leucine rich repeat containing 14
Pvalb	52.2529092249708	27.0163672261179	12.3625535628736	12.59402167991	12.9867151931817	4.38993986767896	6.05520770744112	4.31799474102178	4.31918787991291	8.42757569453557	3.08483337490265	2.24981629546733	1.99786185366079	5.89571635365791	3.65454949435348	-2.99799816445811	0.00204961409530295	25269	parvalbumin
Csf2rb	162.564606477687	164.892999966306	82.0424009172524	67.5497526467899	119.877371013985	59.7031822004339	57.0919583844448	105.790871155034	78.8251788084107	52.6723480908473	50.3856117900767	50.620866648015	39.9572370732157	43.235253260158	44.7682313058302	-1.68213028852874	0.000124157685206375	171081	colony stimulating factor 2 receptor subunit beta
Tst	281.999827563334	308.35922592569	292.205811486104	366.371539779199	342.649485481641	338.02536981128	334.766483254245	354.075568763786	358.492594032772	339.209921705057	382.519338487929	492.709768707346	429.540298537069	427.439435640198	468.695972650834	0.587768966101603	0.000827534182795149	25274	thiosulfate sulfurtransferase
Lgals1	2816.68063060319	2181.80455322649	2102.75797419424	3754.16337167498	3276.64814104893	2821.85334694404	3921.17950540437	3317.29945978998	3817.08228887304	4382.3393611585	4236.50450153298	3277.98234249591	5215.41836898148	3709.3882058431	3841.8451559391	0.845823794424435	0.000297226448687221	56646	galectin 1
Polr2f	607.129040518708	532.874553563428	546.200093777872	749.916745485549	814.167144803316	697.122450987419	696.348886355729	824.73699553516	860.598185072648	787.978327439076	783.547677225274	779.561346379431	808.135119805788	848.983154926739	787.555416033176	0.53422060246143	6.46821303644645e-05	83503	RNA polymerase II	I and III subunit F
Gtpbp1	993.634686531984	1004.26358171569	1065.42734341857	838.074897244919	891.088457870623	1010.5641575397	726.624924892934	804.226520515307	833.603260823192	684.740525181015	784.575955016908	947.172660391748	663.290135415381	771.35622293691	803.087251384178	-0.452271747601687	0.0130464693254836	300077	GTP binding protein 1
Tab1	436.270321465629	387.545129864312	411.335873091978	518.644710999929	470.518681229892	499.575156941866	499.987150700138	505.205384699549	485.908636490203	516.189011290303	523.393395941817	635.573103469522	485.480430439571	556.162576028396	618.532501919327	0.426815599044072	0.0098774121229287	315139	TGF-beta activated kinase 1/MAP3K7 binding protein 1
Tob2	462.811481706884	573.864903837538	578.79228044363	417.892537560649	452.537075577794	477.625457603471	390.128382293706	400.49401222977	388.726909192162	387.668481948636	402.056616528979	456.712707979869	379.593752195549	401.891331441014	365.454949435348	-0.491740829424501	0.0014499967979942	315159	transducer of ERBB2	2
Csdc2	5.80587880277453	5.5895932191968	4.49547402286314	8.01437743266999	7.99182473426567	10.5358556824295	13.8404747598654	8.63598948204356	17.2767515196517	17.9085983508881	10.2827779163422	10.124173329603	32.964720585403	9.82619392276318	27.4091212076511	2.13274355762054	0.0063120034404365	266600	cold shock domain containing C2
Serhl2	319.323334152599	308.35922592569	503.493090560672	257.60498890725	286.706712341781	311.685730605206	165.220667445893	193.230264660725	269.949242494557	163.284279081627	143.95889082879	241.855251762738	144.844984390407	169.993154863803	142.527430279786	-1.3043007996364	5.40484459086413e-05	500911	serine hydrolase-like 2
Arhgap8	66.3529006031375	26.0847683562517	41.5831347114841	64.1150194613599	54.9437950480765	62.3371461210413	62.2821364193944	79.882902708903	102.580712147932	63.2068177090168	81.2339455391032	76.4937540458894	96.8962999025481	79.5921707743818	94.1046494796022	1.0035278563286	0.0133563625257875	300115	Rho GTPase activating protein 8
Ppara	384.846823498198	694.041158050269	735.010002738124	271.34392164897	451.538097486011	573.326146718872	222.312625830338	390.778524062471	398.445081921966	225.437649828826	257.069447908554	487.085227968678	191.794737951435	308.542489174764	348.095839337169	-1.0952200986505	0.0366077544354037	25747	peroxisome proliferator activated receptor alpha
Gtse1	200.717524324491	177.003785274565	141.607431720189	297.6768760706	174.821166062062	190.523390257267	707.594272098119	134.937335656931	176.006906106451	742.680108080947	737.275176601734	246.354884353673	739.208885854491	390.099898733698	586.555193843734	1.72348873004432	0.0179665391144439	300126	G-2 and S-phase expressed 1
Mapk12	109.482285995177	146.261022568983	114.63458758301	100.75217343928	155.840582318181	88.676785327115	108.99373873394	116.585858007588	79.9049757783889	69.5274994799184	102.827779163422	98.9919170005627	70.9240958049579	83.5226483434871	48.4227808001837	-0.87104162627785	0.0256050730310533	60352	mitogen-activated protein kinase 12
Adm2	4.97646754523531	3.72639547946453	7.8670795400105	12.59402167991	9.98978091783209	13.1698196030369	8.65029672491588	18.3514776493426	30.2343151593904	16.8551513890711	19.5372780410501	8.99926518186934	28.9689968780814	12.7740520995921	16.4454727245907	1.83427342941357	0.0264152488734613	399475	adrenomedullin 2
Cpt1b	6695.00767085657	10261.5615515755	10070.9856797192	5812.71346080936	8435.37100701742	7490.99339020738	4819.08030545064	7076.11388184945	6732.53410781425	4429.74447444026	6819.53831411813	6383.85373838856	4399.29180176105	6144.31905990382	4694.26882549705	-0.82670813371653	0.010077803195226	25756	carnitine palmitoyltransferase 1B
Chkb	724.905439089277	1215.7365251753	1148.59361284153	822.046142379579	1016.95969743531	729.608006008243	746.520607360241	777.239053383921	617.643866827547	698.435335684635	720.822731935586	670.445256049266	727.221714732526	757.599551445041	560.059710009671	-0.594699590685785	0.0350677801588523	29367	choline kinase beta
Tmem117	30.6882165289511	11.1791864383936	16.8580275857368	60.6802862759299	34.9642332124123	30.7295790737527	48.441661659529	44.2594460954733	42.1120818291509	44.2447723963117	56.555278539882	40.496693318412	89.9037834147353	69.7659768516186	50.2500555473604	1.81810724138247	0.000210538610841955	500921	transmembrane protein 117
Rpap3	674.311352379385	781.611451817686	730.514528715261	583.904641523099	739.243787919575	676.928727596096	599.465563036671	776.159554698665	719.1447820055	540.418291412093	537.789285024696	525.332104991623	558.40238809819	583.675919012133	528.996039307667	-0.387565243587152	0.0227086722280116	300189	RNA polymerase II associated protein 3
Rapgef3	137.68226875151	208.678146850014	182.066697925957	199.21452475494	171.824231786712	136.966123871584	192.901616965624	251.523193664519	172.767515196516	139.054998959837	77.1208343725663	118.115355512035	116.874918439156	102.192416796737	74.004627260658	-0.850673278766193	0.0206722230514374	59326	Rap guanine nucleotide exchange factor 3
Zfp641	282.829238820874	267.36887565158	345.027631254746	239.28641191829	323.66890173776	295.003959108026	200.686884018049	273.113167369628	256.991678854818	192.780794012501	194.344502618867	264.353414717412	177.80970497581	209.297930554856	198.259310068676	-0.610241004071353	0.0167588528824543	300197	zinc finger protein 641
Ddn	106.16464096502	198.430559281486	195.553119994547	105.33181768652	132.864086207167	119.406364400868	62.2821364193944	34.5439579281743	46.4312697090638	44.2447723963117	82.2622233307374	105.741365886965	22.975411317099	56.9919247520265	63.0409787775976	-1.80158457625838	0.000455329880429414	25113	dendrin
Tuba1b	4361.87380339875	1250.20568336035	2234.25058936298	5872.24883602348	3617.299670347	4207.31836918352	7534.40844740174	3964.99867094325	6362.16374711172	8191.60357508857	8719.79567305816	4630.12193607178	7338.14658849607	5627.46125956648	6497.78900096049	1.31049978540751	0.0121152318628216	500929	tubulin	alpha 1B
Prph	3.31764503015688	3.72639547946453	2.24773701143157	17.17366592715	9.98978091783209	7.02390378828634	15.5705341048486	10.7949868525545	8.63837575982583	11.5879165799864	20.5655558326843	15.7487140682713	19.9786185366079	13.7566714918685	6.3954616151186	2.08296908822964	0.0242074844978891	24688	peripherin
Troap	45.617619164657	22.3583728767872	28.0967126428947	163.72228183883	38.9601455795452	59.7031822004339	405.698916398555	42.1004487249624	39.9524878891944	426.646019535863	409.254561070419	74.243937750422	357.617271805281	240.741751107698	305.154882778516	3.23169426067882	0.0106337950650184	300219	trophinin associated protein
Racgap1	56.3999655126669	24.2215706165195	43.8308717229157	106.47672874833	60.9376635987758	72.8730018034708	173.005934498318	35.6234566134297	38.8726909192162	231.758331599728	259.126003491823	86.6179273754924	189.796876097775	141.49719248779	196.4320353215	2.08291022484673	0.00576318871796594	315298	Rac GTPase-activating protein 1
Letmd1	347.523316908933	377.297542295784	370.876606886209	342.328407481189	321.670945554193	323.099574261172	363.312462446467	304.418629242036	328.258278873381	266.522081339687	260.154281283457	289.101393967552	270.710281171036	266.289855306882	270.436662582158	-0.438926551320158	0.00167724015564501	681352	LETM1 domain containing 1
Smagp	84.5999482690003	89.4334915071488	73.0514528715261	76.7090411412699	77.9202911590903	65.8490980151844	72.6624924892934	77.7239053383921	79.9049757783889	53.7257950526642	58.6118341231504	65.2446725685527	52.9433391220108	54.0440665751975	46.5955060530069	-0.693772221891934	0.0102442732770872	300236	small cell adhesion glycoprotein
Krt80	4.97646754523531	0.931598869866134	3.37160551714736	13.73893274172	1.99795618356642	3.51195189414317	31.1410682096972	2.15899737051089	12.9575636397387	26.3361740454236	50.3856117900767	5.62454073866834	53.9422700488412	8.84357453048687	20.1000222189442	3.14965643612758	0.0301572000009535	315318	keratin 80
Csad	469.446771767198	474.183824761862	561.934252857893	494.601578701919	477.511527872374	486.405337338829	416.079272468454	415.606993823347	382.248127372293	421.378784726778	354.755838113805	430.839820581995	406.56488721997	367.499652711343	344.441289842816	-0.426553109729502	0.00702421408575189	60356	cysteine sulfinic acid decarboxylase
Rarg	430.464442662855	471.389028152264	477.644114929209	448.805136229519	367.623937776221	347.683237520174	437.705014280744	341.121584540721	331.497669783316	402.416739414073	269.408781408165	332.972811729166	373.600166634567	277.098668621922	263.127563593451	-0.594360557769152	0.0237703809806994	685072	retinoic acid receptor	gamma
Espl1	106.16464096502	38.1955536645115	74.1753213772419	285.08285439069	76.9213130673071	136.088135898048	509.502477097546	83.1213987646693	95.0221333580841	514.08211736667	530.591340483256	163.111681421382	393.578785171175	381.256324203212	456.818686794185	2.49398263256444	0.0169443478376589	315330	extra spindle pole bodies like 1	separase
Cbx5	218.135160732815	208.678146850014	234.888517694599	247.30078935096	281.711821882865	287.98005531974	341.686720634177	201.866254142768	245.113912185058	330.782346010521	358.868949280342	303.72519988809	296.682485268627	322.299160666632	387.382246401469	0.606843773227966	0.0171527770337199	300266	chromobox 5
Aasdhppt	658.55253848614	810.491016783536	759.735109863871	575.890264090429	631.354154006988	591.763894163124	550.15887170465	634.745226930202	664.07513653661	636.281964937435	549.100340732672	557.954441275899	555.405595317698	604.310926249936	569.196083745555	-0.365235956926887	0.0198196837704209	300328	aminoadipate-semialdehyde dehydrogenase-phosphopantetheinyl transferase
Tmem123	1412.48737158929	1539.93293188872	1457.65745191337	1243.37341312566	1498.46713767481	1435.51033673102	1192.01088869341	1329.94238023471	1391.85829430194	1061.87453751148	1071.46545888285	1290.26964545052	937.996140293739	1022.90678735965	1148.44217860058	-0.503701002432284	0.00140827288458045	363013	transmembrane protein 123
Fut4	161.735195220148	113.655062123668	125.873272640168	162.57737077702	140.855910941433	162.427775104122	184.251320240708	178.117283067149	166.288733376647	167.498066928894	157.326502120035	172.110946603251	174.812912195319	180.801968178843	187.295661585616	0.429672242767939	0.0435225337665745	60670	fucosyltransferase 4
Col5a3	945.528833594709	878.497734283764	929.439254226955	1350.9950529358	1027.94845644492	978.956590492408	1737.8446120356	1325.62438549369	1239.60692153501	1585.4376775345	1340.87424029102	1042.78985294911	1718.16119414828	1448.38098421529	1390.5560826015	0.726747832592644	0.00385735805817118	60379	collagen type V alpha 3 chain
Mrpl4	1249.09335385406	1214.80492630544	1358.75702341039	1174.67874941706	1283.68684794142	1324.00586409197	978.348559587987	1158.30208927909	1241.76651547496	1047.12628004604	1210.28296075347	1211.52607510916	1007.92130517187	1029.78512310558	1015.05112205668	-0.323761126121563	0.0283082027209704	363023	mitochondrial ribosomal protein L4
Fdx1l	306.882165289511	321.401610103816	336.03668320902	263.3295442163	285.707734249998	280.956151531453	256.913812730002	328.167600317655	310.98152735373	251.77382387425	200.514169368672	287.976485819819	239.743422439294	202.419594808922	200.086584815853	-0.585948904270105	0.00429943947194294	NA	NA
Carm1	1375.99327625756	1661.04078497132	1535.20437880776	1247.9530573729	1416.55093414859	1308.20208056833	1228.34213493806	1283.52393676872	1300.07555185379	1130.34859002958	1115.68140392313	1184.52827956355	1129.79087824517	1131.97753990232	1064.38754023045	-0.458598574449711	3.6355021790471e-05	363026	coactivator-associated arginine methyltransferase 1
Swsap1	155.929316417373	115.518259863401	109.015245054431	196.92470263132	168.827297511362	144.868015633406	181.656231223234	209.422744939556	165.208936406669	170.658407814345	207.712113910112	167.611314012316	190.795807024605	222.071982654448	202.827496936618	0.686910748104702	0.00596304746347638	363029	SWIM-type zinc finger 7 associated protein 1
Cnn1	332.593914273227	155.577011267644	189.933777465968	567.875886657759	307.685252269228	527.670772095011	790.637120657312	602.360266372539	1387.53910642202	935.460902093448	856.555400431303	637.822919764989	1009.91916702553	353.742981219475	906.328274599664	1.741748817536	0.00127960094325618	65204	calponin 1
Bmper	183.299887916167	108.997067774338	70.8037158600945	90.4479738829898	57.9407293234261	50.0453144915402	57.0919583844448	69.0879158563485	64.7878181986937	71.6343934035523	35.9897227071976	47.246142204814	46.9497535610285	36.3569175142238	37.4591323171232	-1.59507260865856	0.00093520427717479	300455	BMP-binding endothelial regulator
Sept7	1498.74614237337	1288.40123702486	1401.46402662759	1604.02039759581	1507.45794050086	1609.35195549111	1983.51303902321	1864.29422943615	1774.10642167423	2096.35945401572	1644.21618882311	1608.61865125914	1899.96662283141	1587.91293791853	1884.83390171281	0.35902194343853	0.0343685447748059	NA	NA
Aplp2	5314.03792705378	4447.45300474092	4738.22962009775	5265.44597326418	5406.46943273073	5624.39095847029	5870.95638720041	5502.20479874701	6139.72557129621	6350.17828583255	6756.81336882844	5591.91840238406	6884.63194771507	5888.83801791198	6203.59776666504	0.388012492260748	0.00493314889313922	64312	amyloid beta precursor like protein 2
Ddx25	13.2705801206275	11.1791864383936	12.3625535628736	30.9125986688699	11.9877371013985	19.3157354177874	30.2760385372056	22.6694723903644	36.7130969792598	33.7103027781423	33.9331671239292	15.7487140682713	42.9540298537069	39.3047756910527	21.0136595925325	1.48275916296192	0.017064509382181	58856	DEAD-box helicase 25
Siae	51.4234979674316	37.2639547946453	58.4411622972209	65.2599305231699	50.9478826809437	58.8251942268981	73.527522161785	58.2929290037941	66.9474121386501	76.901628212637	89.4601678721769	69.7443051594874	119.871711219647	94.3314616585266	102.327385841898	1.11194613134125	6.42589025866617e-05	363045	sialic acid acetylesterase
Thy1	277.852771275638	117.381457603133	219.154358614578	525.514177370789	260.733281955418	277.44419963731	549.293842032159	435.037970157945	360.652187972728	545.685526221178	292.030892824118	383.593678377181	494.470808781044	450.039681662554	454.07777467342	1.18603169868197	0.0101620033488732	24832	Thy-1 cell surface antigen
Mfrp	28.1999827563334	40.9903502741099	32.5921866657578	35.4922429161099	11.9877371013985	18.4377474442516	16.4355637773402	5.39749342627723	4.31918787991291	14.7482574654372	6.1696667498053	11.2490814773367	15.9828948292863	1.96523878455264	4.56818686794185	-2.18379399440517	0.0191166364972658	315597	membrane frizzled-related protein
Mcam	2687.29247442707	1931.20445723249	1974.63696454264	3088.97004476337	2472.47077716344	2587.43055800998	3653.88533660447	3461.95228361421	4193.93143139544	3430.02330767598	3569.15221476237	2770.64876786802	3600.14706029674	2862.37028970092	2997.64422274344	0.520371877672139	0.0223900762626625	78967	melanoma cell adhesion molecule
Vps11	1330.37565709291	2058.83350240416	1600.38875213928	1276.57583391815	1291.67867267569	1335.41970774794	1019.00495419509	995.297787805521	971.817272980405	1042.91249219878	933.676234803869	1351.01468542813	913.022867122979	1044.52441398973	1111.89668365705	-0.700574473387576	0.00177944708244958	315600	VPS11 core subunit of CORVET and HOPS complexes
Scn4b	1114.72873013271	1074.13349695565	1382.35826203042	744.192190176499	1094.8799885944	1342.44361153623	368.502640481417	468.502429400863	471.871275880486	379.240906254101	443.187728194348	715.441581958612	384.588406829701	523.736136083278	494.277819111309	-1.3478324013902	3.6355021790471e-05	315611	sodium voltage-gated channel beta subunit 4
Fxyd6	656.893715971061	415.493095960296	341.656025737599	934.247426436958	617.368460722023	516.256928439046	1062.25643781967	770.762061272388	694.309451696001	1054.50040877876	871.979567305816	645.697276799125	1142.77698029397	754.651693268213	682.487118070513	0.865908418156064	0.0445112135220818	63847	FXYD domain-containing ion transport regulator 6
Dixdc1	308.540987804589	531.011355823696	395.601714011957	294.242142885169	291.701602800697	324.855550208243	321.791038166871	286.067151592693	224.597769755471	262.30829349242	263.23911465836	319.473913956362	245.737008000277	273.168191052816	278.659398944453	-0.629919616504364	0.0212008647830987	363062	DIX domain containing 1
LOC689959	238.870442171295	323.264807843548	280.967126428947	219.82292386752	217.77722400874	224.764921225163	175.601023515792	177.037784381893	181.405890956342	198.048028821586	174.807224577817	187.859660671522	176.81077404898	161.149580333316	200.086584815853	-0.644410132184705	0.000498712174623061	689959	hypothetical protein LOC689959
Etfa	4543.51486879984	5536.49208361443	5350.73795571286	4232.73619551156	5129.75250130678	4834.20178228807	3927.23471311181	4002.78112492719	4795.37834367331	4095.80178754429	4263.23972411547	4703.24096567446	3630.11498810165	4002.20878474144	3883.87247512416	-0.421932822113976	0.00919011482466341	300726	electron transfer flavoprotein subunit alpha
Snx33	884.152400536807	997.742389626629	937.306333766966	852.958741048449	701.282620431813	702.390378828634	769.876408517514	628.268234818669	508.584372859745	687.900866066466	631.36256406341	717.69139825408	722.227060098374	750.721215699107	645.02798575339	-0.412688115716215	0.0486954909059214	315696	sorting nexin 33
Fam219b	97.0411171320886	122.039451952463	119.130061605873	77.8539522030799	105.89167772902	124.674292242083	100.343442009024	100.393377728756	89.6231485081929	80.0619690980879	88.4318900805427	88.8677436709597	70.9240958049579	70.7485962438949	70.3500777663046	-0.669387259857718	0.0131274175966696	363070	family with sequence similarity 219	member B
Hcn4	220.623394505432	82.9122994180859	188.809908960252	279.35829908164	214.78028973339	310.80774263167	244.80339731512	240.728206811964	273.188633404492	260.201399568786	199.485891577038	413.96619836599	258.723110049072	280.046526798751	439.459576696006	0.990754188856172	0.0397389893954154	59266	hyperpolarization activated cyclic nucleotide-gated potassium channel 4
Parp6	622.887854411953	653.982406646026	631.614100212272	492.311756578299	622.363351180939	525.91479614794	559.674198102058	608.837258484071	550.696454688896	542.525185335727	505.912673484035	496.084493150547	525.437667512787	521.770897298725	479.659621133895	-0.322318527936077	0.0238881315604147	300759	poly (ADP-ribose) polymerase family	member 6
Kif23	163.394017735226	85.7070960276843	114.63458758301	519.789622061739	138.857954757866	207.205161754447	1004.29944976273	136.016834342186	153.331169736908	1274.6708237985	1363.49635170697	372.344596899844	940.99293307423	770.373603544634	1012.31020993591	2.90419562433454	0.007668287154163	315740	kinesin family member 23
Pif1	10.7823463480098	15.8371807877243	14.6102905743052	30.9125986688699	11.9877371013985	14.0478075765727	102.073501354007	15.1129815935762	15.1171575796952	85.3292039071726	113.110557079764	25.8728873978743	81.9123360000922	60.9224023211317	77.6591767550115	2.42231877814035	0.0110275350416339	367645	PIF1 5'-to-3' DNA helicase
Ns5atp9	101.188173419785	23.2899717466533	31.468318160042	230.12712342381	84.9131378015728	135.210147924512	300.165296354581	42.1004487249624	88.5433515382147	321.301323354169	295.11572619902	157.487140682713	224.759458536838	240.741751107698	237.545717132976	2.16832242171008	0.0305924165928648	NA	NA
Myo1e	891.61710185466	824.464999831528	767.602189403882	722.438880002109	720.263204175694	836.72253877961	647.9072246962	800.988024459541	695.389248665979	684.740525181015	667.352286770607	791.935336004502	620.336105561674	660.320231609686	688.882579685632	-0.335623903607319	0.0416259763644191	25484	myosin IE
Pigbos1	38.9823291043433	22.3583728767872	31.468318160042	57.2455530904999	25.9734303863634	38.6314708355749	46.7116023145458	31.3054618724079	52.9100515289332	52.6723480908473	37.0180004988318	59.6201318298844	71.9230267317883	60.9224023211317	52.9909676681255	0.995926432356576	0.0340471048244876	100909598	PIGB opposite strand 1
Bmp5	18.2470476658628	5.5895932191968	15.734159080021	22.8982212362	6.99284664248247	20.1937233913232	19.8956824673065	22.6694723903644	12.9575636397387	36.8706436635931	29.8200559573923	23.623071102407	24.9732731707598	43.235253260158	50.2500555473604	1.58274096727671	0.0180231265231026	315824	bone morphogenetic protein 5
Fbxo9	500.134988296149	434.125073357618	484.387325963504	540.398021174319	489.499264973773	472.357529762256	606.385800416604	496.569395217505	560.4146274187	598.357874312025	513.110618025475	533.206462025758	590.368177756762	612.171881388146	581.987006975792	0.330704927939122	0.0301596826042385	300849	f-box protein 9
Gsta4	160.076372705069	152.782214658046	200.04859401741	217.5331017439	209.785399274474	262.518404087202	195.496705983099	249.364196294008	237.55533339521	207.529051477938	210.796947285015	330.722995433698	220.763734829517	339.986309727606	287.795772680337	0.729529945104255	0.0178799333949507	300850	glutathione S-transferase alpha 4
Ttk	155.099905159834	60.5539265412987	97.7765599972734	294.242142885169	110.886568187936	138.722099818655	522.477922184919	86.3598948204356	104.740306087888	628.907836204717	609.768730439091	253.104333240075	459.508226341981	372.412749672725	544.527874658669	2.13393365060424	0.0256050730310533	315852	Ttk protein kinase
Nt5e	576.440823989757	572.001706097806	672.07336641804	498.036311887349	473.515615505241	659.36896812538	451.545489040609	473.899922827141	603.60650621783	441.3942770013	360.92550486361	492.709768707346	385.587337756532	322.299160666632	357.232213073053	-0.772418062207	0.000759311478598008	58813	5' nucleotidase	ecto
Zfp949	88.7470045566964	50.3063389727712	66.3082418372314	95.0276181302298	71.9264226083911	81.6528815388287	106.398649716465	80.9624013941584	98.2615242680188	130.627423265301	100.771223580153	91.1175599664271	121.869573073308	113.983849504053	133.391056543902	0.840562214973684	0.00749186005902969	100233177	zinc finger protein 949
Plscr2	56.3999655126669	63.3487231508971	46.0786087343472	42.3617092869699	37.961167487762	46.533362597397	36.3312462446467	41.0209500397069	28.0747212194339	44.2447723963117	22.6221114159528	30.372519988809	22.975411317099	19.6523878455264	40.2000444378883	-0.998650976780771	0.0265737170729121	315883	phospholipid scramblase 2
Trpc1	505.111455841384	570.138508358074	579.916148949346	391.559583139019	557.429775215031	584.739990374838	314.870800786938	503.046387329038	449.195539510943	331.835792972338	429.820116903103	452.213075388934	278.70172858568	384.20418238004	399.259532258118	-0.63897838677058	0.0347700226971794	89821	transient receptor potential cation channel	subfamily C	member 1
Pik3cb	167.541074022922	129.492242911393	129.244878157315	143.11388272625	144.851823308565	170.329666865944	181.656231223234	192.150765975469	211.640206115733	226.491096790643	187.146558077428	194.609109557924	180.806497756301	200.454356024369	228.409343397093	0.511430798836792	0.0224471155081112	85243	phosphatidylinositol-4	5-bisphosphate 3-kinase	catalytic subunit beta
Anapc13	312.688044092286	288.795649658501	309.063839071841	443.080580920469	406.584083355766	393.338612144035	384.073174586265	405.891505656048	474.030869820442	381.347800177734	444.216005985982	464.587065014005	420.549920195595	452.987539839383	412.964092861944	0.498399806914544	0.00159330731353289	685029	anaphase promoting complex subunit 13
Mrpl3	2457.54555608871	2660.64637233768	2688.29346567216	2017.33329090922	2518.42376938547	2281.89074321952	1759.47035384789	2328.478664096	2340.9998309128	1738.18748699796	1863.2393584412	2054.08227776168	1630.2552725872	1978.01283665223	1819.96564818803	-0.523976081738823	0.00429943947194294	300974	mitochondrial ribosomal protein L3
Acy1	429.635031405315	590.633683495129	565.30585837504	374.385917211869	440.549338476395	388.07068430282	316.600860131921	302.259631871525	377.92893949238	307.606512850548	304.370226323728	316.099189513161	256.725248195411	292.820578898343	281.400311065218	-0.929802205332512	1.60815866592648e-07	300981	aminoacylase 1
Cish	110.311697252716	73.5963107194246	53.9456882743577	113.34619511919	84.9131378015728	66.7270859887202	129.754450873738	82.0419000794139	92.8625394181276	158.017044272542	235.475614284236	76.4937540458894	229.75411317099	207.332691770303	113.291034324958	1.20445609339002	0.032136405218342	83681	cytokine inducible SH2-containing protein
Slc38a3	56.3999655126669	81.9807005482198	74.1753213772419	57.2455530904999	41.9570798548948	52.6792784121475	22.4907714847813	12.9539842230653	22.6757363695428	12.6413635418034	16.4524446661475	47.246142204814	12.9861020487951	17.6871490609737	27.4091212076511	-1.86447324804103	0.00135936183925314	252919	solute carrier family 38	member 3
Mon1a	319.323334152599	650.256011166561	556.314910329314	240.4313229801	411.578973814682	345.927261573102	205.877062052998	310.895621353568	244.03411521508	233.865225523362	256.04117011692	289.101393967552	202.78297814657	224.037221439001	243.027541374507	-1.18631886485046	0.000618610687361208	315999	MON1 homolog A	secretory trafficking associated
Mst1r	92.8940608443925	63.3487231508971	61.8127678143682	98.4623513156598	136.8599985743	85.1648334329718	109.858768406432	191.071267290214	126.336245487453	139.054998959837	114.138834871398	112.490814773367	154.834293658711	181.784587571119	154.404716136435	1.16349870803373	0.000615956514448936	300999	macrophage stimulating 1 receptor
Dag1	7987.23041010268	6905.01082344778	7016.31108118365	8202.14284680683	8030.78487984522	8868.55652068504	8119.16850600605	9636.68476327536	9198.79038724453	8805.76315382785	8080.20688666168	9545.9705416679	8379.03261425333	9305.40564485674	10020.7747135173	0.338571387510391	0.0220456895430125	114489	dystroglycan 1
Slc25a20	1970.68114791318	2820.88137795465	2779.32681463514	1702.48274891147	2315.63121675348	2132.63278771844	1372.80209024415	1907.47417684637	1622.93484587728	1383.17586086565	1600.00024378284	1770.60542453279	1385.51719551375	1611.49580333316	1476.43799571881	-0.758712221680976	0.00134490909621306	117035	solute carrier family 25 member 20
Nckipsd	159.24696144753	167.687796575904	188.809908960252	151.12826015892	158.83751659353	154.525883342299	124.564272838789	144.65282382423	112.298884877736	117.986059723498	119.280223829569	161.986773273648	124.866365853799	125.775282211369	116.031946445723	-0.488722005096555	0.0297149929709901	301009	NCK interacting protein with SH3 domain
Dhx30	1257.38746642946	1620.05043469721	1556.55788041636	1263.98181223824	1304.66538786887	1372.29520263644	1114.15821816917	1232.78749856172	1167.26052454646	1099.79862813689	1110.54001496495	1298.14400248465	978.952308293785	1153.5951665324	1211.48315737818	-0.40591765819621	0.0168502807470097	367172	DExH-box helicase 30
Vill	4.97646754523531	31.6743615754485	5.61934252857893	2.28982212362	3.99591236713284	3.51195189414317	1.73005934498318	2.15899737051089	4.31918787991291	4.21378784726778	3.08483337490265	2.24981629546733	0.998930926830393	1.96523878455264	1.82727474717674	-3.13967642825751	0.0229043508347155	301057	villin-like
Ctnnb1	4541.02663502722	3991.90115737638	3897.57597782235	4675.81677643203	4228.67426251833	4403.98767525553	4865.79190776518	4575.99492679783	4508.1523496591	4916.43697079969	4651.9287293532	4684.11752716299	4952.69953522509	4969.10626674134	5041.45102746063	0.266931360405207	0.00885982635028373	84353	catenin beta 1
Klhl40	135.194034978893	237.557711815864	223.649832637441	137.3893274172	114.882480555069	159.793811183514	103.803560698991	99.313879043501	86.3837575982582	82.1688630217218	96.6581124136164	199.108742148859	68.9262339512971	101.209797404461	118.772858566488	-1.04252527010486	0.0229122344111675	316088	kelch-like family member 40
Kif15	132.705801206275	79.1859039386214	84.290137928684	170.59174820969	130.8661300236	137.844111845119	288.054880939699	88.5188921909465	116.618072757649	290.751361461477	303.341948532094	125.989712546171	227.75625131733	230.915557184935	251.250277736802	1.25868658507388	0.0256050730310533	353302	kinesin family member 15
Zdhhc3	841.023015144768	760.184677810765	669.825629406609	812.886853885099	881.098676952791	897.30370895358	959.317906793172	888.427417965232	915.667830541537	958.636735253421	936.761068178772	949.422476687215	909.027143415657	1080.88133150395	1017.79203417744	0.402651478295801	0.00318532858883643	301081	zinc finger DHHC-type palmitoyltransferase 3
Ccr1	70.4999568908336	53.1011355823696	58.4411622972209	44.6515314105899	54.9437950480765	61.4591581475055	48.441661659529	65.8494198005822	41.0322848591727	49.5120072053965	35.9897227071976	49.4959585002814	41.9550989268765	28.4959623760132	35.6318575699465	-0.783873507789753	0.0377001361462995	57301	C-C motif chemokine receptor 1
Slc25a23	1122.19343145056	1620.98203356707	1613.87517420787	1126.59248482104	1223.74816243443	1400.39081778959	794.96226901977	962.912827247857	790.411382024063	897.536811468038	955.270068428188	1142.90667809741	764.18215902525	1066.14204061981	1100.93303517399	-0.570979416423914	0.0273390114399929	301113	solute carrier family 25 member 23
Khsrp	1421.61089542222	1797.98581884164	1568.92043397924	1353.28487505942	1546.41808608041	1353.85745519219	1391.83274303897	1349.37335656931	1220.1705760754	1262.0294602567	1414.91024128868	1354.38940987134	1217.69679980625	1325.55356018075	1317.46509271443	-0.310295732147042	0.0394619766926651	171137	KH-type splicing regulatory protein
LOC301124	2080.16343390836	2147.33539504144	2275.83372407447	1846.74154269953	2115.83559839684	2062.39374983558	1564.83867753728	1961.44911110914	2042.97586719881	1747.66850965431	1736.76119007019	2047.33282887527	1679.20288800189	1659.6441535547	1627.18816236089	-0.388795065588005	0.0129922096147159	NA	NA
Uhrf1	281.999827563334	113.655062123668	151.722248271631	500.326134010969	262.731238138984	309.929754658135	574.379702534415	117.665356692844	233.236145515297	574.128594190236	672.493675728778	331.847903581432	397.574508878496	555.17995663612	548.182424153022	1.45389401671802	0.0289591845742769	316129	ubiquitin-like with PHD and ring finger domains 1
Mpnd	384.846823498198	213.336141199345	306.81610206041	572.455530904999	360.631091133739	362.609033070282	533.72330792731	373.506545098384	358.492594032772	546.738973182995	443.187728194348	542.205727207628	535.426976781091	596.449971111725	512.550566583076	0.860567763055219	0.0102442732770872	681944	MPN domain containing
Ebi3	100.358762162245	67.0751186303616	78.670795400105	67.5497526467899	56.9417512316429	65.8490980151844	54.4968693669701	79.882902708903	53.9898484989114	49.5120072053965	47.300778415174	58.4952236821507	48.9476154146892	45.2004920447106	52.9909676681255	-0.745977567311541	0.0233087264434513	680609	Epstein-Barr virus induced 3
Trem1	41.4705628769609	42.8535480138421	32.5921866657578	33.2024207924899	24.9744522945802	20.1937233913232	19.8956824673065	34.5439579281743	20.5161424295863	22.1223861981559	19.5372780410501	14.6238059205377	19.9786185366079	17.6871490609737	16.4454727245907	-1.12036961143821	0.0169443478376589	301229	triggering receptor expressed on myeloid cells 1
Klhdc3	2254.3397979916	2306.63880178855	2215.14482476581	2507.3552253639	2618.32157856379	2440.8065664295	2482.63516005086	2703.06470787964	2523.48551883912	2518.79168570432	2626.22147983379	2655.90813679919	2469.35725112473	2779.8302607497	2802.12582479553	0.248781365490061	0.00995680594213911	363192	kelch domain containing 3
Cyp39a1	15.7588138932452	45.6483446234405	31.468318160042	56.1006420286899	36.9621893959787	30.7295790737527	107.263679388957	16.1924802788317	17.2767515196517	156.963597310725	163.496168869841	37.121968875211	118.872780292817	168.02791607925	130.650144423137	2.17118012785894	0.0174502879441919	301264	cytochrome P450	family 39	subfamily a	polypeptide 1
Slc25a27	4.14705628769609	11.1791864383936	7.8670795400105	11.4491106181	13.9856932849649	8.77987973535792	21.6257418122897	7.55649079678812	7.5585787898476	15.8017044272542	18.5090002494159	12.3739896250703	26.9711350244206	30.4612011605659	12.7909232302372	1.60737473555865	0.0400145348084032	85262	solute carrier family 25	member 27
Pla2g7	1771.62244610377	4517.32291998088	3416.56025737599	1060.18764323606	1532.43239279544	1754.21997112451	819.183099849534	1978.72109007323	1073.31818815836	752.161130737299	594.344563564578	1137.28213735874	783.161846635028	750.721215699107	785.728141285999	-2.06482117463718	5.41330855164445e-06	301265	phospholipase A2 group VII
Actr1b	2501.50435273828	3104.08743439396	3101.87707577557	2205.09870504606	2679.25924216257	2635.71989655445	1943.7216740886	2359.7841259684	2485.69262488988	1880.40282684325	2444.21631071453	2466.92356797993	1846.02435278257	2282.62484825789	2141.56600369114	-0.473414585137544	0.0260631907669564	316333	actin related protein 1B
Il1rl1	993.634686531984	1983.373993945	1138.47879629009	755.641300794599	761.221305938805	919.253408291974	878.005117578962	705.992140157061	1533.31169736908	898.590258429855	570.694174356991	503.958850184683	645.309378732434	236.811273538593	393.777708016588	-1.68971491918051	0.0006674753621923	25556	interleukin 1 receptor-like 1
Kdelc1	523.358503507247	596.223276714325	675.444971935187	427.051826055129	468.520725046325	501.331132888937	455.005607730576	467.422930715608	486.988433460181	388.721928910453	330.077171114584	410.591473922789	451.516778927337	324.264399451185	311.550344393634	-0.72246200009221	0.0005225370671307	NA	NA
Mfsd6	481.058529372747	365.186756987524	397.849451023388	480.862645960199	476.512549780591	597.909809977874	544.968693669701	442.594460954733	602.526709247851	625.747495319266	628.277730688507	572.578247196437	619.337174634843	708.468581831226	632.237062523153	0.654007778081737	0.000987791929368445	301388	major facilitator superfamily domain containing 6
Gls	2017.95758959292	2594.50285257718	2365.74320453173	1528.45626751635	1827.13092987149	1954.40122909067	1881.4395376692	1768.21884644842	2065.65160356835	1807.71498647788	1819.02341340093	1761.60615935092	1805.06818478252	1555.48649797341	1863.82024212028	-0.417180969573624	0.0164735915682586	24398	glutaminase
Myo1b	641.134902077816	1045.2539319898	845.149116298271	463.688980033049	663.321452944051	682.196655437311	448.085370350643	614.234751910349	534.499500139223	508.814882557585	542.930673982867	580.452604230572	410.560610927291	517.84041972962	553.664248394553	-0.771584108205044	0.00658738376276236	117057	myosin Ib
Hspe1	1370.18739745479	1510.121768053	1646.46736087363	1234.21412463118	1547.41706417219	1441.65625254577	1109.83306980671	1465.9592145769	1467.44408220041	1233.58639228764	965.55284634453	1385.88683800788	1157.76094419643	1029.78512310558	1109.15577153628	-0.456980778185258	0.0399075638644904	25462	heat shock protein family E (Hsp10) member 1
Sgol2	31.5176277864903	24.2215706165195	23.6012386200315	88.1581517593698	30.9683208452795	47.4113505709328	167.815756463368	33.4644592429188	34.5535030393033	214.903180210657	244.730114408944	55.1204992389497	172.815050341658	139.531953703237	197.345672695088	2.68104569917132	0.000968776021293513	NA	NA
Fam126b	194.082234264177	302.769632706493	301.196759531831	104.18690662471	208.786421182691	230.032849066378	151.380192686028	211.581742310067	193.283657626103	147.482574654372	153.213390953498	167.611314012316	133.856744195273	177.854110002014	140.700155532609	-0.817134385398261	0.0320660274940919	316415	family with sequence similarity 126	member B
Als2	303.564520259354	237.557711815864	265.232967348926	289.66249863793	288.704668525347	331.001466022994	352.932106376568	299.021135815758	299.103760683969	357.118520055945	386.632449654466	314.974281365427	307.670725463761	403.856570225567	380.986784786351	0.436882177728883	0.0372693978725885	363235	alsin Rho guanine nucleotide exchange factor ALS2
Idh1	1336.18153589568	1540.86453075859	1320.54549421605	1062.47746535968	1230.74100907691	1208.98943955879	1058.7963191297	1145.34810505603	1040.92427905901	1139.82961268594	901.799623263209	1055.16384257418	1129.79087824517	1004.2370189064	1018.70567155103	-0.413360502485124	0.0072654606719634	24479	isocitrate dehydrogenase (NADP(+)) 1
Abcb6	703.340746393258	882.224129763228	866.502617906871	649.164572046269	777.204955407337	693.610499093276	626.28148288391	668.209686173121	658.676151686719	587.823404693856	596.401119147846	643.447460503658	615.341450927522	575.814963873923	563.714259504025	-0.481143716524586	0.00102353819567053	140669	ATP binding cassette subfamily B member 6
Chpf	829.411257539219	847.754971578182	760.858978369587	1093.39006402855	988.988310865377	841.990466620825	1215.36668985068	1335.33987366099	1218.01098213544	1218.83813482221	1160.92562675503	1031.54077147177	1380.5225408796	1176.19541255475	1092.71029881169	0.580883626545946	0.000402764897893764	316533	chondroitin polymerizing factor
Inha	177.494009113393	86.6386948975504	121.377798617305	216.38819068209	115.881458646852	204.57119783384	218.852507140372	114.426860637077	227.837160665406	263.361740454236	234.447336492602	240.730343615005	243.739146146616	174.906251825185	321.600355503106	0.939464190368423	0.047126439081045	24504	inhibin subunit alpha
Scg2	10.7823463480098	5.5895932191968	5.61934252857893	24.04313229801	5.99386855069926	17.5597594707158	32.8711275546804	8.63598948204356	15.1171575796952	35.8171967017762	7.19794454143952	32.6223362842764	43.9529607805373	49.1309696138159	32.8909454491813	2.50072975425755	0.00555077649702094	24765	secretogranin II
Col4a4	141.829325039206	77.3227061988891	124.749404134452	154.56299334435	153.842626134614	242.324680695879	172.140904825826	211.581742310067	172.767515196516	258.094505645152	255.012892325286	300.350475444889	170.817188487997	267.272474699159	352.664026205111	1.20161616829045	0.00164350744246584	301562	collagen type IV alpha 4 chain
Col4a3	124.411688630883	83.843898287952	129.244878157315	198.06961369313	146.849779492132	195.791318098482	217.98747746788	157.606808047295	137.134215187235	217.010074134291	159.383057703304	246.354884353673	181.805428683131	188.662923317053	253.077552483979	0.888081096910468	0.010077803195226	363265	collagen type IV alpha 3 chain
Dnajb3	26.541160241255	32.6059604453147	38.2115291943367	41.2167982251599	35.9632113041955	51.8012904386117	46.7116023145458	64.7699211153267	53.9898484989114	55.8326889762981	41.1311116653687	60.745039977618	53.9422700488412	56.0093053597502	61.2137040304208	0.829339157927137	0.0226555314492859	680216	DnaJ heat shock protein family (Hsp40) member B3
Trpm8	19.076458923402	157.440209007377	79.7946639058208	12.59402167991	33.9652551206291	30.7295790737527	4.32514836245794	12.9539842230653	15.1171575796952	9.48102265635251	23.650389207587	8.99926518186934	16.9818257561167	16.7045296686974	5.48182424153022	-2.71327384175493	0.00505309994901419	171384	transient receptor potential cation channel	subfamily M	member 8
Myeov2	1008.56408916769	832.849389660323	949.668887329839	1097.96970827579	1075.89940485052	1107.14283462863	1044.09081469735	1035.23923915997	1192.09585485596	1254.65533152398	1238.0464611276	1083.28654626752	1265.64548429411	1219.43066581491	1176.76493718182	0.391208063125326	0.00337769609089129	NA	NA
Gpc1	6763.84880523233	6929.2323940643	6835.36825176341	8104.82540655298	8069.74502542477	7603.37585081996	7037.01638571907	5712.70704237182	6883.7056836112	7485.79411067122	9733.6775756095	9254.61933140488	8170.25605054578	10871.7009561452	9791.45173274657	0.490137781585668	0.0063120034404365	58920	glypican 1
Pask	79.623480723765	38.1955536645115	56.1934252857893	130.51986104634	98.8988310865377	82.5308695123645	183.386290568217	49.6569395217505	66.9474121386501	163.284279081627	183.033446910891	76.4937540458894	151.83750087822	177.854110002014	126.995594928784	1.38930899914642	0.0275636120591923	301617	PAS domain containing serine/threonine kinase
Ppp4r1	1032.61701563633	803.969824694473	766.478320898166	1186.12786003516	975.002617580412	937.691155736226	1201.52621509082	1071.94219445866	1064.67981239853	1192.50196077678	1167.09529350484	1025.9162307331	1213.70107609893	1102.49895813403	1101.84667254758	0.391119942131258	0.0416259763644191	140943	protein phosphatase 4	regulatory subunit 1
Lama1	22.3941039535589	33.5375593151808	24.7251071257473	12.59402167991	16.9826275603146	25.461651232538	16.4355637773402	15.1129815935762	17.2767515196517	11.5879165799864	19.5372780410501	11.2490814773367	10.9882401951343	8.84357453048687	14.6181979774139	-1.22090858582355	0.0340598430924866	316758	laminin subunit alpha 1
Tmem200c	26.541160241255	15.8371807877243	11.2386850571579	8.01437743266999	8.99080282604888	7.02390378828634	6.05520770744112	3.23849605576634	6.47878181986937	1.05344696181695	3.08483337490265	3.374724443201	3.99572370732157	5.89571635365791	6.3954616151186	-1.73236195997392	0.0312149695690428	501201	transmembrane protein 200C
Myl12b	1375.16386500002	1749.5426776086	1603.76035765643	1375.03818523381	1554.40991081467	1390.73295008069	1201.52621509082	1458.40272378011	1197.49483970585	1235.69328621128	1311.05418433363	1271.14620693904	1271.63906985509	1139.83849504053	1223.36044323483	-0.378942192865219	0.0168502807470097	50685	myosin light chain 12B
Cdk16	3280.32152356761	3857.75092011566	3917.80561092523	3235.51866067505	3679.23631203756	3367.08387850976	3028.46888339305	3486.78075337509	3279.34339782388	3032.87380307099	3343.95937839448	2932.63554114167	2985.80454029604	3096.23370506268	2845.06678135419	-0.308173874679388	0.0238671122635224	81741	cyclin-dependent kinase 16
Bcor	917.328850838376	888.745321852291	851.892327332566	826.625786626819	849.131378015728	901.693648821259	974.023411225529	990.979793064499	1072.23839118838	1013.4159772679	1038.56056955056	1021.41659814217	1012.91595980602	1097.58586117265	1036.9784190228	0.242333577480832	0.0169443478376589	317346	BCL6 co-repressor
Hsd17b10	2013.81053330522	2599.16084692651	2615.24201280063	1891.39307411012	2476.46668953058	2132.63278771844	1452.38482011338	2126.61240995323	1804.34073683362	1491.6808979328	1667.8665780307	2016.96030888647	1431.46801814795	1781.48895819697	1593.38357953812	-0.588384664258209	0.0165254120877276	63864	hydroxysteroid (17-beta) dehydrogenase 10
Tspyl2	295.270407683962	466.731033802933	379.867554931936	277.06847695802	354.637222583039	312.563718578742	269.889257817376	286.067151592693	280.747212194339	238.07901337063	261.182559075091	240.730343615005	266.714557463715	224.037221439001	190.950211079969	-0.74410356460739	0.00186972441986418	302612	TSPY-like 2
Shroom2	97.0411171320886	61.4855254111648	87.6617434458313	132.80968316996	93.9039406276217	87.7987973535792	117.644035458856	106.870369840289	102.580712147932	100.07746137261	105.912612538324	107.991182182432	117.873849365986	120.862185249987	126.995594928784	0.570135805640915	0.0478646940630237	317435	shroom family member 2
Egfl6	42.2999741345002	16.7687796575904	31.468318160042	53.8108199050699	29.9693427534963	39.5094588091106	66.6072847818523	33.4644592429188	37.792893949238	82.1688630217218	48.3290562068082	80.993386636824	76.9176813659402	59.9397829288554	122.427408060842	1.5152521500893	0.00683462859187861	317470	EGF-like-domain	multiple 6
Trappc2	175.835186598314	77.3227061988891	104.519771031568	195.77979156951	111.885546279719	151.013931448156	274.214406179834	143.573325138974	137.134215187235	240.185907294264	189.203113660696	168.73622216005	274.706004878358	196.523878455264	222.927519155562	0.952930722854401	0.0457511740603266	501550	trafficking protein particle complex subunit 2
Figf	1022.66408054586	858.002559146709	876.617434458313	740.757456991069	431.558535650346	505.721072756616	730.950073255392	370.268049042618	358.492594032772	787.978327439076	368.12344940505	493.83467685508	638.316862244621	316.403444312975	354.491300952288	-1.07492566690148	0.028572312579155	NA	NA
Prdx4	602.152572973473	457.415045104272	446.175796769167	756.786211856409	582.404227509611	640.931220681128	936.82713530839	576.452297926408	627.36203955735	1107.17275686961	894.601678721769	670.445256049266	1051.8742659524	818.521953766173	825.014548350299	0.838842115419725	0.00748509774518096	85274	peroxiredoxin 4
Sat1	1531.92259267494	1287.469638155	1209.28251215019	1297.18423303073	1107.86670378758	1040.41574863991	1173.84526557109	966.151323303624	1019.32833965945	1244.12086190581	794.85873293325	960.671558164552	1116.80477619638	740.895021776344	862.473680667422	-0.56721298634483	0.0347518676873415	302642	spermidine/spermine N1-acetyl transferase 1
[truncated: 27 more rows]
