# Supplementary material for: Alkaline nucleoplasm facilitates contractile gene expression in the mammalian heart
Source: Basic Res Cardiol. 2022 Mar 31;117(1):17. doi: 10.1007/s00395-022-00924-9 (PMC8971196; doi:10.1007/s00395-022-00924-9)
Supplement: Supplementary file 3 — Supplementary file3 (CSV 322 KB) [file 395_2022_924_MOESM3_ESM.csv]

	name	ID	ca_vs_cb_p.val	na_vs_nb_p.val	ca_vs_cb_p.adj	na_vs_nb_p.adj	ca_vs_cb_significant	na_vs_nb_significant	significant	ca_vs_cb_ratio	na_vs_nb_ratio	ca_centered	cb_centered	na_centered	nb_centered
1	A0A0G2K9F2	A0A0G2K9F2	0.0628859982421043	0.0375880211598155	0.146	0.0168	FALSE	TRUE	TRUE	1.08	-1.23	-0.399	-1.48	0.323	1.55
2	Aaas	D3ZNS8	0.730235967900194	8.03188316126128e-05	0.824	4.61e-12	FALSE	TRUE	TRUE	0.175	2.95	-1.91	-2.09	3.48	0.525
3	Abcc1	E9PT28	0.000370427567054183	0.738018870840776	1.46e-06	0.686	TRUE	FALSE	TRUE	2.37	0.163	1.43	-0.946	-0.158	-0.322
4	Acadvl	Q5M9H2	0.595598034658266	0.0110278281062292	0.785	0.00133	FALSE	TRUE	TRUE	0.274	1.52	1.24	0.968	-0.346	-1.86
5	Acat1	P17764	0.804102206858855	0.00337169518304371	0.84	6.59e-05	FALSE	TRUE	TRUE	-0.0973	1.41	-0.185	-0.0879	0.843	-0.57
6	Acox1	F1LQC1	0.0167922980678403	0.675459731546573	0.0229	0.659	TRUE	FALSE	TRUE	-1.06	0.163	0.996	2.06	-1.45	-1.61
7	Acp2	Q642D2	0.00533408437636676	0.538076917475995	0.0028	0.582	TRUE	FALSE	TRUE	-1.12	0.208	0.44	1.56	-0.897	-1.11
8	Acp6	Q4FZU0	0.0128953644376483	0.690055994254774	0.0146	0.665	TRUE	FALSE	TRUE	1.17	0.163	2.48	1.31	-1.82	-1.98
9	Acsl5	O88813	0.00357931325189455	0.7923051422785	0.00121	0.706	TRUE	FALSE	TRUE	-2.21	0.163	-0.0986	2.11	-0.926	-1.09
10	Actl6a	Q4KM87	0.0145288143773046	0.285435015134273	0.018	0.343	TRUE	FALSE	TRUE	1.55	0.605	-2.9	-4.45	3.98	3.37
11	Adprh	Q02589	0.0128026471087521	0.797940810806981	0.0144	0.708	TRUE	FALSE	TRUE	1.84	0.163	1.14	-0.7	-0.136	-0.3
12	Adprhl1	Q5XIB3	3.39914491293242e-05	0.51224231151351	3.21e-11	0.564	TRUE	FALSE	TRUE	-2.9	-0.299	-1.18	1.71	-0.415	-0.116
13	Adprhl2	B0K017	0.00442122186879241	0.791905098458193	0.00194	0.706	TRUE	FALSE	TRUE	2.14	0.163	1.46	-0.674	-0.313	-0.476
14	Adrm1	Q9JMB5	0.604859805268031	0.0324015813053002	0.789	0.0126	FALSE	TRUE	TRUE	0.38	1.74	0.815	0.435	0.244	-1.49
15	Agfg1	F1M9N7	0.0203824620927747	0.0133784442934845	0.0312	0.00205	TRUE	TRUE	TRUE	1.33	1.44	0.327	-1	1.06	-0.384
16	Ahcyl1	A0A140TAI8	0.840860759397851	0.00489166861808038	0.847	0.000194	FALSE	TRUE	TRUE	0.186	3.15	1.22	1.03	0.446	-2.7
17	Ahnak2	F1LUD3	0.0153146444281878	0.445401020214209	0.0197	0.513	TRUE	FALSE	TRUE	-3.12	-0.865	-0.303	2.81	-1.69	-0.822
18	AI314180	F1M446	0.982227032223189	0.0633990317754483	0.869	0.0426	FALSE	TRUE	TRUE	0.0126	-1.14	1.72	1.71	-2.28	-1.15
19	Aimp1	Q4G079	0.693243573260979	0.0203588230959971	0.815	0.00522	FALSE	TRUE	TRUE	-0.383	2.55	1.08	1.47	-0.00191	-2.55
20	Akap2	Q5U301	0.000560328874023021	0.310248546754938	6.44e-06	0.374	TRUE	FALSE	TRUE	-3.27	-0.735	-4.48	-1.21	2.47	3.21
21	Akr1a1	P51635	0.859686728263053	0.0194369979481099	0.851	0.00473	FALSE	TRUE	TRUE	-0.117	-1.76	1.71	1.82	-2.65	-0.884
22	Akr1b1	P07943	0.732585484650927	0.0107668062509182	0.825	0.00126	FALSE	TRUE	TRUE	-0.149	-1.3	1.91	2.06	-2.63	-1.33
23	Aktip	Q5FVH4	0.627737713356981	0.000641164250371933	0.796	1.77e-07	FALSE	TRUE	TRUE	0.175	1.63	-0.833	-1.01	1.74	0.104
24	Alyref	D3ZXH7	0.0135062878130106	0.567978213303573	0.0158	0.601	TRUE	FALSE	TRUE	2.34	0.473	-3.19	-5.53	4.6	4.13
25	Ankfy1	D4A1J6	0.0171036992057193	0.770025302820002	0.0236	0.698	TRUE	FALSE	TRUE	-1.52	0.163	0.652	2.17	-1.33	-1.49
26	Anxa1	P07150	0.562884458526054	0.0603902303111979	0.773	0.0391	FALSE	TRUE	TRUE	-0.389	-1.36	1.32	1.71	-2.19	-0.831
27	Apip	D3ZUI1	4.94508278743258e-05	0.683588613768203	2.46e-10	0.662	TRUE	FALSE	TRUE	-2.46	0.163	-1.12	1.33	-0.0231	-0.186
28	Apmap	D3ZGQ3	0.260349609044261	0.0411207262273644	0.555	0.0198	FALSE	TRUE	TRUE	0.974	1.89	0.749	-0.224	0.683	-1.21
29	Apoo	M0R7G4	0.504253515069878	0.00886056360322633	0.748	0.000817	FALSE	TRUE	TRUE	-0.407	-1.86	1.29	1.7	-2.43	-0.568
30	Apool	Q5U1W6	0.559810153013941	0.0102933864050873	0.772	0.00114	FALSE	TRUE	TRUE	0.409	-2.09	0.377	-0.0322	-1.22	0.872
31	Aqp1	P29975	0.763345668143663	0.00425604293435334	0.832	0.000131	FALSE	TRUE	TRUE	-0.275	-3.17	0.14	0.415	-1.86	1.31
32	Arf5	P84083	0.486685521696851	2.17832410430393e-05	0.74	1.85e-14	FALSE	TRUE	TRUE	-0.251	2.4	1.65	1.9	-0.574	-2.97
33	Arl2	O08697	0.0959154115430867	0.00850580933011377	0.223	0.00075	FALSE	TRUE	TRUE	-1.79	-3.13	-1.32	0.47	-1.14	1.99
34	Arl6ip5	A0A0H2UHF6	0.713082441834138	0.0112553978264741	0.82	0.00138	FALSE	TRUE	TRUE	-0.167	1.34	0.635	0.802	-0.0492	-1.39
35	Arpc1a	Q99PD4	0.771465626348833	0.00630300902626714	0.834	0.000374	FALSE	TRUE	TRUE	0.175	-1.96	0.474	0.299	-1.37	0.594
36	Arsb	P50430	0.00526736663130669	0.833728494848866	0.00274	0.72	TRUE	FALSE	TRUE	-2.61	0.163	-0.283	2.33	-0.942	-1.11
37	Ash2l	D3ZTV7	0.796544924583154	0.0302606167670995	0.839	0.0112	FALSE	TRUE	TRUE	-0.211	1.98	-2.39	-2.18	3.27	1.3
38	Asl	Q4QRB8	0.00570139742925947	0.835049464977508	0.0032	0.721	TRUE	FALSE	TRUE	2.6	0.163	2.41	-0.192	-1.03	-1.19
39	Asph	A0A096MKE0	0.00638217805073759	0.858595838130952	0.004	0.728	TRUE	FALSE	TRUE	-2.26	0.124	-2.37	-0.102	1.3	1.17
40	Atad3	Q3KRE0	0.00574349561152191	0.646678936694908	0.00325	0.645	TRUE	FALSE	TRUE	3.62	0.503	1.14	-2.47	0.915	0.412
41	Atp6v1a	D4A133	0.792181752114119	0.0284188959420506	0.838	0.01	FALSE	TRUE	TRUE	-0.208	-1.93	2.21	2.41	-3.27	-1.34
42	Atp6v1b2	P62815	0.803018102562399	0.0199698377371842	0.84	0.00501	FALSE	TRUE	TRUE	0.147	-1.56	1.65	1.5	-2.35	-0.792
43	Atrx	A0A0G2JXZ3	0.670441146903513	0.00769794150829205	0.809	0.000601	FALSE	TRUE	TRUE	0.175	1.29	-1.83	-2	2.56	1.27
44	Atxn2l	B3DMA1	0.00599415959472289	0.69898982893573	0.00352	0.669	TRUE	FALSE	TRUE	-1.35	-0.159	-1.39	-0.0381	0.634	0.794
45	B3glct	A0A0G2JUT7	7.90971528708833e-05	0.658675205224039	2.6e-09	0.651	TRUE	FALSE	TRUE	-2.15	0.163	-1.05	1.1	0.0536	-0.11
46	Baz1b	G3V661	0.705212767426617	0.018924677591126	0.818	0.00447	FALSE	TRUE	TRUE	0.175	1.23	-2.66	-2.83	3.36	2.13
47	Bckdk	A0A0H2UHR5	0.486096676592959	0.00827978497704745	0.74	0.000707	FALSE	TRUE	TRUE	0.827	-3.66	-0.305	-1.13	-1.11	2.55
48	Bdh1	A0A0G2JSH2	0.887141444375259	0.0502052403000613	0.855	0.028	FALSE	TRUE	TRUE	-0.108	-1.63	2.06	2.17	-2.93	-1.3
49	Bgn	P47853	0.245938013574645	0.000949879418771499	0.535	8.37e-07	FALSE	TRUE	TRUE	-1.34	4.83	-0.92	0.421	2.67	-2.17
50	Birc6	F1LY70	0.00150557534675665	0.779476132348259	0.000131	0.702	TRUE	FALSE	TRUE	2.36	0.163	0.961	-1.4	0.3	0.137
51	Brd2	Q6MGA9	0.643017741401299	0.00983197086098536	0.801	0.00103	FALSE	TRUE	TRUE	0.175	1.14	-0.709	-0.884	1.37	0.228
52	Brd3	D3ZWU1	0.69877508974578	0.00629611777511835	0.816	0.000373	FALSE	TRUE	TRUE	0.175	1.47	-2.51	-2.68	3.33	1.86
53	Brd4	A0A0G2JYV0	0.68131682073686	0.00959895295046376	0.812	0.000973	FALSE	TRUE	TRUE	0.175	1.29	-2.27	-2.45	3	1.71
54	Bre	Q6P7Q1	0.281425066844351	0.0337424086676932	0.581	0.0137	FALSE	TRUE	TRUE	-0.874	1.86	-0.854	0.0199	1.35	-0.515
55	Brix1	G3V8B4	0.668015505042115	0.00896511100595651	0.808	0.000837	FALSE	TRUE	TRUE	0.175	1.25	-2.92	-3.09	3.63	2.38
56	Brms1l	A0A096MJS4	0.661740912695049	0.000101750864730512	0.806	1.81e-11	FALSE	TRUE	TRUE	0.175	2.26	-0.99	-1.17	2.21	-0.0532
57	Bsg	P26453-2	0.821383325602073	0.000804998008009413	0.844	4.5e-07	FALSE	TRUE	TRUE	-0.085	1.66	0.664	0.749	0.122	-1.54
58	Btf3	Q5U3Y8	0.208328133108732	0.000260173381048445	0.477	3.14e-09	FALSE	TRUE	TRUE	-0.489	-1.91	0.0133	0.502	-1.21	0.695
59	Bzw1	Q6P7P5	0.611286212286291	0.0285105200386667	0.791	0.0101	FALSE	TRUE	TRUE	0.356	1.71	1.61	1.25	-0.574	-2.28
60	Calu	Q3MID6	0.583178129984245	0.000532716241724828	0.781	7.99e-08	FALSE	TRUE	TRUE	-0.344	-2.9	2.7	3.05	-4.32	-1.43
61	Camk1	Q63450	0.000137019943064154	0.659594268865838	2.86e-08	0.651	TRUE	FALSE	TRUE	-2.02	0.163	-1.02	1.01	0.0849	-0.0784
62	Camk2d	P15791-5	0.172739421909627	0.009066641292498	0.41	0.000856	FALSE	TRUE	TRUE	0.55	-1.19	-0.0682	-0.619	-0.25	0.937
63	Canx	P35565	0.954998634616431	0.0427009129910533	0.865	0.0212	FALSE	TRUE	TRUE	-0.0332	1.31	1.59	1.63	-0.956	-2.27
64	Ccar1	D4A2P1	0.674155696472893	0.0183011392285714	0.81	0.00416	FALSE	TRUE	TRUE	0.175	1.12	-3.97	-4.14	4.62	3.5
65	Ccbl1	G3V827	0.00769923574573042	0.737251113130812	0.00575	0.685	TRUE	FALSE	TRUE	-1.53	0.163	-0.892	0.64	0.208	0.0446
66	Ccdc141	D3ZEY0	0.0082772041352943	0.935243247938402	0.00659	0.75	TRUE	FALSE	TRUE	-3.18	0.0829	-5.02	-1.84	3.47	3.39
67	Cct5	Q68FQ0	0.99012321579846	0.0363134350047361	0.87	0.0158	FALSE	TRUE	TRUE	-0.00546	1.02	0.465	0.471	0.0432	-0.979
68	Cct7	D4AC23	0.801624364308373	0.0307106219032233	0.84	0.0115	FALSE	TRUE	TRUE	0.117	1.12	0.405	0.288	0.213	-0.906
69	Cd36	Q07969	0.196349874473836	0.0220299854609858	0.456	0.00612	FALSE	TRUE	TRUE	0.924	1.78	1.55	0.625	-0.195	-1.98
70	Cdk4	P35426	0.000274972192147184	0.654273942336991	5.49e-07	0.648	TRUE	FALSE	TRUE	-1.83	0.163	-0.968	0.865	0.133	-0.0306
71	Cdkn2aip	Q5U2X0	0.600159357599102	0.000816411912646794	0.787	4.75e-07	FALSE	TRUE	TRUE	0.175	1.46	-2.32	-2.5	3.14	1.68
72	Cdo1	P21816	0.620711267412775	0.00377923104338815	0.794	9.27e-05	FALSE	TRUE	TRUE	-0.216	1.54	0.229	0.446	0.432	-1.11
73	Cds2	G3V8W2	0.44043616818729	0.0419733822028684	0.715	0.0206	FALSE	TRUE	TRUE	0.559	1.6	1.51	0.95	-0.429	-2.03
74	Chchd2	M0R785	0.00320875216489473	0.791329365988351	0.000943	0.706	TRUE	FALSE	TRUE	2.24	0.163	1.87	-0.371	-0.667	-0.83
75	Chchd3	D3ZUX5	0.00844593776421097	0.772766461550684	0.00684	0.699	TRUE	FALSE	TRUE	-1.75	0.163	-0.68	1.07	-0.115	-0.278
76	Ciao1	A0A0G2JVS7	0.0272107127069314	0.812308562771145	0.0496	0.713	TRUE	FALSE	TRUE	-1.7	0.163	-0.0292	1.67	-0.74	-0.903
77	Clic1	Q6MG61	0.613579983763111	0.0115484317457765	0.792	0.00147	FALSE	TRUE	TRUE	0.377	2.18	1.87	1.49	-0.589	-2.77
78	Clu	P05371	0.0020617158979494	6.26993502545394e-05	0.000307	1.08e-12	TRUE	TRUE	TRUE	2.31	3.57	1.96	-0.348	0.979	-2.59
79	Cmas	Q5M963	0.680707147384531	0.0217711249108692	0.812	0.00598	FALSE	TRUE	TRUE	0.175	1.1	-3.78	-3.96	4.42	3.32
80	Cnn1	Q08290	0.071340455122819	0.00207850486526758	0.166	1.37e-05	FALSE	TRUE	TRUE	-1.3	-2.59	-4.06	-2.76	2.11	4.7
81	Cnn2	D3ZRX9	0.627052797634419	0.00496110166389516	0.796	0.000201	FALSE	TRUE	TRUE	0.582	-4.04	-1.15	-1.73	-0.579	3.47
82	Cnp	P13233	0.0228269825649569	0.822787820712186	0.0376	0.717	TRUE	FALSE	TRUE	1.25	0.109	0.571	-0.679	0.108	-0.000837
83	Col12a1	A0A0G2KAJ7	0.850328430120656	0.0470062003781379	0.849	0.025	FALSE	TRUE	TRUE	0.175	2.02	-2.23	-2.41	3.33	1.31
84	Col14a1	D3ZZT9	0.00066380176324763	8.37448924499527e-07	1.14e-05	1.85e-14	TRUE	TRUE	TRUE	-2.9	-6.01	-3.98	-1.07	-0.479	5.53
85	Col4a1	F1MA59	0.0221220498742066	0.340553576513777	0.0357	0.41	TRUE	FALSE	TRUE	-2.2	-0.828	-0.557	1.65	-0.958	-0.13
86	Col5a2	F1LQ00	0.0129728520808551	0.0112486808578845	0.0147	0.00138	TRUE	TRUE	TRUE	1.7	1.75	-1.7	-3.4	3.42	1.68
87	Col6a1	D3ZUL3	0.5370054885018	0.00666476754410121	0.763	0.000426	FALSE	TRUE	TRUE	-0.31	-1.61	-1.64	-1.33	0.676	2.28
88	Col8a1	D4AC70	0.0850256318955861	0.000301311096909583	0.198	6.32e-09	FALSE	TRUE	TRUE	-1.23	-3.32	-1.92	-0.695	-0.352	2.97
89	Cops7a	G3V8Z9	0.00935991345442918	0.793540210828868	0.00824	0.707	TRUE	FALSE	TRUE	-1.9	0.163	-0.766	1.14	-0.103	-0.266
90	Coq10a	A0A0G2JYY6	0.0171643143960107	0.0918790751388781	0.0237	0.0772	TRUE	FALSE	TRUE	1.23	0.812	0.245	-0.984	0.775	-0.0364
91	Coro1b	G3V940	0.00026155043209891	0.85616340273745	4.56e-07	0.727	TRUE	FALSE	TRUE	2.45	-0.0876	-2.01	-4.46	3.19	3.28
92	Cox4i1	P10888	0.719056913148944	0.0284496709110376	0.822	0.01	FALSE	TRUE	TRUE	0.294	-2	1.48	1.19	-2.33	-0.339
93	Cox5b	P12075	0.990191068021952	0.0241596595840135	0.87	0.00737	FALSE	TRUE	TRUE	0.0134	-2.77	1.8	1.79	-3.18	-0.409
94	Cox7b	P80431	0.0831198248883601	0.0171050696073385	0.194	0.00359	FALSE	TRUE	TRUE	2.53	-3.71	2.09	-0.44	-2.68	1.03
95	Cp	G3V7K3	0.0137983458067293	0.120567325765791	0.0164	0.114	TRUE	FALSE	TRUE	1.47	0.849	0.293	-1.18	0.866	0.0174
96	Cpq	Q6IRK9	0.00202339666810454	0.741833866427988	0.000292	0.687	TRUE	FALSE	TRUE	-1.92	0.163	0.84	2.76	-1.72	-1.88
97	Cpsf1	B5DEL2	0.690309158567972	0.00199253093951556	0.814	1.19e-05	FALSE	TRUE	TRUE	0.175	1.71	-3.2	-3.37	4.14	2.43
98	Cpsf3	G3V6W7	0.721446152879396	0.010409430249648	0.822	0.00117	FALSE	TRUE	TRUE	0.175	1.47	-2.71	-2.89	3.54	2.07
99	Cpt1a	P32198	0.355650241529503	0.00154305684941337	0.655	4.9e-06	FALSE	TRUE	TRUE	0.432	1.85	0.871	0.439	0.271	-1.58
100	Crip2	P36201	0.00484543961380786	2.50345457025591e-06	0.00234	1.85e-14	TRUE	TRUE	TRUE	-1.47	-3.62	0.702	2.17	-3.24	0.373
101	Crk	Q63768	0.59080832096807	0.0529975393295923	0.784	0.031	FALSE	TRUE	TRUE	-0.318	1.24	1.42	1.74	-0.96	-2.2
102	Crocc	D4AD05	0.611826415691807	0.00580089392843709	0.791	0.000304	FALSE	TRUE	TRUE	-0.331	2.14	0.551	0.881	0.355	-1.79
103	Cryab	P23928	0.0126527655733279	0.0146534217140007	0.0141	0.00252	TRUE	TRUE	TRUE	-1.1	-1.07	0.594	1.69	-1.68	-0.609
104	Crym	Q9QYU4	0.00148814447121696	0.710417208797654	0.000128	0.674	TRUE	FALSE	TRUE	-1.78	0.163	0.734	2.51	-1.54	-1.71
105	Csnk2a1	P19139	0.734955457818664	0.00910058334486146	0.825	0.000863	FALSE	TRUE	TRUE	-0.127	1.15	-0.246	-0.119	0.755	-0.39
106	Csrp1	P47875	0.741449700865212	0.00662027419717049	0.827	0.00042	FALSE	TRUE	TRUE	-0.318	-3.11	0.287	0.605	-2	1.11
107	Ctbs	Q01460	0.0193497572341885	0.62650100229901	0.0287	0.634	TRUE	FALSE	TRUE	-1.18	0.217	0.0291	1.21	-0.51	-0.727
108	Cthrc1	Q8CG08	2.06076290135437e-05	0.117989209297486	2.32e-12	0.11	TRUE	FALSE	TRUE	-3.56	-0.871	-1.66	1.9	-0.558	0.313
109	Ctnnb1	A0A0G2JT93	0.928592944549943	0.0374331493861518	0.862	0.0167	FALSE	TRUE	TRUE	-0.0487	-1.25	0.169	0.217	-0.818	0.432
110	Ctps1	B1WC02	0.000309604643565072	0.203493255909244	8.3e-07	0.229	TRUE	FALSE	TRUE	-1.92	0.51	0.96	2.88	-1.67	-2.18
111	Ctsa	Q6AYS3	0.276612110195769	0.00460079879888561	0.575	0.000163	FALSE	TRUE	TRUE	-0.682	-2.1	0.744	1.43	-2.13	-0.0371
112	Cul2	D4A0H4	0.0159495924184537	0.709001710265018	0.0211	0.674	TRUE	FALSE	TRUE	-1.21	0.163	0.846	2.05	-1.37	-1.53
113	Cul9	A0A0G2K652	0.786146169013348	3.52469732883694e-05	0.837	1.85e-14	FALSE	TRUE	TRUE	0.175	-4.12	-1.93	-2.11	-0.0364	4.08
114	Cyb5b	P04166	0.82212231643439	0.0124940871363293	0.844	0.00175	FALSE	TRUE	TRUE	-0.137	1.77	2	2.13	-1.18	-2.95
115	Cyb5r3	P20070-2	0.658861901498717	0.0597988252159613	0.806	0.0385	FALSE	TRUE	TRUE	-0.453	-2.09	1.45	1.91	-2.72	-0.636
116	Cyc1	D3ZFQ8	0.216226495181784	0.0331673265943813	0.49	0.0132	FALSE	TRUE	TRUE	0.879	1.63	0.564	-0.315	0.689	-0.937
117	Cygb	Q921A4	0.0257822686936267	0.849918819982229	0.0457	0.725	TRUE	FALSE	TRUE	-2.16	0.163	-0.416	1.74	-0.583	-0.746
118	D3Z874	D3Z874	0.0179289989858245	0.0120144055426383	0.0253	0.00161	FALSE	TRUE	TRUE	-0.999	-1.08	-2.86	-1.86	1.82	2.9
119	D4A8Y1	D4A8Y1	0.000567927488103846	0.00293523649169195	6.75e-06	4.27e-05	TRUE	TRUE	TRUE	-1.78	-1.42	-3.17	-1.39	1.57	2.99
120	Dak	Q4KLZ6	0.00518315908968947	0.776570136195502	0.00266	0.701	TRUE	FALSE	TRUE	-1.94	0.163	-0.706	1.23	-0.18	-0.343
121	Dars	P15178	0.975916798303596	0.0155849454997443	0.868	0.0029	FALSE	TRUE	TRUE	0.0161	1.48	0.499	0.483	0.249	-1.23
122	Dcaf8	A0A0G2JYN0	0.000386725670149	0.763680732340899	1.67e-06	0.696	TRUE	FALSE	TRUE	2.63	0.163	2.13	-0.496	-0.735	-0.898
123	Ddb1	G3V8T4	0.356391233497331	0.00639355900517337	0.655	0.000387	FALSE	TRUE	TRUE	0.387	1.34	0.539	0.152	0.324	-1.01
124	Ddx46	Q62780	0.79467135266661	0.00788759030371904	0.838	0.000634	FALSE	TRUE	TRUE	0.28	3.37	-1.58	-1.86	3.4	0.0298
125	Ddx47	G3V727	0.74986578833598	0.000336335123080431	0.829	1.05e-08	FALSE	TRUE	TRUE	0.175	2.7	-1.97	-2.14	3.4	0.704
126	Ddx50	D3ZG48	0.638340782740474	5.94049161246433e-05	0.799	7.9e-13	FALSE	TRUE	TRUE	0.175	2.24	-2.55	-2.72	3.75	1.52
127	Ddx52	Q99PT0	0.69433933640219	0.0011781623804139	0.815	1.85e-06	FALSE	TRUE	TRUE	0.175	1.86	-1.09	-1.27	2.11	0.248
128	Dera	F1M1H0	0.0221636555658242	0.856399806956455	0.0358	0.727	TRUE	FALSE	TRUE	2.33	0.163	1.89	-0.439	-0.646	-0.809
129	Dlg1	F1LNM0	0.43042045232911	0.0293527953115013	0.709	0.0106	FALSE	TRUE	TRUE	0.85	2.59	-1.5	-2.35	3.21	0.629
130	Dnaja1	P63036	0.512449921298473	0.00946551992266043	0.752	0.000942	FALSE	TRUE	TRUE	0.284	1.31	0.86	0.576	-0.065	-1.37
131	Dnaja4	Q4QR73	0.0629408131439482	0.0222521978557948	0.147	0.00624	FALSE	TRUE	TRUE	-1.29	1.65	0.652	1.94	-0.471	-2.12
132	Dnmt1	D3ZS06	0.768945958513642	0.012568330171103	0.833	0.00177	FALSE	TRUE	TRUE	0.175	-1.72	-2.28	-2.46	1.51	3.23
133	Drg2	A0A0G2KAI8	0.00943958101838518	0.647189476689012	0.00837	0.645	TRUE	FALSE	TRUE	1.37	0.208	1.82	0.444	-1.03	-1.24
134	Dscr3	E9PU42	0.0178665136036442	0.756631070478565	0.0252	0.693	TRUE	FALSE	TRUE	-1.42	0.163	-0.421	1	-0.208	-0.371
135	Dsp	F1LMV6	0.00297059661553644	0.29648515943371	0.000782	0.357	TRUE	FALSE	TRUE	2.11	0.616	-1.23	-3.35	2.6	1.98
136	Dst	D3ZC56	0.0724998822111006	0.00779136371920214	0.169	0.000617	FALSE	TRUE	TRUE	-2.13	-3.47	-3	-0.867	0.197	3.67
137	Dusp27	D3ZRM0	0.787956650887791	0.00699872496341552	0.837	0.000481	FALSE	TRUE	TRUE	0.175	-2.08	-1.97	-2.15	1.02	3.1
138	Dusp3	G3V9L3	0.0074431717267033	0.776209106285698	0.0054	0.7	TRUE	FALSE	TRUE	-1.82	0.163	-0.224	1.6	-0.604	-0.767
139	Dynll1	P63170	0.719832645938822	0.0593590490852605	0.822	0.038	FALSE	TRUE	TRUE	-0.269	1.53	0.329	0.598	0.303	-1.23
140	Dynlrb1	P62628	0.104367071270252	0.00552167529258722	0.244	0.000268	FALSE	TRUE	TRUE	-0.997	-1.93	-0.092	0.905	-1.37	0.557
141	Eci1	P23965	0.495859314665979	0.00727161636780329	0.744	0.000527	FALSE	TRUE	TRUE	0.37	-1.71	1.97	1.59	-2.64	-0.923
142	Eif2ak2	M0RDJ3	0.00607448366605762	0.0181805585177404	0.00361	0.0041	TRUE	TRUE	TRUE	2.66	2.19	0.638	-2.03	1.79	-0.399
143	Eif2b4	A0A096MIS3	0.0247697570567988	0.726681673696812	0.0429	0.681	TRUE	FALSE	TRUE	-1.18	0.163	0.125	1.3	-0.632	-0.795
144	Eif3a	Q1JU68	0.475371674373468	0.00146589371806731	0.734	4.09e-06	FALSE	TRUE	TRUE	-0.248	-1.4	0.305	0.554	-1.13	0.27
145	Eif3h	Q6P9U8	0.0113028219147012	0.348906449643686	0.0116	0.419	TRUE	FALSE	TRUE	-1.22	0.395	-0.907	0.312	0.495	0.0997
146	Eif3j	A0JPM9	0.949192221196896	0.0147113479087088	0.865	0.00255	FALSE	TRUE	TRUE	-0.0286	-1.26	0.573	0.601	-1.22	0.0429
147	Eif3l	G3V7G9	0.546429031009511	0.0548699872579541	0.767	0.033	FALSE	TRUE	TRUE	-0.565	-1.94	0.213	0.778	-1.47	0.475
148	Eif4a3	Q3B8Q2	0.145546445877373	0.0253107753789055	0.35	0.00808	FALSE	TRUE	TRUE	0.653	1.08	-1.45	-2.1	2.31	1.24
149	Eif4h	A0A0G2KAW7	0.00859518692158402	0.499887333263885	0.00706	0.555	TRUE	FALSE	TRUE	3.56	-0.783	2.09	-1.47	-0.701	0.0821
150	Elac2	G3V6F5	0.0119526978161355	0.746910712434766	0.0128	0.689	TRUE	FALSE	TRUE	1.47	0.163	1	-0.474	-0.182	-0.345
151	Elp3	D4ACM1	0.0153541485892502	0.845714980186595	0.0198	0.724	TRUE	FALSE	TRUE	-2.33	0.163	-0.6	1.73	-0.485	-0.649
152	Emilin1	D3Z9E1	0.0011394231142486	0.806439266546509	6.27e-05	0.711	TRUE	FALSE	TRUE	2.8	0.163	1.98	-0.825	-0.495	-0.658
153	Enah	Q5XHX3	0.00141042364980551	0.453823668269692	0.000112	0.52	TRUE	FALSE	TRUE	-2.84	-0.527	-2.21	0.632	0.525	1.05
154	Epb4.1	A0A0G2KAK2	0.294631232483281	0.000893737149488167	0.596	6.66e-07	FALSE	TRUE	TRUE	0.936	3.79	-1.31	-2.25	3.67	-0.113
155	Epb41l3	A3E0T0	0.881521041817387	0.017551423673871	0.854	0.0038	FALSE	TRUE	TRUE	0.11	2	1.18	1.07	-0.13	-2.13
156	Ergic1	F1LU48	0.950698166831164	0.0175183587643502	0.865	0.00378	FALSE	TRUE	TRUE	0.0351	1.54	2.04	2.01	-1.26	-2.8
157	Erp29	P52555	0.27521361812109	0.0241358785665262	0.573	0.00736	FALSE	TRUE	TRUE	-0.965	-2.19	1.05	2.02	-2.63	-0.44
158	Exosc9	A0A0G2JUU6	0.774840069285684	0.00338250724111949	0.834	6.66e-05	FALSE	TRUE	TRUE	0.175	2.2	-1.4	-1.58	2.59	0.391
159	Fads3	Q8K1P9	0.00102824069831389	0.836547692150801	4.62e-05	0.721	TRUE	FALSE	TRUE	-3.38	0.163	-1.04	2.34	-0.566	-0.73
160	Fam129a	Q9ESN0	0.020993581791467	0.864096982458222	0.0327	0.73	TRUE	FALSE	TRUE	-2.49	0.163	-0.0118	2.48	-1.15	-1.32
161	Fam3c	A0A0G2JUB0	0.000329740849848388	0.716315958872414	1.02e-06	0.677	TRUE	FALSE	TRUE	-2.21	0.163	-0.352	1.86	-0.672	-0.836
162	Farsa	Q505J8	0.485093387848217	0.000204324934867796	0.739	9.23e-10	FALSE	TRUE	TRUE	-0.384	-2.85	0.0145	0.399	-1.63	1.22
163	Fblim1	Q5U1Y3	2.37998087419483e-05	0.766269393280352	4.96e-12	0.697	TRUE	FALSE	TRUE	-3.65	0.163	-1.42	2.23	-0.322	-0.486
164	Fech	D3ZBM3	0.988015084796166	0.0149192644098089	0.87	0.00263	FALSE	TRUE	TRUE	0.0107	1.99	-0.638	-0.649	1.64	-0.353
165	Fhl2	O35115	0.174746956839129	1.40199648874658e-06	0.414	1.85e-14	FALSE	TRUE	TRUE	-0.976	-6.13	-0.696	0.279	-2.86	3.27
166	Fhod3	A0A1W2Q6D5	0.83362957085556	0.0133526083601069	0.846	0.00204	FALSE	TRUE	TRUE	0.175	-2.38	-2.19	-2.36	1.09	3.47
167	Fkbp5	Q5U2T9	9.64090029563693e-05	0.716246525104594	5.89e-09	0.677	TRUE	FALSE	TRUE	2.56	0.163	1.32	-1.24	0.0391	-0.124
168	Flot1	Q9Z1E1	0.574424156079072	0.000452713809082093	0.778	3.91e-08	FALSE	TRUE	TRUE	0.483	-4.06	1.1	0.618	-2.89	1.17
169	Fmr1	A0A0G2JZV8	0.00474780721679663	0.933542153480278	0.00225	0.749	TRUE	FALSE	TRUE	2.98	-0.0726	-0.46	-3.44	1.91	1.98
170	Fndc3b	D4A0W7	0.883923436199461	0.0483219327037801	0.855	0.0262	FALSE	TRUE	TRUE	-0.0807	1.19	-0.823	-0.743	1.38	0.185
171	Fth1	Q66HI5	0.0182698465928678	0.545628214082138	0.0261	0.587	TRUE	FALSE	TRUE	2.65	0.601	2.7	0.0516	-1.08	-1.68
172	Ftsj3	Q5RJT2	0.697683904775617	5.38181750078189e-06	0.816	1.85e-14	FALSE	TRUE	TRUE	0.175	3.49	-1.7	-1.88	3.54	0.0405
173	Fuca1	A0A0G2JSJ8	0.00475324447788072	0.0325521186287774	0.00225	0.0128	TRUE	TRUE	TRUE	-1.47	-1.02	1.5	2.96	-2.74	-1.72
174	Fxr1	A0A0G2JWD2	0.00430171477027305	0.896760257093708	0.00183	0.739	TRUE	FALSE	TRUE	1.42	0.053	-0.93	-2.35	1.67	1.61
175	G3bp1	D3ZYS7	0.503585033514667	0.0137012420784771	0.748	0.00217	FALSE	TRUE	TRUE	-0.273	-1.15	-0.444	-0.17	-0.269	0.883
176	G3bp2	Q6AY21	0.406060562419108	0.000970651458955498	0.693	9.08e-07	FALSE	TRUE	TRUE	-0.589	-3	-0.505	0.084	-1.29	1.71
177	G6pdx	P05370	0.882902270577612	0.0362880568246827	0.854	0.0157	FALSE	TRUE	TRUE	0.0786	1.24	2.59	2.51	-1.93	-3.17
178	Gba	B2RYC9	0.00902254000468258	0.713370164725014	0.00771	0.676	TRUE	FALSE	TRUE	-1.36	0.163	1.31	2.67	-1.91	-2.07
179	Gbp1	D3ZKU6	2.1244072430394e-05	0.686992424621103	2.69e-12	0.664	TRUE	FALSE	TRUE	2.72	0.163	1.45	-1.28	-0.0022	-0.166
180	Gbp2	Q5PQW8	0.00756673610272094	0.985805343723009	0.00557	0.762	TRUE	FALSE	TRUE	2.66	-0.015	2.47	-0.188	-1.15	-1.14
181	Gbp3	D3ZV82	0.000303645544536441	0.842881285603046	7.77e-07	0.723	TRUE	FALSE	TRUE	4.11	0.163	2.48	-1.62	-0.348	-0.511
182	Gga2	G3V8F7	0.00742290257943176	0.695443990084866	0.00538	0.668	TRUE	FALSE	TRUE	1.32	0.163	0.814	-0.506	-0.0723	-0.236
183	Gla	D3ZJF9	0.00942601621954008	0.735981636080142	0.00835	0.685	TRUE	FALSE	TRUE	-1.47	0.163	-0.691	0.781	0.0366	-0.127
184	Glb1	D3ZUM4	0.00817896760422487	0.568306447013572	0.00645	0.601	TRUE	FALSE	TRUE	-1.19	-0.219	1.22	2.41	-1.93	-1.71
185	Glipr2	F1M5V2	0.00967141723566854	0.487600594707929	0.00874	0.546	TRUE	FALSE	TRUE	1.71	0.395	-1.73	-3.44	2.78	2.39
186	Glod5	D3Z9B0	0.00483192797320607	0.776370166450375	0.00233	0.7	TRUE	FALSE	TRUE	-1.96	0.163	-0.998	0.958	0.102	-0.0613
187	Gna11	G3V6Q6	0.000872261776166339	0.772147394358279	2.76e-05	0.699	TRUE	FALSE	TRUE	2.46	0.163	1.68	-0.778	-0.369	-0.532
188	Gnao1	P59215-2	0.728762375009674	0.0207622517471119	0.824	0.00543	FALSE	TRUE	TRUE	-0.181	-1.36	-0.0466	0.134	-0.726	0.638
189	Gns	F7EQ81	0.0105446323599437	0.649645348182376	0.0102	0.646	TRUE	FALSE	TRUE	-1.07	0.163	1.81	2.88	-2.26	-2.43
190	Golga3	A0A0G2K5A4	0.184686320421173	0.0276460694011833	0.434	0.00953	FALSE	TRUE	TRUE	1.52	2.72	-0.218	-1.74	2.34	-0.381
191	Golga4	A0A0G2K9I3	0.00722167084067671	0.773177559350242	0.00511	0.699	TRUE	FALSE	TRUE	1.8	0.163	0.94	-0.865	0.0442	-0.119
192	Golgb1	G3V6A8	0.697210981551438	0.00311677818254678	0.816	5.17e-05	FALSE	TRUE	TRUE	0.175	1.64	-0.834	-1.01	1.74	0.103
193	Grsf1	A0A0G2JTY6	0.951257187078507	0.0542186129602507	0.865	0.0323	FALSE	TRUE	TRUE	0.0321	-1.1	0.311	0.279	-0.845	0.255
194	Grtp1	Q6TXE7	0.20616552484533	0.0118011364017285	0.473	0.00154	FALSE	TRUE	TRUE	-0.925	-2.06	-0.82	0.105	-0.675	1.39
195	Gsn	Q68FP1-2	0.534085789969553	0.00177975163964267	0.762	8.12e-06	FALSE	TRUE	TRUE	-0.248	1.57	0.947	1.19	-0.288	-1.85
196	Gstm2	P08010	0.511971635708532	0.0231318223795388	0.752	0.00675	FALSE	TRUE	TRUE	-0.447	-1.73	1.8	2.24	-2.89	-1.15
197	Gstt2	P30713	0.000282473408055054	0.771333026285608	6.05e-07	0.699	TRUE	FALSE	TRUE	2.82	0.163	3.05	0.231	-1.56	-1.72
198	Gtf3c3	D4A7Q9	0.727977198344155	0.00732590194089911	0.824	0.000536	FALSE	TRUE	TRUE	0.175	1.6	-1.31	-1.49	2.2	0.601
199	Hccs	D3ZL85	0.899492642107957	0.0371600511339167	0.857	0.0165	FALSE	TRUE	TRUE	-0.116	2.12	1.43	1.55	-0.433	-2.55
200	Hdac2	F7ENH8	0.0904549742226251	0.0366271147263516	0.21	0.016	FALSE	TRUE	TRUE	1.15	1.47	-2.76	-3.9	4.06	2.6
201	Hdac3	D4AEB0	0.622485519713346	6.83650948126962e-05	0.794	1.84e-12	FALSE	TRUE	TRUE	0.175	2.1	-0.95	-1.12	2.09	-0.0128
202	Heatr1	D3ZL86	0.783892139567873	0.00629021883406199	0.836	0.000372	FALSE	TRUE	TRUE	0.175	2.08	-1.42	-1.6	2.55	0.472
203	Herc4	Q5PQN1	0.00872087673395709	0.769584080098903	0.00724	0.698	TRUE	FALSE	TRUE	1.72	0.163	1.7	-0.0231	-0.755	-0.918
204	Hexa	Q641X3	0.0722362327688203	0.0339633717888355	0.168	0.0138	FALSE	TRUE	TRUE	-1.15	-1.4	-0.844	0.305	-0.429	0.968
205	Hexb	Q6AXR4	0.103329495117782	0.00453050067078116	0.241	0.000156	FALSE	TRUE	TRUE	-0.94	-1.87	-0.836	0.104	-0.568	1.3
206	Hhatl	D4A9P9	0.202193587482376	0.0296094065023854	0.466	0.0108	FALSE	TRUE	TRUE	0.676	1.24	1.4	0.721	-0.438	-1.68
207	Hibadh	P29266	0.737845242613041	0.00635541144168179	0.826	0.000381	FALSE	TRUE	TRUE	0.295	2.86	2.47	2.17	-0.888	-3.75
208	Hist1h1a	D4A3K5	0.862834622669577	0.0112463576594897	0.851	0.00138	FALSE	TRUE	TRUE	0.175	-2.99	-2	-2.17	0.591	3.58
209	Hk1	P05708	0.661274783292985	0.0611361994999596	0.806	0.04	FALSE	TRUE	TRUE	-0.218	1.01	-1.55	-1.33	1.94	0.936
210	Hkdc1	M0R3X7	0.634070787017555	1.45116312847427e-08	0.798	1.85e-14	FALSE	TRUE	TRUE	0.175	5.02	-1.68	-1.85	4.28	-0.743
211	Hmbs	A0A0G2K1N3	0.000644573830489549	0.768947905146348	1.03e-05	0.698	TRUE	FALSE	TRUE	-2.52	0.163	-0.751	1.77	-0.427	-0.59
212	Hmgb2	P52925	0.0102963144556954	0.0427724595145556	0.0098	0.0212	TRUE	FALSE	TRUE	1.2	0.895	-0.797	-2	1.85	0.952
213	Hmgcs1	P17425	0.0064262869569654	0.82438936003955	0.00406	0.717	TRUE	FALSE	TRUE	-2.39	0.163	0.21	2.6	-1.32	-1.49
214	Hnrnph3	D4ABK7	0.782165178240477	0.0326287746541291	0.836	0.0128	FALSE	TRUE	TRUE	0.175	1.5	-2.55	-2.72	3.39	1.88
215	Hnrnpul2	D4ABT8	0.273840682364282	0.0275414132699554	0.572	0.00947	FALSE	TRUE	TRUE	0.681	1.5	-3.31	-3.99	4.4	2.9
216	Hsd11b1	P16232	0.00173156796467643	0.602962212717164	0.00019	0.622	TRUE	FALSE	TRUE	4.61	0.607	3.52	-1.09	-0.916	-1.52
217	Hspa1a	P0DMW1	0.192841408231423	0.0185308792110656	0.449	0.00427	FALSE	TRUE	TRUE	0.791	1.57	0.668	-0.123	0.512	-1.06
218	Hspb2	O35878	0.312260094449252	0.00271262060965349	0.615	3.3e-05	FALSE	TRUE	TRUE	-0.452	-1.63	-0.628	-0.176	-0.411	1.22
219	Hspb3	G3V7G6	0.448237353923759	0.0310367371646473	0.719	0.0117	FALSE	TRUE	TRUE	-0.408	-1.28	-0.752	-0.344	-0.0906	1.19
220	Hspb6	P97541	0.0198708118129454	0.724187542230741	0.03	0.68	TRUE	FALSE	TRUE	-1.22	0.163	1.05	2.27	-1.58	-1.75
221	Htra1	Q9QZK5	0.316064529197033	0.00322824881357913	0.619	5.77e-05	FALSE	TRUE	TRUE	1.18	4.18	-1.48	-2.66	4.16	-0.0212
222	Iars	F1LS86	0.968928186125755	0.0424718449843093	0.867	0.021	FALSE	TRUE	TRUE	0.0189	1.08	1.5	1.48	-0.948	-2.03
223	Icam1	Q00238	0.00508677197811569	2.09392964081214e-06	0.00257	1.85e-14	TRUE	TRUE	TRUE	1.91	4.83	1.48	-0.427	1.89	-2.94
224	Idh3B	Q68FX0	0.912112053212761	0.0124120522810326	0.859	0.00173	FALSE	TRUE	TRUE	-0.0687	-1.8	2.15	2.22	-3.08	-1.28
225	Idi1	O35760	0.0115332286226407	0.664074318704389	0.012	0.653	TRUE	FALSE	TRUE	-1.1	0.163	1.66	2.76	-2.13	-2.29
226	Ifi35	Q5M849	0.515688647883126	8.31617723757402e-05	0.754	5.54e-12	FALSE	TRUE	TRUE	0.456	4.03	-1.53	-1.99	3.78	-0.256
227	ifitm3	P26376	0.231723413533775	0.000569713665369554	0.514	1.07e-07	FALSE	TRUE	TRUE	0.991	3.7	2.03	1.04	0.313	-3.39
228	Igf2bp2	D3ZWZ6	0.0215413708554474	0.107558837052608	0.0341	0.0965	TRUE	FALSE	TRUE	2.05	1.35	0.761	-1.29	0.936	-0.41
229	Igf2bp3	A0A0G2K0Y2	0.0130703082436333	0.763979086794405	0.0149	0.696	TRUE	FALSE	TRUE	1.72	0.18	0.148	-1.57	0.803	0.623
230	Ilf2	B2RZC6	0.0152984064326112	0.0370870387334298	0.0196	0.0164	TRUE	FALSE	TRUE	1.12	0.93	-2.59	-3.71	3.62	2.69
231	Ilf3	A0A0G2K2T6	2.65219981703802e-05	0.225926919848634	8.24e-12	0.262	TRUE	FALSE	TRUE	2.39	0.455	-2.85	-5.24	4.28	3.82
232	Immt	A0A0G2JVH4	0.785383594824384	0.00203030071045996	0.836	1.27e-05	FALSE	TRUE	TRUE	-0.221	-3.14	1.88	2.1	-3.56	-0.421
233	Ints2	A0A096MJ28	0.6833189789932	0.0297181481651769	0.812	0.0108	FALSE	TRUE	TRUE	0.175	1.04	-0.715	-0.891	1.32	0.284
234	Ints7	D4ADS6	0.0190062188214395	0.201286784712661	0.0279	0.225	TRUE	FALSE	TRUE	3.27	-1.62	-0.0918	-3.36	0.914	2.54
235	Ints8	D3ZLQ6	0.538032137556506	0.048476129167084	0.763	0.0263	FALSE	TRUE	TRUE	0.372	1.29	-1.21	-1.58	2.04	0.745
236	Itgam	G3V8L7	0.00767014006044486	0.80150347928794	0.00571	0.709	TRUE	FALSE	TRUE	2.05	0.163	1.44	-0.611	-0.331	-0.495
237	Itm2c	Q5PQL7	8.38682392842848e-05	0.658468106638817	3.33e-09	0.65	TRUE	FALSE	TRUE	2.13	0.163	1.04	-1.09	0.106	-0.0572
238	Kank1	D4AE58	0.124795329787553	0.0233459138019811	0.299	0.00688	FALSE	TRUE	TRUE	0.96	1.52	-0.215	-1.18	1.45	-0.0631
239	Kat7	D3ZCG0	0.690100614798543	0.0341707755491555	0.814	0.014	FALSE	TRUE	TRUE	0.175	1.03	-0.682	-0.857	1.28	0.255
240	Kdm1a	A0A0G2K736	0.858884490450193	0.045697222423295	0.85	0.0238	FALSE	TRUE	TRUE	0.175	2.16	-2.72	-2.9	3.89	1.73
241	Kif2a	Q9WV63	0.359231931631723	0.0303966212523996	0.658	0.0113	FALSE	TRUE	TRUE	-0.465	1.2	-2.52	-2.06	2.89	1.69
242	Klc1	A0A140TAB3	0.0797356052878819	0.000425326151191048	0.186	2.99e-08	FALSE	TRUE	TRUE	-0.94	-2.39	1.16	2.1	-2.82	-0.43
243	Klhl31	D3ZLT6	0.746652559096624	1.27680330593826e-05	0.828	1.85e-14	FALSE	TRUE	TRUE	0.175	-3.85	-1.73	-1.91	-0.102	3.75
244	Kpna2	Q6P6T9	0.0238381553195119	0.512835681649602	0.0404	0.565	TRUE	FALSE	TRUE	-1.01	-0.263	-1.22	-0.212	0.587	0.849
245	Kpna4	Q56R17	0.308315794262563	0.02542763469929	0.611	0.00815	FALSE	TRUE	TRUE	0.848	2.04	-0.155	-1	1.6	-0.442
246	Lamp2	P17046	0.227450651665697	0.0077307124282663	0.508	0.000607	FALSE	TRUE	TRUE	0.749	-1.89	2.5	1.75	-3.07	-1.17
247	Lamtor5	D3ZF11	8.96362210095132e-06	0.66911406213437	8.77e-14	0.656	TRUE	FALSE	TRUE	-2.81	0.163	-1.14	1.67	-0.185	-0.349
248	Lars2	D3Z9N3	0.148506813832991	0.0275381353564334	0.357	0.00947	FALSE	TRUE	TRUE	1.64	2.66	-0.0248	-1.66	2.17	-0.49
249	Lclat1	D3ZFF4	0.0132205098673078	0.70041657287381	0.0152	0.67	TRUE	FALSE	TRUE	-1.21	0.163	0.809	2.02	-1.33	-1.5
250	Lgalsl	B4F7A3	5.25909162859083e-06	0.664438466702006	8.77e-14	0.653	TRUE	FALSE	TRUE	-2.92	0.163	-1.24	1.68	-0.14	-0.303
251	Lima1	F1LR10	0.673973768813999	0.00465453104241691	0.81	0.000168	FALSE	TRUE	TRUE	0.175	-1.42	-2.54	-2.71	1.91	3.34
252	Lmnb2	D3ZLC1	0.848798013043317	0.0135750669808608	0.849	0.00212	FALSE	TRUE	TRUE	0.175	2.62	-2.25	-2.42	3.64	1.03
253	Lnpep	A0A0G2JYN3	0.347879151403391	0.0129620900383923	0.648	0.00191	FALSE	TRUE	TRUE	-0.535	1.61	2.02	2.56	-1.49	-3.1
254	LOC100911295	Q5U1W8	0.779821208748649	0.0311958471565513	0.835	0.0118	FALSE	TRUE	TRUE	0.175	1.5	-2.28	-2.45	3.12	1.61
255	Lpl	Q06000	0.00147480291671462	0.382870369966189	0.000125	0.455	TRUE	FALSE	TRUE	2.32	0.507	1.06	-1.26	0.356	-0.151
256	Lrba	A0A0G2JYR4	0.180056999720436	0.0130198975234246	0.425	0.00193	FALSE	TRUE	TRUE	-2.13	4.38	-2.53	-0.398	3.65	-0.727
257	Lrpprc	F1LM33	0.863777885838977	0.0282428469513905	0.851	0.00991	FALSE	TRUE	TRUE	-0.113	-1.62	1.25	1.36	-2.11	-0.491
258	Lrsam1	D3ZI42	0.607415465576279	0.0106883329818296	0.789	0.00124	FALSE	TRUE	TRUE	0.175	-1.01	-3.61	-3.78	3.19	4.2
259	Lsm4	D4A2C6	0.99212190165996	0.00117403570058765	0.87	1.83e-06	FALSE	TRUE	TRUE	-0.0051	2.17	-0.731	-0.726	1.81	-0.354
260	Lsm8	B2RZB6	0.00471297609160133	0.238322891575276	0.00222	0.279	TRUE	FALSE	TRUE	2.99	1.06	-0.163	-3.16	2.19	1.13
261	Luc7l3	D3ZFB2	0.959533863702989	0.00344529793341069	0.866	7.03e-05	FALSE	TRUE	TRUE	-0.0291	-2.06	-0.981	-0.952	-0.0642	2
262	Lxn	Q64361	0.0240495253134968	0.850284034841491	0.0409	0.726	TRUE	FALSE	TRUE	-2.2	0.163	0.0275	2.23	-1.04	-1.21
263	Macrod1	G3V8V6	0.0209211693654774	0.83898472746492	0.0325	0.722	TRUE	FALSE	TRUE	2.1	0.163	2.27	0.171	-1.14	-1.3
264	Man2b1	Q6P762	1.3100906925345e-05	1.96753355514235e-06	1.5e-13	1.85e-14	TRUE	TRUE	TRUE	-3.57	-4.32	-2.52	1.04	-1.42	2.9
265	Map1b	P15205	0.182895050024576	0.0389566910623056	0.43	0.018	FALSE	TRUE	TRUE	-1.04	-1.7	-0.394	0.643	-0.976	0.727
266	Map1lc3b	A0A0G2K9Q7	0.211947780254086	0.0017092631219647	0.483	7.05e-06	FALSE	TRUE	TRUE	-0.715	-2.2	-0.112	0.603	-1.35	0.854
267	Map2k2	P36506	0.0256734596737792	0.80451481803488	0.0454	0.711	TRUE	FALSE	TRUE	-1.65	0.163	-0.181	1.47	-0.563	-0.726
268	Map7d1	D4A644	0.715316823399619	0.0100847937279524	0.821	0.00109	FALSE	TRUE	TRUE	0.175	-1.44	-1.1	-1.28	0.471	1.91
269	Mapk14	G3V617	0.00535158632429212	0.769742323280572	0.00282	0.698	TRUE	FALSE	TRUE	-1.87	0.163	0.218	2.08	-1.07	-1.23
270	Mapre1	Q66HR2	0.0654743593567101	0.0220087507274478	0.153	0.00611	FALSE	TRUE	TRUE	-1.09	-1.42	-0.854	0.237	-0.4	1.02
271	Mcam	Q9EPF2	0.852399347146544	0.000363324657726185	0.849	1.46e-08	FALSE	TRUE	TRUE	-0.101	2.64	2.25	2.35	-0.982	-3.62
272	Mccc1	F1LP30	0.756998776194864	2.87646354197504e-06	0.83	1.85e-14	FALSE	TRUE	TRUE	-0.198	5.28	0.821	1.02	1.72	-3.56
273	Mccc2	Q5XIT9	0.762306502821578	0.00117048279256916	0.832	1.81e-06	FALSE	TRUE	TRUE	-0.244	3.38	0.413	0.657	1.15	-2.22
274	Mcm3	D3ZFP4	0.00694652621957189	0.395415069148475	0.00474	0.467	TRUE	FALSE	TRUE	-2.35	0.632	-0.2	2.15	-0.659	-1.29
275	Mcm4	G3V681	0.00114276891551893	0.855978870655834	6.32e-05	0.727	TRUE	FALSE	TRUE	-3.11	-0.134	-1.27	1.84	-0.35	-0.216
276	Mcm6	A9CMB8	0.000110813154143705	0.714581408487653	1.07e-08	0.676	TRUE	FALSE	TRUE	-2.5	0.163	-0.353	2.15	-0.816	-0.98
277	Mcm7	Q6AYN8	0.0131077188155817	0.508272606321851	0.015	0.562	TRUE	FALSE	TRUE	-2.81	-0.654	-0.496	2.31	-1.24	-0.582
278	Mecp2	A0A0G2JWK2	0.798120838260264	0.0159501632268086	0.839	0.00306	FALSE	TRUE	TRUE	0.175	1.89	-3.15	-3.32	4.18	2.29
279	Med14	D4A020	0.813443017831459	0.00353539427567841	0.842	7.6e-05	FALSE	TRUE	TRUE	0.175	2.65	-1.6	-1.77	3.01	0.357
280	Mfge8	Q1PBJ1	0.827427085180681	0.0385196283916868	0.845	0.0176	FALSE	TRUE	TRUE	-0.158	1.65	0.24	0.398	0.508	-1.15
281	Mfn1	Q8R4Z9	0.00996571253972878	0.685190381666273	0.00923	0.663	TRUE	FALSE	TRUE	1.21	0.163	1.61	0.397	-0.921	-1.08
282	Mical2	D4A1F2	0.621107928858073	3.86653106054508e-07	0.794	1.85e-14	FALSE	TRUE	TRUE	0.175	-3.55	-1.55	-1.73	-0.135	3.42
283	Mipep	A0A0G2K4T8	0.00506124125074507	0.834487000842641	0.00255	0.721	TRUE	FALSE	TRUE	-2.64	0.163	-0.626	2.02	-0.613	-0.776
284	Mki67	D4A0Y6	0.745401111259724	1.12510481456271e-05	0.828	1.85e-14	FALSE	TRUE	TRUE	0.175	-3.88	-1.76	-1.93	-0.0929	3.79
285	Mnda	Q5U2R8	0.727837068826048	0.00120014860586353	0.824	1.98e-06	FALSE	TRUE	TRUE	0.175	2.1	-3.86	-4.04	5	2.9
286	Morc2	D4A2C4	0.621876701480898	6.04485089973365e-05	0.794	8.75e-13	FALSE	TRUE	TRUE	0.175	2.13	-0.956	-1.13	2.11	-0.0191
287	Mpdu1	D3Z865	0.130438735426871	0.00275719414921636	0.314	3.48e-05	FALSE	TRUE	TRUE	0.8	1.86	1.17	0.366	0.166	-1.7
288	Mpv17	F1LNG8	0.0056235751661051	0.703427114913736	0.00311	0.671	TRUE	FALSE	TRUE	1.42	0.163	0.631	-0.791	0.162	-0.00159
289	Mrto4	F1LTU4	0.785979586001122	0.0170844037153441	0.837	0.00358	FALSE	TRUE	TRUE	0.175	1.76	-1.56	-1.73	2.52	0.768
290	Msr1	D3ZDS2	0.289054387759981	0.0291212478619256	0.59	0.0105	FALSE	TRUE	TRUE	1.3	2.92	-0.0399	-1.34	2.15	-0.77
291	Mt-atp6	P05504	0.620621951857496	0.0109467733539719	0.794	0.00131	FALSE	TRUE	TRUE	-0.299	1.78	1.7	2	-0.958	-2.74
292	Mt-Cyb	P00159	0.665344197114728	0.0368771152698253	0.807	0.0162	FALSE	TRUE	TRUE	0.249	1.32	0.0472	-0.202	0.739	-0.585
293	Mta3	A0A0G2JTK6	0.760317854957171	0.0327873843767993	0.831	0.0129	FALSE	TRUE	TRUE	0.175	1.36	-1.62	-1.79	2.39	1.02
294	Mtch2	A0A0G2K459	0.618005652284229	0.0676004825644087	0.793	0.0476	FALSE	TRUE	TRUE	-0.38	1.5	1.27	1.65	-0.712	-2.21
295	Mtdh	Q9Z1W6-4	0.664836995951563	0.00769938832182199	0.807	0.000601	FALSE	TRUE	TRUE	-0.219	-1.59	-0.683	-0.464	-0.22	1.37
296	Mtpn	P62775	0.708603989674543	0.010989420895526	0.819	0.00132	FALSE	TRUE	TRUE	-0.157	-1.24	1.71	1.86	-2.41	-1.16
297	Mvp	A0A140TAE0	0.904868329490464	0.0229353959566905	0.858	0.00664	FALSE	TRUE	TRUE	-0.0771	1.66	1.82	1.9	-1.03	-2.69
298	Mybpc3	P56741	0.00352710644286734	0.00231781288261712	0.00117	1.95e-05	TRUE	TRUE	TRUE	-1.37	-1.46	-4.31	-2.94	2.9	4.36
299	Myh14	F1LNF0	0.555153247583516	0.0310300399227937	0.77	0.0117	FALSE	TRUE	TRUE	0.249	1.01	-1.1	-1.35	1.73	0.725
300	Myl2	P08733	0.0014019006253213	2.6608115295208e-05	0.00011	1.85e-14	TRUE	TRUE	TRUE	-1.69	-2.72	-3.17	-1.48	0.96	3.68
301	Myl3	P16409	0.0804324133127795	0.0065064878106963	0.188	0.000403	FALSE	TRUE	TRUE	-0.74	-1.28	-3.21	-2.47	2.2	3.48
302	Myl4	P17209	0.041566309215892	0.0497066777740011	0.0906	0.0275	FALSE	TRUE	TRUE	-1.39	-1.33	-4.17	-2.78	2.81	4.14
303	Mylk	A0A0G2K0Q7	0.00460734041201512	0.947526515182863	0.00212	0.753	TRUE	FALSE	TRUE	2.7	0.0517	1.15	-1.54	0.222	0.17
304	Myo18b	M0R6Z9	0.685528223790492	1.24131319080265e-05	0.813	1.85e-14	FALSE	TRUE	TRUE	0.175	-3.07	-2.42	-2.59	0.967	4.04
305	Myo1d	Q63357	0.753694706656389	0.000206045265436153	0.83	9.62e-10	FALSE	TRUE	TRUE	0.175	-2.91	-1.77	-1.95	0.404	3.31
306	Myo1e	A0A0G2K9E8	0.0070392766894856	0.0604617379254495	0.00486	0.0392	TRUE	TRUE	TRUE	2.41	1.54	0.625	-1.79	1.35	-0.186
307	Naca	M0R9L0	0.196141198334682	0.000871465637022397	0.455	6.07e-07	FALSE	TRUE	TRUE	-0.575	-1.87	-0.313	0.261	-0.908	0.959
308	Naga	Q66H12	0.341059325998502	0.023162964199479	0.642	0.00677	FALSE	TRUE	TRUE	-0.555	-1.46	1.22	1.78	-2.23	-0.766
309	Nap1l4	Q5U2Z3	0.431421881659384	0.0189640142031736	0.709	0.00449	FALSE	TRUE	TRUE	-0.542	-1.81	1.24	1.78	-2.42	-0.605
310	Nat10	G3V752	0.699853290744013	0.00325702591561366	0.817	5.93e-05	FALSE	TRUE	TRUE	0.175	1.64	-2.75	-2.92	3.66	2.02
311	Ndrg2	A0A0G2JSU4	0.479449171976366	0.0278438183277653	0.736	0.00966	FALSE	TRUE	TRUE	0.652	2.25	2.07	1.41	-0.618	-2.86
312	Ndufa10	Q561S0	0.924121093786276	0.0585951850109965	0.861	0.0371	FALSE	TRUE	TRUE	0.0801	-1.73	0.917	0.837	-1.74	-0.013
313	Ndufa11	Q80W89	0.0266062566768115	0.592145468337746	0.0479	0.615	TRUE	FALSE	TRUE	3.65	-0.791	1.4	-2.25	0.0314	0.822
314	Ndufa4	B2RZD6	0.851484786798222	0.0169202724772376	0.849	0.0035	FALSE	TRUE	TRUE	0.105	-1.54	0.645	0.54	-1.36	0.176
315	Ndufv2	P19234	0.484168739519813	0.00519724498892841	0.739	0.000228	FALSE	TRUE	TRUE	-0.475	-2.26	1.18	1.65	-2.55	-0.286
316	Nek7	D3ZBE5	0.00233252580796185	0.758460202456409	0.000425	0.694	TRUE	FALSE	TRUE	-2.02	0.163	-1.01	1	0.0865	-0.0769
317	Nenf	Q6IUR5	0.000357843354594773	0.789726402923086	1.32e-06	0.705	TRUE	FALSE	TRUE	-2.99	0.163	-1.26	1.73	-0.156	-0.32
318	Nfia	A0A0G2JUB7	0.850222544230402	0.0354778328856811	0.849	0.0151	FALSE	TRUE	TRUE	0.175	2.16	-2.59	-2.77	3.76	1.6
319	Nfib	O70187	0.87130792820792	0.0507637543952905	0.853	0.0286	FALSE	TRUE	TRUE	0.175	2.31	-2.43	-2.61	3.67	1.37
320	Nfya	A0A0G2KB97	0.742391574124744	0.0414058835716135	0.827	0.0201	FALSE	TRUE	TRUE	0.175	1.19	-1.56	-1.73	2.24	1.05
321	Nit1	Q7TQ94-2	0.00502525598227438	0.641335816320726	0.00251	0.642	TRUE	FALSE	TRUE	-1.18	0.163	0.248	1.43	-0.757	-0.92
322	Nol6	A0A096MKG2	0.697929348556816	0.00465044220341482	0.816	0.000168	FALSE	TRUE	TRUE	0.175	1.54	-2.06	-2.23	2.92	1.37
323	Nolc1	P41777	0.977615725331556	0.0071067424436404	0.869	0.000499	FALSE	TRUE	TRUE	-0.014	1.59	-4.11	-4.1	4.9	3.31
324	Nomo1	D3ZSA9	0.468440931354699	0.0129723348528177	0.731	0.00191	FALSE	TRUE	TRUE	-0.394	1.54	1.93	2.32	-1.35	-2.89
325	Nop2	D4ACW1	0.836623919211618	0.00126992476594945	0.846	2.4e-06	FALSE	TRUE	TRUE	0.175	3.52	-2.28	-2.46	4.13	0.61
326	Npc2	F7FJQ3	0.000901107277651918	0.70595806172135	3.05e-05	0.672	TRUE	FALSE	TRUE	-1.87	0.163	0.194	2.07	-1.05	-1.21
327	Nrd1	G3V700	0.0250791611719847	0.75275349769844	0.0438	0.692	TRUE	FALSE	TRUE	-1.3	0.163	0.953	2.26	-1.52	-1.69
328	Nsfl1c	A0A0G2K911	0.89176970719327	0.0194158792265186	0.856	0.00472	FALSE	TRUE	TRUE	-0.1	-1.96	2.16	2.26	-3.19	-1.23
329	Nudt5	Q6AY63	7.65003494191829e-05	0.648566568327592	2.24e-09	0.646	TRUE	FALSE	TRUE	2.09	0.163	1.93	-0.16	-0.804	-0.967
330	Nup155	F1LS02	0.825254072943152	0.0407474102866566	0.844	0.0195	FALSE	TRUE	TRUE	0.11	1.12	-3.08	-3.19	3.69	2.57
331	Nup210	P11654	0.793011393026108	0.00666547215543558	0.838	0.000426	FALSE	TRUE	TRUE	0.175	2.15	-3.45	-3.62	4.61	2.46
332	Nup214	M0RBV9	0.753719906198221	0.000194422309296316	0.83	7.19e-10	FALSE	TRUE	TRUE	0.175	2.93	-1.8	-1.98	3.36	0.424
333	Nup54	P70582	0.673294043783941	0.00913665321495465	0.81	0.000869	FALSE	TRUE	TRUE	0.175	1.27	-3.15	-3.32	3.87	2.6
334	Nup88	O08658	0.698169127438853	0.0021250003558269	0.816	1.47e-05	FALSE	TRUE	TRUE	0.175	1.74	-2.29	-2.47	3.25	1.51
335	Nup98	P49793	0.695658391831785	0.00361847023270467	0.816	8.14e-05	FALSE	TRUE	TRUE	0.175	1.59	-3.49	-3.66	4.37	2.78
336	Nutf2	P61972	0.916114790284527	0.000166897136462248	0.86	3.2e-10	FALSE	TRUE	TRUE	0.047	2.39	1.48	1.43	-0.257	-2.65
337	Oat	P04182	0.0420936387107602	0.00677004523760819	0.0921	0.000443	FALSE	TRUE	TRUE	-0.991	-1.43	1.09	2.08	-2.3	-0.874
338	Obscn	A0A0G2K3P4	0.010716179799305	0.967958050214258	0.0105	0.758	TRUE	FALSE	TRUE	1.92	0.0259	-2.1	-4.02	3.07	3.05
339	Obsl1	D3ZZ80	0.216166571844104	0.00860290342457418	0.49	0.000768	FALSE	TRUE	TRUE	0.592	-1.43	-1.16	-1.75	0.742	2.17
340	Olr631	D3ZPT6	0.28308381468988	0.0157382251441623	0.583	0.00297	FALSE	TRUE	TRUE	0.446	-1.12	-2.95	-3.4	2.62	3.74
341	Pacsin2	R9PXU3	0.501523666931646	0.000354537273113069	0.747	1.32e-08	FALSE	TRUE	TRUE	-0.429	-3.09	0.34	0.769	-2.1	0.99
342	Palm2	A0A096MK80	0.624640094825503	5.93179115836913e-07	0.795	1.85e-14	FALSE	TRUE	TRUE	0.175	-3.44	-1.37	-1.54	-0.267	3.18
343	Pam	P14925-5	0.00402292228209885	0.654475820807453	0.00158	0.649	TRUE	FALSE	TRUE	-1.27	0.163	0.536	1.81	-1.09	-1.25
344	Park7	O88767	0.983284657567987	0.014753477877846	0.869	0.00256	FALSE	TRUE	TRUE	0.0123	-1.65	1.49	1.47	-2.3	-0.656
345	Parp14	F1LZ05	0.389653071469325	3.0643300839142e-05	0.681	1.85e-14	FALSE	TRUE	TRUE	0.675	5	-1.42	-2.09	4.26	-0.746
346	Parp9	A1A5Q1	0.785048343574217	0.000909572436567354	0.836	7.09e-07	FALSE	TRUE	TRUE	0.175	2.78	-1.12	-1.3	2.6	-0.183
347	Pcna	P04961	0.00864626255476058	4.09622335737843e-06	0.00713	1.85e-14	TRUE	TRUE	TRUE	-1.38	-3.58	0.779	2.16	-3.26	0.319
348	Pcyox1	Q99ML5	0.858931684021773	0.0138170429007069	0.85	0.00221	FALSE	TRUE	TRUE	-0.115	1.84	1.39	1.5	-0.524	-2.36
349	Pcyox1l	B5DEI0	0.0691328151261731	0.0408691882947805	0.161	0.0196	FALSE	TRUE	TRUE	-1.2	1.38	0.364	1.57	-0.274	-1.66
350	Pdap1	Q62785	0.703045320858858	0.0683514488572449	0.818	0.0485	FALSE	TRUE	TRUE	-0.238	-1.23	0.272	0.51	-1	0.222
351	Pdcd11	D3ZNI3	0.852788884989363	0.000693164516684708	0.849	2.46e-07	FALSE	TRUE	TRUE	0.175	4.24	-2.81	-2.98	5.01	0.773
352	Pdgfrb	Q05030	0.800890497080497	0.0175749982166212	0.84	0.00381	FALSE	TRUE	TRUE	0.253	2.72	1.25	0.995	0.237	-2.48
353	Pdhx	A0A0G2JZH8	0.761719942653892	0.000885097666087461	0.831	6.43e-07	FALSE	TRUE	TRUE	0.205	-2.93	1.67	1.47	-3.04	-0.103
354	Pdk3	B5DFI9	0.00165967427491931	0.403095635162079	0.00017	0.474	TRUE	FALSE	TRUE	-2.26	-0.481	-0.684	1.58	-0.688	-0.207
355	Pdk4	G3V778	2.52187437981846e-05	0.669442128334668	6.55e-12	0.656	TRUE	FALSE	TRUE	2.52	0.163	1.29	-1.23	0.048	-0.115
356	Pdlim3	A0A0G2JSM3	0.0048203815341919	0.825569372566487	0.00232	0.718	TRUE	FALSE	TRUE	-2.52	0.163	0.0162	2.54	-1.2	-1.36
357	Pea15	Q5U318	0.00591354381595023	0.877970663159195	0.00343	0.734	TRUE	FALSE	TRUE	-3.51	0.163	-0.525	2.98	-1.15	-1.31
358	Pelp1	A0A0G2JSQ9	0.856005662497416	0.0452347284532337	0.85	0.0234	FALSE	TRUE	TRUE	0.175	-2.12	-2	-2.17	1.03	3.15
359	Pes1	Q3B8N8	0.968755825540507	0.002428332564886	0.867	2.27e-05	FALSE	TRUE	TRUE	-0.0275	2.66	-1.4	-1.37	2.72	0.0542
360	Phb	P67779	0.307743755665711	0.0274767966341459	0.61	0.00943	FALSE	TRUE	TRUE	0.576	1.36	1.52	0.947	-0.554	-1.92
361	Phb2	A0A0G2KB63	0.351224829495682	0.000532334677897867	0.651	7.97e-08	FALSE	TRUE	TRUE	0.45	2.2	1.81	1.36	-0.48	-2.68
362	Phf3	D3ZKI5	0.746189907125513	0.0154261076164117	0.828	0.00284	FALSE	TRUE	TRUE	0.175	1.5	-1.13	-1.31	1.97	0.472
363	Phgdh	O08651	0.655381290805477	0.00786644012332144	0.805	0.000631	FALSE	TRUE	TRUE	0.581	4.07	1.6	1.02	0.732	-3.34
364	Phyhd1	Q5BJP9	9.67480893055239e-05	0.650018116607566	5.97e-09	0.646	TRUE	FALSE	TRUE	2.04	0.163	0.906	-1.14	0.198	0.0348
365	Pin1	B0BNL2	0.019056422143799	0.799433060631892	0.028	0.709	TRUE	FALSE	TRUE	-3.72	-0.355	-1.63	2.09	-0.405	-0.05
366	Plcb4	F1LNK2	0.707218092698254	0.0221518901133252	0.819	0.00618	FALSE	TRUE	TRUE	-0.19	1.31	-1.99	-1.8	2.55	1.25
367	Plcd1	P10688	0.00343011454088362	0.863264732460827	0.0011	0.73	TRUE	FALSE	TRUE	3.41	0.163	2.11	-1.3	-0.323	-0.486
368	Plcd3	D4A978	0.388974066759822	0.0557566733930201	0.681	0.034	FALSE	TRUE	TRUE	0.568	-1.35	-1.12	-1.68	0.725	2.08
369	Plin4	M0R7S5	0.824949577803459	0.0212575852133629	0.844	0.0057	FALSE	TRUE	TRUE	0.283	3.33	-0.4	-0.683	2.21	-1.12
370	Pln	P61016	0.67449575328492	0.0520111792707276	0.81	0.0299	FALSE	TRUE	TRUE	0.575	2.89	0.697	0.123	1.04	-1.86
371	Plrg1	Q9WUC8	0.631780298869214	0.00792843292339188	0.797	0.000642	FALSE	TRUE	TRUE	0.175	1.14	-3.21	-3.39	3.87	2.73
372	Pnkp	Q6AXV0	0.818748606323267	8.22476026302232e-05	0.843	5.23e-12	FALSE	TRUE	TRUE	0.175	4.44	-2.12	-2.29	4.42	-0.013
373	Pon2	Q6AXM8	0.000858494380236576	0.838877266968295	2.63e-05	0.722	TRUE	FALSE	TRUE	-3.51	0.163	-0.359	3.15	-1.31	-1.48
374	Ppap2a	O08564	0.0176276474010795	0.279147960548828	0.0247	0.335	TRUE	FALSE	TRUE	2.04	0.837	1.35	-0.695	0.0933	-0.744
375	Ppm1b	A0A0G2K7C6	0.00136879420189549	0.826554414349909	0.000104	0.718	TRUE	FALSE	TRUE	-3.06	0.163	-0.767	2.29	-0.68	-0.843
376	Ppp1r10	A0A0G2K3G9	0.716102215958572	0.00640995041079296	0.821	0.000389	FALSE	TRUE	TRUE	0.175	-1.56	-0.935	-1.11	0.241	1.8
377	Ppp2r5a	D3ZDI7	0.000777935760875142	0.0776304039732067	1.93e-05	0.0596	TRUE	FALSE	TRUE	2.74	-1.17	-0.495	-3.23	1.28	2.45
378	Ppp3ca	P63329-2	0.0124209783978847	0.158895599348298	0.0137	0.165	TRUE	FALSE	TRUE	-2.37	1.21	-0.604	1.77	0.0217	-1.19
379	Ppp3cc	A0A0G2K7T5	0.0159070792753968	0.676196118551581	0.021	0.659	TRUE	FALSE	TRUE	-1.08	0.163	-0.703	0.374	0.246	0.083
380	Ppp4r2	B2RZ73	0.00809623876551832	0.77654281927229	0.00632	0.701	TRUE	FALSE	TRUE	1.8	0.163	1.42	-0.375	-0.442	-0.605
381	Pqbp1	G3V705	0.653222365937192	4.14973250338332e-06	0.804	1.85e-14	FALSE	TRUE	TRUE	0.175	3.1	-1.2	-1.37	2.84	-0.262
382	Prc1	D3ZES9	0.702712849687975	0.00158486856850308	0.817	5.38e-06	FALSE	TRUE	TRUE	0.175	1.84	-1.17	-1.35	2.18	0.34
383	Prep	A0A0G2K1M8	0.893068061208512	0.0152636996763483	0.856	0.00277	FALSE	TRUE	TRUE	-0.0578	1.2	2.84	2.9	-2.27	-3.47
384	Prkacb	P68182	0.286807396562772	0.00603481729609576	0.587	0.000336	FALSE	TRUE	TRUE	0.738	2.22	0.821	0.0823	0.659	-1.56
385	Prkar2b	P12369	0.0267920004541437	0.0463937598745197	0.0484	0.0244	TRUE	FALSE	TRUE	1.01	0.891	-0.0446	-1.06	0.997	0.106
386	Prkcsh	B1WC34	0.31065607453496	0.0185516318831581	0.613	0.00428	FALSE	TRUE	TRUE	0.572	1.48	2.68	2.11	-1.66	-3.14
387	Prpf19	Q9JMJ4	0.0148336383288551	0.364993984275449	0.0186	0.436	TRUE	FALSE	TRUE	2.25	0.74	-3.29	-5.54	4.79	4.05
388	Prpf38b	Q6AXY7	0.719588715411667	0.00529805583550147	0.822	0.00024	FALSE	TRUE	TRUE	0.175	1.63	-1.63	-1.8	2.53	0.897
389	Prune	Q6AYG3	0.010375251493079	0.781978160109563	0.00993	0.703	TRUE	FALSE	TRUE	-1.76	0.163	0.0714	1.84	-0.872	-1.04
390	Psma1	P18420	0.361308136703617	0.00107023589876353	0.66	1.32e-06	FALSE	TRUE	TRUE	-0.56	-2.55	1.4	1.96	-2.96	-0.402
391	Psma6	P60901	0.321885110971834	0.00384174182735448	0.624	9.73e-05	FALSE	TRUE	TRUE	0.334	1.17	0.384	0.05	0.366	-0.8
392	Psma7	A0A0G2K0W9	0.855416819978107	0.00239281312628415	0.85	2.16e-05	FALSE	TRUE	TRUE	-0.0782	1.63	0.888	0.966	-0.114	-1.74
393	Psmb10	Q4KM35	0.010745750635534	0.733171154297388	0.0106	0.684	TRUE	FALSE	TRUE	1.42	0.163	0.47	-0.952	0.323	0.16
394	Psmc4	Q63570	0.982833756816885	0.0179165391879372	0.869	0.00397	FALSE	TRUE	TRUE	0.0201	-2.53	1.93	1.91	-3.19	-0.661
395	Psmc6	G3V6W6	0.562710951427024	0.0455428732438317	0.773	0.0236	FALSE	TRUE	TRUE	-0.335	-1.26	1.38	1.72	-2.18	-0.922
396	Psmd1	G3V8B6	0.980880190106039	0.0671152509572534	0.869	0.047	FALSE	TRUE	TRUE	-0.017	1.41	0.741	0.758	-0.0465	-1.45
397	Psmd11	A0A0G2JWX1	0.874354546807315	0.0386816661072106	0.853	0.0177	FALSE	TRUE	TRUE	-0.118	1.71	2.42	2.54	-1.62	-3.33
398	Psmd14	Q4V8E2	0.866862729844929	0.000246831955438481	0.852	2.42e-09	FALSE	TRUE	TRUE	-0.111	3.37	1.3	1.41	0.326	-3.04
399	Psmg3	D3ZIU2	0.000374280039530942	0.669342726480099	1.51e-06	0.656	TRUE	FALSE	TRUE	-1.85	0.163	-0.972	0.88	0.128	-0.0353
400	Ptdss2	B2GV22	0.00305062390094706	0.65282442108307	0.000835	0.648	TRUE	FALSE	TRUE	1.32	0.163	0.395	-0.927	0.348	0.185
401	Pter	Q63530	0.00584688749211507	0.668501822494803	0.00336	0.655	TRUE	FALSE	TRUE	-1.26	0.163	-0.21	1.04	-0.336	-0.499
402	Ptgis	Q62969	0.459987361928213	0.0588269214139751	0.726	0.0374	FALSE	TRUE	TRUE	-0.513	-1.41	2.59	3.11	-3.55	-2.15
403	Ptma	P06302	0.746045324412152	0.00731384239101492	0.828	0.000534	FALSE	TRUE	TRUE	-0.142	-1.4	1.28	1.42	-2.05	-0.653
404	Puf60	Q9WV25-2	0.0269514339569661	0.320061811385319	0.0489	0.386	TRUE	FALSE	TRUE	1.67	0.683	-3.1	-4.77	4.27	3.59
405	Pygb	G3V6Y6	0.613294053506844	0.0399169148662514	0.791	0.0188	FALSE	TRUE	TRUE	-0.483	-2.15	1.83	2.31	-3.15	-0.992
406	Q642A4	Q642A4	0.0158749672380146	0.75036394771009	0.0209	0.691	TRUE	FALSE	TRUE	-1.42	0.163	-0.447	0.969	-0.179	-0.343
407	Qars1	Q66H61	0.284038603242692	0.00444551853489523	0.584	0.000148	FALSE	TRUE	TRUE	-0.714	2.24	0.855	1.57	-0.0913	-2.33
408	Rab10	Q5RKJ9	0.727086805304066	0.0283650385254263	0.823	0.00998	FALSE	TRUE	TRUE	0.242	1.69	1.84	1.6	-0.87	-2.56
409	Rab11fip1	A0A0G2JYK2	0.49031726246309	0.0315697965453144	0.742	0.012	FALSE	TRUE	TRUE	-0.912	3.13	-1.65	-0.739	2.76	-0.371
410	Rab34	R9PXX3	0.0265331748663148	0.819691332384029	0.0477	0.716	TRUE	FALSE	TRUE	1.78	0.163	1.27	-0.515	-0.294	-0.458
411	Rab3a	P63012	0.00698951648873833	0.712449067118502	0.0048	0.675	TRUE	FALSE	TRUE	-1.42	0.163	-0.348	1.07	-0.278	-0.442
412	Rab9a	Q99P75	0.00123905754327591	0.767275228449961	7.95e-05	0.697	TRUE	FALSE	TRUE	-2.29	0.163	-0.658	1.63	-0.407	-0.57
413	Rad50	G3V9X6	0.703164607287637	0.0370388968050759	0.818	0.0164	FALSE	TRUE	TRUE	0.175	-1.06	-2.45	-2.63	2.01	3.07
414	Ranbp2	M0R3M4	0.0180388185962641	0.29360041747872	0.0256	0.354	TRUE	FALSE	TRUE	-2.37	0.948	-5.13	-2.76	4.42	3.47
415	Rbbp5	D3ZC01	0.776782651645773	0.00963618295326782	0.835	0.000981	FALSE	TRUE	TRUE	0.175	1.87	-1.77	-1.94	2.79	0.918
416	Rbbp6	G3V953	0.752861592318335	0.00409598589978489	0.829	0.000117	FALSE	TRUE	TRUE	0.175	1.94	-1.84	-2.02	2.9	0.959
417	Rbfox1	A0A0G2JYU0	0.7133810510655	0.0394801866106869	0.82	0.0184	FALSE	TRUE	TRUE	0.175	1.08	-2.89	-3.07	3.52	2.44
418	Rbm15	M0R3Z8	0.718192167252146	0.0288430481904326	0.821	0.0103	FALSE	TRUE	TRUE	0.175	1.18	-3.21	-3.39	3.89	2.71
419	Rbm17	Q6AY02	0.733996707907368	0.00967648521276542	0.825	0.000991	FALSE	TRUE	TRUE	0.175	1.56	-1.98	-2.15	2.84	1.28
420	Rbm3	G3V6P6	0.339540958262212	0.00416308625490862	0.641	0.000123	FALSE	TRUE	TRUE	-0.524	-1.87	-1.94	-1.41	0.738	2.61
421	Rbm5	B2GV05	0.659440391844954	7.23026632911272e-06	0.806	1.85e-14	FALSE	TRUE	TRUE	0.175	2.99	-1.34	-1.51	2.92	-0.0693
422	Rbp1	P02696	0.347066704090053	0.0120125244667181	0.647	0.00161	FALSE	TRUE	TRUE	0.515	1.56	2.37	1.85	-1.33	-2.89
423	Rbpj	M0R7Q3	0.798411125624761	8.7788939375133e-05	0.839	7.6e-12	FALSE	TRUE	TRUE	0.175	3.95	-1.86	-2.03	3.92	-0.0331
424	Rbpms	F2Z3S5	0.0125476599391787	0.779759044689201	0.0139	0.702	TRUE	FALSE	TRUE	-1.69	0.163	-0.975	0.712	0.213	0.0498
425	Rcc2	F1LVV4	0.00020188046580924	0.101602889280933	1.61e-07	0.0892	TRUE	FALSE	TRUE	3.85	1.28	-0.0885	-3.94	2.66	1.37
426	Rcn1	D3ZUB0	0.170211203320586	0.000134806420039581	0.405	9.59e-11	FALSE	TRUE	TRUE	-0.749	-2.87	1.78	2.53	-3.59	-0.719
427	Rcsd1	F1M4V3	0.00161312890728466	0.776632053028874	0.000158	0.701	TRUE	FALSE	TRUE	-2.31	0.163	-0.288	2.02	-0.783	-0.947
428	Reep5	B2RZ37	0.0656804856998867	1.19274224640751e-05	0.153	1.85e-14	FALSE	TRUE	TRUE	-1.06	3.82	0.859	1.92	0.52	-3.3
429	Rer1	Q498C8	0.695034548782461	0.00829688331387314	0.815	0.00071	FALSE	TRUE	TRUE	0.253	2	1.43	1.18	-0.302	-2.3
430	Rfc1	D3ZFT1	0.690147876623947	0.0298795361078811	0.814	0.0109	FALSE	TRUE	TRUE	0.175	-1.06	-0.834	-1.01	0.39	1.45
431	RGD1311744	D4A1U8	0.000107220572632717	0.79218572743042	9.36e-09	0.706	TRUE	FALSE	TRUE	-3.84	-0.18	-1.75	2.09	-0.262	-0.0822
432	RGD1562399	D3ZAS1	0.573314758304052	0.0156406071792834	0.777	0.00293	FALSE	TRUE	TRUE	0.388	-1.9	1.12	0.735	-1.88	0.0197
433	Rhot1	A0A0G2K777	0.0802698017064812	0.00731184305947108	0.187	0.000534	FALSE	TRUE	TRUE	1.13	1.92	1.62	0.492	-0.098	-2.02
434	Rnh1	A0A0G2K9E0	0.727387538426869	6.04038027195955e-05	0.824	8.75e-13	FALSE	TRUE	TRUE	-0.135	-2.32	2.28	2.42	-3.51	-1.19
435	Rnps1	Q6AYK1	0.740670226539418	0.00539053592262761	0.827	0.000251	FALSE	TRUE	TRUE	0.175	1.77	-3.07	-3.25	4.04	2.27
436	Rpl10	Q6PDV7	0.870466295424225	0.005990512504393	0.852	0.00033	FALSE	TRUE	TRUE	0.112	-2.27	0.746	0.634	-1.82	0.443
437	Rpl10a	P62907	0.582869751524646	0.0124288110238781	0.781	0.00173	FALSE	TRUE	TRUE	0.204	-1.07	-0.626	-0.83	0.193	1.26
438	Rpl13	D3ZRM9	0.202263404968047	0.00134225888613989	0.466	2.96e-06	FALSE	TRUE	TRUE	0.554	-1.72	0.43	-0.124	-1.01	0.708
439	Rpl17	A0A0H2UHQ1	0.946938835490874	2.69089924175862e-06	0.864	1.85e-14	FALSE	TRUE	TRUE	-0.0292	-3.66	1.26	1.29	-3.11	0.553
440	Rpl21	D3ZMI8	0.692955731928577	0.0294361393389074	0.815	0.0107	FALSE	TRUE	TRUE	0.27	-1.66	-0.188	-0.458	-0.507	1.15
441	Rpl23	P62832	0.884463855059983	0.00125132520001115	0.855	2.28e-06	FALSE	TRUE	TRUE	-0.151	-4.31	0.725	0.876	-2.96	1.35
442	Rpl28	Q642E2	0.373047028519465	0.0142550916873393	0.669	0.00237	FALSE	TRUE	TRUE	1.16	-3.62	0.42	-0.742	-1.65	1.97
443	Rpl29	M0R665	0.589675669125157	0.00752495575141847	0.783	0.000571	FALSE	TRUE	TRUE	0.239	-1.4	-0.118	-0.358	-0.461	0.936
444	Rpl32	P62912	0.298770885783406	0.00044010873323727	0.6	3.47e-08	FALSE	TRUE	TRUE	0.556	-2.49	-0.0588	-0.614	-0.906	1.58
445	Rpl35	P17078	0.782650562483487	0.000272118268289839	0.836	3.89e-09	FALSE	TRUE	TRUE	-0.239	-4.37	0.129	0.368	-2.43	1.94
446	Rpl36a	P83883	0.823344528201234	0.0060321507348909	0.844	0.000336	FALSE	TRUE	TRUE	0.203	-2.99	1.17	0.967	-2.56	0.424
447	Rpl8	P62919	0.218954311259406	0.00609697556098329	0.494	0.000345	FALSE	TRUE	TRUE	0.542	-1.4	-0.267	-0.809	-0.161	1.24
448	Rplp2	P02401	0.404635375035105	0.0036598407820242	0.692	8.41e-05	FALSE	TRUE	TRUE	-0.326	-1.37	-1.06	-0.733	0.21	1.58
449	Rprd2	A0A0G2JTD1	0.750055452502498	0.00994359128532281	0.829	0.00106	FALSE	TRUE	TRUE	0.175	1.66	-1.19	-1.37	2.11	0.451
450	Rps10	A0A0H2UI18	0.000445289526439347	0.00920369249263493	2.83e-06	0.000884	TRUE	TRUE	TRUE	-1.9	-1.22	-0.259	1.64	-1.3	-0.0797
451	Rps11	P62282	0.634469688866225	1.26930661243139e-05	0.798	1.85e-14	FALSE	TRUE	TRUE	0.2	-2.98	2.33	2.13	-3.72	-0.734
452	Rps15	P62845	0.736455139304409	0.0106843281407239	0.826	0.00124	FALSE	TRUE	TRUE	-0.303	-2.68	1.14	1.44	-2.63	0.0453
453	Rps16	P62250	0.693597277074028	0.00865116642832047	0.815	0.000777	FALSE	TRUE	TRUE	0.21	-1.64	1.33	1.12	-2.05	-0.406
454	Rps17	A0A0H2UHQ8	0.770548992177398	0.0471509263686138	0.833	0.0251	FALSE	TRUE	TRUE	0.276	-2.05	1.08	0.806	-1.97	0.0825
455	Rps2	A0A0U1RVI9	0.464684893931339	0.00760022023432149	0.728	0.000584	FALSE	TRUE	TRUE	0.447	-1.91	1.2	0.748	-1.93	-0.0155
456	Rps24	A0A0H2UHH9	0.981811078556931	0.00742095994190489	0.869	0.000553	FALSE	TRUE	TRUE	-0.0102	-1.42	0.201	0.211	-0.917	0.505
457	Rps25	A0A0H2UHU0	0.795390047291718	0.01200953030211	0.838	0.00161	FALSE	TRUE	TRUE	-0.267	-2.99	0.976	1.24	-2.61	0.388
458	Rps27	Q71TY3	0.35568472100831	0.000457807770643217	0.655	4.1e-08	FALSE	TRUE	TRUE	0.339	-1.7	-0.0179	-0.356	-0.665	1.04
459	Rps3a	P49242	0.459332697153612	0.0205163816598069	0.726	0.0053	FALSE	TRUE	TRUE	0.416	-1.46	0.953	0.537	-1.47	-0.0154
460	Rps9	P29314	0.872258747758726	0.0542086637545431	0.853	0.0323	FALSE	TRUE	TRUE	-0.0828	-1.08	1.15	1.23	-1.73	-0.648
461	Rptor	D3ZDU2	0.00227127038828772	0.413591429053037	0.000397	0.484	TRUE	FALSE	TRUE	2	0.435	0.878	-1.12	0.34	-0.0947
462	Rrp1	Q5M9F3	0.771815039998811	0.00891537603509196	0.834	0.000827	FALSE	TRUE	TRUE	0.175	1.85	-0.888	-1.06	1.9	0.0486
463	Rrp12	M0R3M8	0.794157279337492	0.0313902111091523	0.838	0.0119	FALSE	TRUE	TRUE	0.175	1.61	-2.15	-2.32	3.04	1.43
464	RT1-CE4	A0A0G2K4S5	0.000352116974792625	0.80099421358059	1.26e-06	0.709	TRUE	FALSE	TRUE	3.17	0.163	2.15	-1.02	-0.487	-0.65
465	Rtcd1	Q68FS8	0.717658799972994	0.0577593609634298	0.821	0.0362	FALSE	TRUE	TRUE	0.185	1.05	0.496	0.312	0.122	-0.93
466	Rtn3	A0A0H2UHX1	0.982415610049564	0.00148097581672773	0.869	4.24e-06	FALSE	TRUE	TRUE	0.0192	3.54	1.5	1.48	0.279	-3.26
467	Rtn4	F1LQN3	0.496773718737411	0.00471080886422157	0.745	0.000174	FALSE	TRUE	TRUE	-0.48	2.39	1.95	2.43	-0.992	-3.39
468	S100a4	P05942	0.191800113659161	0.00556399904656396	0.447	0.000273	FALSE	TRUE	TRUE	-0.581	-1.43	1.14	1.72	-2.14	-0.717
469	Sae1	Q6AXQ0	0.785406483751423	0.032114440673324	0.836	0.0124	FALSE	TRUE	TRUE	0.182	1.59	2.65	2.46	-1.76	-3.35
470	Scamp1	A0A0G2K1I6	0.218762214933617	0.0508922097937171	0.494	0.0287	FALSE	TRUE	TRUE	0.678	-1.14	1.93	1.26	-2.16	-1.03
471	Scrn1	Q6AY84	0.00263683518499991	0.847023963494883	0.000577	0.725	TRUE	FALSE	TRUE	-3.16	0.163	-0.849	2.31	-0.651	-0.814
472	Sdhb	P21913	0.884622749134019	0.00116932057786458	0.855	1.81e-06	FALSE	TRUE	TRUE	-0.0705	-2.04	2.58	2.65	-3.63	-1.59
473	Sec13	Q5XFW8	0.59384684411808	0.0390222546790119	0.785	0.018	FALSE	TRUE	TRUE	0.424	1.8	0.746	0.322	0.366	-1.43
474	Sec24c	A0A0G2JZF0	0.869070247812818	0.0382728476075145	0.852	0.0174	FALSE	TRUE	TRUE	0.107	1.48	0.85	0.743	-0.0553	-1.54
475	Sec61a1	P61621	0.27578375893276	0.0265145450974474	0.574	0.00883	FALSE	TRUE	TRUE	0.545	1.21	-0.00733	-0.553	0.886	-0.326
476	Sec61a2	A0A0U1RRQ7	0.174172554037578	4.44101326853802e-05	0.413	1.24e-13	FALSE	TRUE	TRUE	0.73	3.21	0.57	-0.16	1.4	-1.81
477	Sec61b	B2RZD1	0.408835345879164	0.0341907623568612	0.695	0.014	FALSE	TRUE	TRUE	-0.522	1.46	0.321	0.843	0.15	-1.31
478	Seh1l	D4A3X0	0.620188876148341	0.000291478439511941	0.794	5.41e-09	FALSE	TRUE	TRUE	0.175	1.76	-3.38	-3.56	4.35	2.59
479	Sept3	F1LMH0	0.171346596006361	0.0267190179668157	0.407	0.00895	FALSE	TRUE	TRUE	1.27	-2.21	-0.698	-1.97	0.227	2.44
480	Sept6	B5DFG5	0.322497673357376	0.0491656480891942	0.625	0.027	FALSE	TRUE	TRUE	-0.872	1.86	-1.55	-0.674	2.04	0.182
481	Serinc1	Q7TNK0	0.0122559368766504	0.657843219105519	0.0134	0.65	TRUE	FALSE	TRUE	1.07	0.163	0.203	-0.864	0.412	0.249
482	Serpinb9	Q6AYF8	0.00845211199002343	0.164488386305762	0.00685	0.173	TRUE	FALSE	TRUE	1.74	0.816	1.61	-0.129	-0.334	-1.15
483	Serpine1	F1LM16	0.858483385158882	0.000614265793321795	0.85	1.48e-07	FALSE	TRUE	TRUE	0.175	4.48	-1.55	-1.72	3.87	-0.609
484	Sf3a2	Q6AXT8	0.644260663795734	0.009129152126231	0.801	0.000868	FALSE	TRUE	TRUE	0.175	1.16	-3.05	-3.23	3.72	2.56
485	Sf3b5	D4A5T1	0.339547228037651	0.0123746559296572	0.641	0.00171	FALSE	TRUE	TRUE	0.422	1.25	-1.17	-1.59	2	0.75
486	Sfxn3	G3V804	1.15849413494415e-06	0.719009526003371	8.77e-14	0.678	TRUE	FALSE	TRUE	4.1	0.163	2.62	-1.49	-0.484	-0.647
487	Sgca	D3ZDQ9	0.946275046428104	0.066514449895211	0.864	0.0463	FALSE	TRUE	TRUE	0.0559	1.64	-0.058	-0.114	0.908	-0.736
488	Sgta	O70593	0.00355263016122508	0.685630727150741	0.00119	0.663	TRUE	FALSE	TRUE	-1.44	0.163	0.79	2.23	-1.43	-1.59
489	Sh3bgr	D3ZU20	0.0168175971439753	0.000460481388621628	0.0229	4.2e-08	FALSE	TRUE	TRUE	-0.953	-1.65	-0.684	0.269	-0.618	1.03
490	Sh3pxd2b	M0RCP2	0.636293435756219	0.000898128940003592	0.799	6.77e-07	FALSE	TRUE	TRUE	0.175	1.6	-0.825	-1	1.71	0.112
491	Sigmar1	Q9R0C9	0.019661140635383	0.83410949512375	0.0295	0.72	TRUE	FALSE	TRUE	-2.07	0.163	-0.464	1.6	-0.487	-0.65
492	Sirt5	Q68FX9	0.943073318842045	0.00874338669046515	0.864	0.000795	FALSE	TRUE	TRUE	-0.0383	-1.66	1.29	1.33	-2.14	-0.479
493	Skiv2l2	D4AE49	0.18484965506138	0.0280211111627547	0.434	0.00977	FALSE	TRUE	TRUE	0.922	1.64	-2.53	-3.46	3.82	2.17
494	Slc16a1	P53987	0.478445561777204	0.00224714144090931	0.736	1.76e-05	FALSE	TRUE	TRUE	0.432	2.31	1.5	1.07	-0.13	-2.44
495	Slc1a5	Q9Z1J7	0.242024181979302	0.0348838730776598	0.53	0.0146	FALSE	TRUE	TRUE	1.14	2.21	0.0951	-1.04	1.58	-0.629
496	Slc30a1	Q62720	8.9776780996595e-05	0.695812561664137	4.45e-09	0.668	TRUE	FALSE	TRUE	2.4	0.163	1.2	-1.2	0.0795	-0.0838
497	Slc39a7	Q6MGB4	0.401874432940612	0.0483889676297618	0.69	0.0263	FALSE	TRUE	TRUE	0.407	1.03	1.86	1.46	-1.14	-2.18
498	Slc9a8	G3V756	0.818777086004501	0.0230045988661153	0.843	0.00668	FALSE	TRUE	TRUE	0.175	1.96	-2.32	-2.49	3.38	1.42
499	Smarcc1	D3ZJU5	0.828531571175104	0.0502501311687389	0.845	0.0281	FALSE	TRUE	TRUE	0.175	1.73	-2.12	-2.29	3.07	1.34
500	Smc1a	F1LSS1	0.679709520612007	0.0263063258529389	0.811	0.0087	FALSE	TRUE	TRUE	0.175	1.05	-4.1	-4.28	4.72	3.66
501	Smpdl3a	Q641Z7	3.39710360763607e-05	0.736531459709402	3.2e-11	0.685	TRUE	FALSE	TRUE	-3.1	0.163	-1.29	1.82	-0.185	-0.348
502	Smu1	G3V702	0.292866517378426	0.000541440238698005	0.594	8.56e-08	FALSE	TRUE	TRUE	0.342	1.47	-3.79	-4.14	4.7	3.23
503	Smurf1	D3ZCF5	2.2037976798201e-07	0.651768146614618	8.77e-14	0.647	TRUE	FALSE	TRUE	3.83	0.163	2.28	-1.55	-0.28	-0.443
504	Smyd1	D4A3D2	0.507536084822243	0.00872663432720905	0.75	0.000791	FALSE	TRUE	TRUE	0.327	-1.51	-2	-2.33	1.41	2.92
505	Smyd2	Q7M6Z3	0.000322716382699085	0.25453742468501	9.49e-07	0.302	TRUE	FALSE	TRUE	-3.05	0.723	-0.918	2.13	-0.245	-0.968
506	Snap91	A0A0G2K0B6	0.222770534258935	0.0285282766357838	0.5	0.0101	FALSE	TRUE	TRUE	-1	-1.95	-0.0228	0.979	-1.45	0.495
507	Snrpa1	D3ZLF6	0.788042044473842	0.00788626360876831	0.837	0.000634	FALSE	TRUE	TRUE	0.175	2.04	-1.86	-2.04	2.97	0.926
508	Snrpb2	B5DEQ4	0.429110027058733	0.00807408983915781	0.708	0.000669	FALSE	TRUE	TRUE	0.35	1.37	-1.56	-1.91	2.42	1.05
509	Snrpd1	B2RZB7	0.00167947130412677	0.877462580424475	0.000175	0.734	TRUE	FALSE	TRUE	2.95	0.114	-1.98	-4.93	3.51	3.4
510	Snrpd2	B5DES0	0.00678844718541685	0.56067928220672	0.00453	0.597	TRUE	FALSE	TRUE	1.24	-0.225	-1.35	-2.59	1.85	2.08
511	Snrpd3	M0R907	0.0165347773222972	0.703604248871061	0.0223	0.671	TRUE	FALSE	TRUE	1.1	0.154	-1.45	-2.55	2.07	1.92
512	Snta1	B5DFL0	0.0744742474519034	0.0444900605038708	0.174	0.0227	FALSE	TRUE	TRUE	1.1	1.26	-0.863	-1.96	2.04	0.781
513	Sntb2	D3ZMX6	0.644493486370846	3.48561698418431e-06	0.801	1.85e-14	FALSE	TRUE	TRUE	-0.195	3.42	-1.37	-1.18	2.98	-0.434
514	Snw1	D4A8G7	0.775257967390942	0.0193614076573869	0.834	0.0047	FALSE	TRUE	TRUE	0.175	1.63	-1.49	-1.67	2.39	0.766
515	Snx1	Q99N27	0.526173196873487	7.22133280924491e-05	0.758	2.51e-12	FALSE	TRUE	TRUE	-0.347	-3.2	0.473	0.82	-2.25	0.954
516	Sod2	P07895	0.172990870615793	0.0607634396117301	0.411	0.0396	FALSE	TRUE	TRUE	0.702	1	1.25	0.547	-0.396	-1.4
517	Sord	P27867	0.00965443550578719	0.802476107129177	0.00871	0.71	TRUE	FALSE	TRUE	-1.98	0.163	-0.108	1.87	-0.799	-0.963
518	Sparc	P16975	0.530547395505253	0.0264117592564557	0.76	0.00876	FALSE	TRUE	TRUE	-0.557	-2.19	2.06	2.62	-3.44	-1.24
519	Spata5	F1M5A4	0.353888618315005	0.0447257609172671	0.653	0.0229	FALSE	TRUE	TRUE	1.76	4.11	0.975	-0.787	1.96	-2.15
520	Spryd4	Q4FZT8	0.787490845213645	0.0055301571261962	0.837	0.000269	FALSE	TRUE	TRUE	0.131	-1.62	1.42	1.29	-2.16	-0.547
521	Sptan1	Q6IRK8	0.00245399160174751	0.734247377762036	0.000484	0.684	TRUE	FALSE	TRUE	-1.43	-0.129	-2.81	-1.38	2.03	2.16
522	Sptbn1	A0A0G2K8W9	0.00913421202869681	0.444597990241547	0.00789	0.512	TRUE	FALSE	TRUE	-1.18	-0.299	-2.77	-1.59	2.03	2.33
523	Srpr	Q3KRC3	0.00128831638598356	0.00855852469786079	8.84e-05	0.00076	TRUE	TRUE	TRUE	1.87	1.4	-0.286	-2.16	1.92	0.522
524	Srprb	A0A0G2QC06	0.661516162514643	0.026078688562076	0.806	0.00855	FALSE	TRUE	TRUE	0.351	2	0.226	-0.125	0.947	-1.05
525	Srrm2	A0A0G2K2M9	0.131366870129563	0.0295453618265574	0.316	0.0107	FALSE	TRUE	TRUE	1.17	1.79	-1.72	-2.89	3.2	1.41
526	Srsf4	G3V798	0.00364331390793599	0.590239831224713	0.00126	0.614	TRUE	FALSE	TRUE	2.41	0.367	-1.69	-4.11	3.08	2.71
527	Srsf6	G3V6S8	0.39672662329968	0.0113803199892252	0.686	0.00142	FALSE	TRUE	TRUE	0.586	2	-1.68	-2.26	2.97	0.969
528	Srsf7	D4A720	0.00538257875546235	0.0686528029462781	0.00285	0.0488	TRUE	TRUE	TRUE	2.1	1.23	-1.75	-3.84	3.41	2.18
529	Sspn	D4ABT9	0.327547214490197	0.0280466917801599	0.63	0.00978	FALSE	TRUE	TRUE	-0.557	-1.37	0.288	0.845	-1.25	0.117
530	Ssrp1	Q04931	0.777283586748604	0.00118627155949914	0.835	1.9e-06	FALSE	TRUE	TRUE	0.204	3.02	-1.57	-1.78	3.19	0.167
531	Stat2	Q5XI26	0.00180078793367951	0.811963066274336	0.00021	0.713	TRUE	FALSE	TRUE	2.71	0.163	1.67	-1.04	-0.236	-0.4
532	Steap4	A0A0G2K6J0	0.882699262904817	0.00539532324396633	0.854	0.000252	FALSE	TRUE	TRUE	0.175	-3.97	-2.4	-2.57	0.497	4.47
533	Stip1	O35814	0.691553740065254	0.0289350888376446	0.815	0.0103	FALSE	TRUE	TRUE	-0.221	1.36	2.12	2.35	-1.56	-2.91
534	Stmn1	P13668	0.0253561218385094	0.68720619124849	0.0445	0.664	TRUE	FALSE	TRUE	-1.02	0.163	0.844	1.86	-1.27	-1.43
535	Strn	G3V6L8	0.0167178612267611	0.996539118242763	0.0227	0.765	TRUE	FALSE	TRUE	-2.01	-0.00319	-0.307	1.71	-0.701	-0.698
536	Stt3a	B4F7C9	0.259685871731178	0.0422280133616859	0.554	0.0208	FALSE	TRUE	TRUE	0.575	1.11	1.02	0.449	-0.182	-1.29
537	Stxbp1	P61765	0.0704137900700852	0.0109157912510171	0.164	0.0013	FALSE	TRUE	TRUE	-1.87	-2.84	-0.842	1.03	-1.51	1.33
538	Sumo1	Q5I0H3	0.827337570699302	0.0311554897472599	0.845	0.0117	FALSE	TRUE	TRUE	0.175	1.93	-1.54	-1.71	2.59	0.661
539	Sumo2	F1M2K3	0.861063922334634	0.000736957349303626	0.851	3.17e-07	FALSE	TRUE	TRUE	0.165	4.21	1.07	0.905	1.12	-3.09
540	Sun1	Q5U2W0	0.450301696347197	0.00854057326888157	0.72	0.000756	FALSE	TRUE	TRUE	-0.935	3.79	-2.69	-1.76	4.12	0.331
541	Sun2	D3ZTT7	0.822749393251407	0.0646494279456457	0.844	0.0441	FALSE	TRUE	TRUE	0.175	1.56	-2.56	-2.74	3.43	1.87
542	Suox	G3V6R5	0.0210884563193722	0.778105966333836	0.0329	0.701	TRUE	FALSE	TRUE	-1.51	0.163	0.838	2.35	-1.51	-1.68
543	Supt16h	D4A4J0	0.606127210543294	0.0116002289671801	0.789	0.00148	FALSE	TRUE	TRUE	-0.492	2.78	-2.54	-2.05	3.69	0.904
544	Supt5h	E9PTB2	0.787035625325211	0.00126879597835831	0.837	2.39e-06	FALSE	TRUE	TRUE	-0.215	3.3	-1.99	-1.77	3.53	0.23
545	Surf4	D4A1D8	0.114415324354269	0.00849988130280334	0.272	0.000748	FALSE	TRUE	TRUE	0.74	1.37	1.25	0.51	-0.193	-1.57
546	Synm	G3V9G5	0.16487476605819	0.00118620041532134	0.394	1.9e-06	FALSE	TRUE	TRUE	-0.871	-2.51	-2.18	-1.31	0.485	3
547	Synpo2	D4A702	0.0124764374774633	0.173142821323575	0.0138	0.184	TRUE	FALSE	TRUE	-2.04	-1	-3.82	-1.78	2.3	3.3
548	Taf15	D3ZSS1	0.136827925221336	0.0141267528269344	0.329	0.00232	FALSE	TRUE	TRUE	1.83	3.3	-1.68	-3.5	4.24	0.939
549	Tagln	A0A0G2JWK7	0.474973298638075	0.0582962297546033	0.734	0.0368	FALSE	TRUE	TRUE	-0.474	-1.35	0.388	0.863	-1.3	0.0497
550	Tapbp	Q99JC6	0.011962753522753	0.84031008808537	0.0128	0.722	TRUE	FALSE	TRUE	2.36	0.163	2.39	0.0253	-1.13	-1.29
551	Tardbp	I6L9G6	0.00262555707219069	0.11423439055369	0.000571	0.105	TRUE	FALSE	TRUE	1.28	0.57	-1.82	-3.09	2.74	2.17
552	Tax1bp3	A0A1W2Q5Z6	0.806400629754546	1.0873656105384e-05	0.841	1.85e-14	FALSE	TRUE	TRUE	-0.104	-3.06	0.777	0.88	-2.36	0.703
553	Tcof1	D4A206	0.689155957077396	0.00692526448712922	0.814	0.000469	FALSE	TRUE	TRUE	0.175	1.4	-3.17	-3.35	3.96	2.56
554	Tcp1	P28480	0.454561227637177	0.0304635609921866	0.723	0.0113	FALSE	TRUE	TRUE	-0.38	1.21	0.614	0.994	-0.199	-1.41
555	Tent4b	A0A0G2K239	0.733303409806257	0.00217432151256263	0.825	1.58e-05	FALSE	TRUE	TRUE	0.175	1.97	-0.918	-1.09	1.99	0.0192
556	Tfip11	Q5U2Y6	0.737819852351674	0.0177204145945077	0.826	0.00388	FALSE	TRUE	TRUE	0.175	1.41	-1.49	-1.66	2.28	0.87
557	Tfrc	G3V679	0.00131507636885296	0.00298711888930739	9.34e-05	4.52e-05	TRUE	TRUE	TRUE	-2.25	-2	1.03	3.28	-3.16	-1.16
558	Thy1	P01830	0.197105431362551	0.010914937348339	0.457	0.0013	FALSE	TRUE	TRUE	-1.13	-2.5	-1.96	-0.829	0.143	2.65
559	Timm44	G3V640	0.525673959829362	0.021083833963244	0.758	0.0056	FALSE	TRUE	TRUE	0.365	1.49	1.12	0.755	-0.192	-1.68
560	Tjp1	A0A0G2K2P5	0.915668974206585	0.0232492135701941	0.86	0.00682	FALSE	TRUE	TRUE	-0.0469	1.13	-1.45	-1.4	1.99	0.858
561	Tkt	P50137	0.0707600075977888	0.0131032895698381	0.165	0.00195	FALSE	TRUE	TRUE	0.9	1.32	1.39	0.491	-0.278	-1.6
562	Tln2	D3ZA84	0.0475595113916329	0.0307227117292718	0.107	0.0115	FALSE	TRUE	TRUE	-1.12	1.25	-4.25	-3.13	4.32	3.07
563	Tma7	D3ZZW2	0.70647680509402	9.52473631997209e-05	0.818	1.24e-11	FALSE	TRUE	TRUE	0.175	2.65	-1.09	-1.26	2.5	-0.15
564	Tmx1	Q52KJ9	0.617465370886461	0.00411148211357266	0.793	0.000119	FALSE	TRUE	TRUE	0.291	2.02	1.21	0.919	-0.0529	-2.08
565	Tmx4	G3V912	0.548165196313665	0.0106361187521478	0.768	0.00123	FALSE	TRUE	TRUE	-0.325	1.6	0.467	0.792	0.171	-1.43
566	Tnnc1	Q4PP99	0.0508816294173858	0.0112704857378855	0.116	0.00139	FALSE	TRUE	TRUE	-2.65	-3.66	-2.92	-0.266	-0.241	3.42
567	Tnni1	A0A096MIZ5	0.468030384852357	0.0446427635372776	0.73	0.0229	FALSE	TRUE	TRUE	-0.591	-1.77	-3.22	-2.63	2.04	3.81
568	Tnni3	P23693	0.0106180966613412	0.00214513196623378	0.0103	1.51e-05	TRUE	TRUE	TRUE	-1.92	-2.48	-3.43	-1.51	1.23	3.71
569	Tnnt2	F1LQ95	0.0762856375150747	0.0200453717281294	0.178	0.00505	FALSE	TRUE	TRUE	-1.16	-1.61	-3.3	-2.14	1.91	3.52
570	Tns3	F1LN91	0.017747591000481	0.782194630505584	0.025	0.703	TRUE	FALSE	TRUE	1.6	0.163	0.934	-0.662	-0.0542	-0.218
571	Tom1	Q5XI21	0.562823973904002	0.00661949050271957	0.773	0.00042	FALSE	TRUE	TRUE	-0.594	-3.3	0.045	0.639	-1.99	1.31
572	Tp53bp1	F1M842	0.747554910202226	0.000224765904634783	0.828	1.51e-09	FALSE	TRUE	TRUE	0.175	2.81	-1.13	-1.3	2.62	-0.19
573	Tpm1	Q923Z2	0.157195484945545	0.0146222368233709	0.377	0.00251	FALSE	TRUE	TRUE	-0.72	-1.37	-2.57	-1.85	1.52	2.89
574	Tpm3	A0A140TAF0	0.561709459811308	0.00953824291899634	0.773	0.000959	FALSE	TRUE	TRUE	0.482	-2.51	-2.13	-2.61	1.12	3.63
575	Tra2a	B1WC25	0.682170977791925	0.00197820390680807	0.812	1.16e-05	FALSE	TRUE	TRUE	0.175	1.66	-1.99	-2.16	2.91	1.24
576	Trappc3	Q5U1Z2	0.00292807533058408	0.724680331776595	0.000754	0.68	TRUE	FALSE	TRUE	1.7	0.163	0.891	-0.811	0.0415	-0.122
577	Trim55	Q5PQN5	0.0161923164835515	0.000347938394515679	0.0216	1.22e-08	TRUE	TRUE	TRUE	-2.22	-3.94	-0.738	1.48	-2.34	1.6
578	Trim72	A0JPQ4	0.608993689407002	0.016922168122215	0.79	0.0035	FALSE	TRUE	TRUE	0.33	-1.75	0.861	0.531	-1.57	0.18
579	Trip10	A0A0G2K7Y5	3.2765944728513e-06	0.523035622911242	8.77e-14	0.572	TRUE	FALSE	TRUE	3.32	0.261	1.78	-1.53	0.00664	-0.255
580	Tsfm	Q9QYU2	0.805308526109807	0.00843075165159416	0.84	0.000735	FALSE	TRUE	TRUE	-0.174	-2.19	1.57	1.74	-2.75	-0.561
581	Tspan4	Q5BK80	1.22712086105896e-06	0.682302822707367	8.77e-14	0.662	TRUE	FALSE	TRUE	3.58	0.163	2.09	-1.49	-0.217	-0.381
582	Tufm	P85834	0.379122291909693	0.0172582879760453	0.674	0.00366	FALSE	TRUE	TRUE	-0.375	-1.14	1.67	2.04	-2.42	-1.28
583	Txnrd1	O89049	0.101364932007708	0.00184530837716511	0.236	9.19e-06	FALSE	TRUE	TRUE	0.907	2.05	2.52	1.61	-1.04	-3.09
584	Ubap2l	A0A0G2JYC6	0.347077508318492	0.00611968667215347	0.648	0.000348	FALSE	TRUE	TRUE	-0.595	-2.03	0.282	0.877	-1.6	0.437
585	Ube2g1	P62255	6.70973791705118e-05	0.728391741534763	1.22e-09	0.682	TRUE	FALSE	TRUE	-2.79	0.163	-1.21	1.58	-0.106	-0.27
586	Ube2n	Q9EQX9	0.376003522137465	0.02610568450391	0.671	0.00857	FALSE	TRUE	TRUE	-0.559	1.55	1.74	2.3	-1.24	-2.79
587	Ubfd1	Q3MIF1	0.020961439242628	0.690296132174134	0.0326	0.665	TRUE	FALSE	TRUE	-1.07	0.163	0.279	1.35	-0.732	-0.895
588	Ufd1l	Q9ES53	0.995607601130003	0.00525709098888338	0.871	0.000235	FALSE	TRUE	TRUE	-0.00713	4.35	-1.07	-1.06	3.24	-1.11
589	Umps	Q4QQS7	0.0206780311766277	0.728394221287634	0.0319	0.682	TRUE	FALSE	TRUE	-1.23	0.163	1.19	2.42	-1.72	-1.89
590	Unc45b	A0A096MJB5	0.791224598136154	7.63978653790351e-05	0.838	3.48e-12	FALSE	TRUE	TRUE	-0.133	-2.95	2.46	2.59	-4	-1.05
591	Uqcrb	B2RYS2	0.737382551196119	0.0311475477072013	0.826	0.0117	FALSE	TRUE	TRUE	0.707	5.06	-0.324	-1.03	3.21	-1.85
592	Uqcrc1	Q68FY0	0.157823688906529	0.0249085344785442	0.378	0.00783	FALSE	TRUE	TRUE	0.849	1.45	0.483	-0.366	0.666	-0.783
593	Uqcrq	Q7TQ16	0.367684799058176	0.0433148779417473	0.665	0.0217	FALSE	TRUE	TRUE	0.612	1.48	1.91	1.3	-0.864	-2.35
594	Urb1	D4A7S4	0.807379223539149	0.0587966711121674	0.841	0.0374	FALSE	TRUE	TRUE	0.175	1.47	-1.19	-1.37	2.02	0.546
595	Usp28	A0A0H2UI12	0.00391969149675763	0.735502858892614	0.00149	0.685	TRUE	FALSE	TRUE	-1.7	0.163	-0.934	0.764	0.166	0.00305
596	Usp5	D3ZVQ0	0.982660252335149	0.00399716529166736	0.869	0.000109	FALSE	TRUE	TRUE	-0.00998	1.61	2.96	2.97	-2.16	-3.77
597	Utrn	G3V7L1	0.016967453908277	0.193446416934983	0.0233	0.214	TRUE	FALSE	TRUE	-1.1	-0.543	-1.37	-0.27	0.547	1.09
598	Vapb	Q9Z269	0.915750584864079	7.2632096662382e-05	0.86	2.59e-12	FALSE	TRUE	TRUE	-0.0471	-2.62	1.52	1.56	-2.85	-0.228
599	Vdac3	A0A0G2JSR0	0.982374796134865	0.0121767664960871	0.869	0.00166	FALSE	TRUE	TRUE	0.00953	-1.25	0.284	0.275	-0.907	0.348
600	Vldlr	F1LPV2	4.6346742994462e-05	0.745039467377191	1.78e-10	0.689	TRUE	FALSE	TRUE	-3.1	0.163	-1.11	2	-0.364	-0.528
601	Vtn	Q3KR94	0.0025624912843502	0.000367095778143363	0.000539	1.52e-08	TRUE	TRUE	TRUE	2.17	2.82	-0.566	-2.74	3.06	0.243
602	Vwf	F1M957	0.868453416477997	0.00514809812612614	0.852	0.000223	FALSE	TRUE	TRUE	0.175	3.56	-2.22	-2.4	4.09	0.526
603	Wdr3	D4A106	0.708312851679598	0.0218785856899367	0.819	0.00603	FALSE	TRUE	TRUE	0.175	1.21	-0.727	-0.902	1.42	0.21
604	Wdr33	F1LT09	0.643154320966953	0.000321337158174078	0.801	8.53e-09	FALSE	TRUE	TRUE	0.175	1.86	-1.76	-1.93	2.77	0.911
605	Wdr43	G3V920	0.665067506357537	0.00159612066766963	0.807	5.51e-06	FALSE	TRUE	TRUE	0.175	1.62	-1.3	-1.48	2.2	0.582
606	Wdr5	Q498M4	0.00753858646314357	0.104258797403871	0.00553	0.0924	TRUE	FALSE	TRUE	1.86	1.01	-1.34	-3.2	2.78	1.77
607	Xirp1	D4ABA9	0.02975817132298	0.00180236527912939	0.0567	8.48e-06	FALSE	TRUE	TRUE	-0.944	-1.54	-1.91	-0.963	0.667	2.2
608	Xirp2	F1LMC2	0.822291755577338	0.00956212357374259	0.844	0.000964	FALSE	TRUE	TRUE	0.175	-2.37	-3.09	-3.27	1.99	4.36
609	Ybx1	Q3ZAV2	0.512177049142178	0.00899603127263107	0.752	0.000843	FALSE	TRUE	TRUE	-0.321	-1.49	-0.192	0.129	-0.714	0.777
610	Zc3h13	E9PSN4	0.656071798145415	0.000862328388755724	0.805	5.84e-07	FALSE	TRUE	TRUE	0.175	1.71	-0.836	-1.01	1.78	0.0678
611	Zfr	Q562A2	0.738447929906228	0.0080674428408648	0.826	0.000667	FALSE	TRUE	TRUE	0.175	1.64	-3.04	-3.21	3.94	2.3
612	A0A0G2JU83	A0A0G2JU83	0.153470014641706	0.458705211127995	0.369	0.524	FALSE	FALSE	FALSE	1.25	0.629	-0.861	-2.11	1.8	1.17
613	A0A0G2JZF6	A0A0G2JZF6	0.0664612160247379	0.725000529125516	0.155	0.68	FALSE	FALSE	FALSE	-0.919	0.163	-0.705	0.214	0.327	0.164
614	A0A0G2K8N9	A0A0G2K8N9	0.221860189812195	0.764832204144345	0.499	0.696	FALSE	FALSE	FALSE	0.689	0.163	1.38	0.691	-0.954	-1.12
615	Aak1	F1LRI7	0.491716601237232	0.449617458681951	0.742	0.516	FALSE	FALSE	FALSE	0.461	0.508	0.318	-0.143	0.167	-0.341
616	Aamp	G3V7V2	0.731333614133827	0.729450204600178	0.824	0.682	FALSE	FALSE	FALSE	-0.162	0.163	0.714	0.876	-0.713	-0.876
617	Aars	P50475	0.831661148739896	0.0429551058648153	0.845	0.0214	FALSE	FALSE	FALSE	0.0771	0.806	3.44	3.36	-3	-3.8
618	Aarsd1	Q5XI97	0.0383076941950608	0.805995770975932	0.0815	0.711	FALSE	FALSE	FALSE	-1.52	0.163	-0.167	1.35	-0.511	-0.675
619	Aasdhppt	B2RYJ4	0.107432383198875	0.773283479679778	0.253	0.699	FALSE	FALSE	FALSE	0.967	0.163	0.697	-0.27	-0.132	-0.295
620	Abcb5	M0RA64	0.122888540613942	0.100241342181978	0.294	0.0875	FALSE	FALSE	FALSE	0.812	0.872	-0.148	-0.96	0.99	0.118
621	Abcb7	Q704E8	0.0627914563997519	0.714975997010386	0.146	0.676	FALSE	FALSE	FALSE	-0.899	0.163	1.62	2.52	-1.99	-2.15
622	Abcb8	A0A0H2UHH3	0.554728746640564	0.743658070116036	0.77	0.688	FALSE	FALSE	FALSE	-0.297	0.163	0.635	0.932	-0.702	-0.865
623	Abcd3	P16970	0.798171968856255	0.263824740818288	0.839	0.315	FALSE	FALSE	FALSE	0.256	-1.15	-0.379	-0.635	-0.067	1.08
624	Abce1	D3ZD23	0.661187416780318	0.818674562068407	0.806	0.715	FALSE	FALSE	FALSE	-0.381	-0.198	1.42	1.8	-1.71	-1.51
625	Abcf1	Q6MG08	0.183313598400778	0.54412209703972	0.431	0.586	FALSE	FALSE	FALSE	0.687	-0.303	-0.93	-1.62	1.12	1.43
626	Abhd11	D3ZXK4	0.389330096786885	0.89014996366286	0.681	0.738	FALSE	FALSE	FALSE	1.03	0.163	1.57	0.537	-0.973	-1.14
627	Ablim1	F1LWK7	0.853212606623195	0.725296423237209	0.849	0.681	FALSE	FALSE	FALSE	0.175	0.333	-3.11	-3.28	3.36	3.03
628	Abr	A0A0G2JZZ7	0.499406097806853	0.766156601094877	0.746	0.697	FALSE	FALSE	FALSE	-0.374	0.163	0.298	0.672	-0.403	-0.566
629	Abracl	D3ZSL2	0.123246769493231	0.620278622738313	0.295	0.631	FALSE	FALSE	FALSE	-1.39	-0.424	0.255	1.64	-1.16	-0.736
630	Acaa1a	F1LPD6	0.724150249745209	0.342802191749598	0.823	0.412	FALSE	FALSE	FALSE	-0.135	0.369	1.68	1.81	-1.56	-1.93
631	Acaa2	G3V9U2	0.267967436753258	0.0463352454192726	0.564	0.0244	FALSE	FALSE	FALSE	0.466	0.894	0.675	0.209	0.00448	-0.889
632	Acacb	A0A0G2K5L6	0.614098596526517	0.846064577823361	0.792	0.724	FALSE	FALSE	FALSE	-0.426	0.163	1.29	1.72	-1.42	-1.58
633	Acad8	M0RDK9	0.723050761006242	0.476718562027448	0.822	0.538	FALSE	FALSE	FALSE	-0.36	0.73	0.0973	0.458	0.0875	-0.642
634	Acad9	B1WC61	0.153142644270918	0.18832261625331	0.368	0.206	FALSE	FALSE	FALSE	0.709	0.648	0.748	0.0393	-0.0697	-0.718
635	Acadl	P15650	0.568860601800194	0.737241106604836	0.776	0.685	FALSE	FALSE	FALSE	0.2	0.117	1.25	1.05	-1.09	-1.21
636	Acadm	G3V796	0.827105789539423	0.415631143584087	0.845	0.486	FALSE	FALSE	FALSE	-0.249	-0.941	1.83	2.07	-2.42	-1.48
637	Acads	Q6IMX3	0.628530990705952	0.34198274988495	0.796	0.411	FALSE	FALSE	FALSE	0.3	0.597	1.58	1.28	-1.13	-1.73
638	Acat2	Q5XI22	0.773280773941952	0.626996274324218	0.834	0.635	FALSE	FALSE	FALSE	-0.264	0.448	2.36	2.63	-2.27	-2.72
639	Acbd3	A0A0G2K756	0.497003597115691	0.643315344775829	0.745	0.643	FALSE	FALSE	FALSE	0.241	0.163	2.19	1.95	-1.99	-2.15
640	Acin1	E9PST5	0.633240522402738	0.0169272820980791	0.798	0.0035	FALSE	FALSE	FALSE	0.175	0.998	-4.18	-4.36	4.77	3.77
641	Acly	G3V9G4	0.896845884791495	0.258348002879554	0.857	0.307	FALSE	FALSE	FALSE	0.0805	0.723	2.9	2.82	-2.5	-3.22
642	Aco1	G3V6S2	0.0404558536937368	0.683630377666833	0.0876	0.662	FALSE	FALSE	FALSE	-0.902	0.163	2.43	3.33	-2.8	-2.96
643	Aco2	Q9ER34	0.458245360638088	0.705726192082641	0.725	0.672	FALSE	FALSE	FALSE	0.251	0.127	1.12	0.866	-0.928	-1.05
644	Acot13	D3ZA93	0.805169184893306	0.0799139287000933	0.84	0.0623	FALSE	FALSE	FALSE	-0.165	1.26	2.16	2.33	-1.62	-2.87
645	Acot2	Q6IMX8	0.252819433384365	0.180925902751468	0.545	0.195	FALSE	FALSE	FALSE	0.731	0.865	1.69	0.963	-0.896	-1.76
646	Acot7	F8WG67	0.359209696576015	0.335355235316892	0.658	0.404	FALSE	FALSE	FALSE	0.32	-0.337	2.39	2.07	-2.4	-2.06
647	Acot9	Q5U2X8	0.432773784747815	0.812645560598279	0.71	0.713	FALSE	FALSE	FALSE	0.281	0.0839	3.06	2.78	-2.88	-2.96
648	Acp1	Z4YNF4	0.081041597954393	0.763137004550112	0.189	0.696	FALSE	FALSE	FALSE	1.01	0.163	2.12	1.11	-1.53	-1.7
649	Acsf2	Q499N5	0.714081607510155	0.37969758783989	0.82	0.451	FALSE	FALSE	FALSE	0.298	0.726	1.86	1.56	-1.35	-2.08
650	Acsf3	D3ZUX7	0.980655780024188	0.0734914110858649	0.869	0.0546	FALSE	FALSE	FALSE	-0.0119	0.948	1.95	1.96	-1.48	-2.43
651	Acsl1	P18163	0.46067875583886	0.267971144508685	0.726	0.32	FALSE	FALSE	FALSE	0.329	0.502	1.61	1.28	-1.19	-1.69
652	Acss2	G3V9U0	0.660627670700788	0.72710025090643	0.806	0.681	FALSE	FALSE	FALSE	-0.206	0.163	2	2.2	-2.02	-2.18
653	Acta1	P68136	0.0728740763879029	0.576474264526749	0.17	0.606	FALSE	FALSE	FALSE	-2.17	0.632	-3.79	-1.62	3.02	2.39
654	Acta2	P62738	0.399109932036702	0.15657457031508	0.688	0.162	FALSE	FALSE	FALSE	-0.696	1.2	-1.39	-0.696	1.65	0.442
655	Actb	A0A0G2K3K2	0.912295610394023	0.176669054354059	0.859	0.189	FALSE	FALSE	FALSE	-0.0442	0.565	-1.25	-1.2	1.51	0.944
656	Actc1	P68035	0.350095702401556	0.644804419615644	0.65	0.644	FALSE	FALSE	FALSE	-0.341	-0.166	-1.78	-1.44	1.53	1.7
657	Actn1	Q6T487	0.612618476995833	0.502930841879577	0.791	0.558	FALSE	FALSE	FALSE	-0.241	-0.32	-1.74	-1.5	1.46	1.78
658	Actn2	D3ZCV0	0.0487230565703787	0.808797193987692	0.11	0.712	FALSE	FALSE	FALSE	-0.954	-0.107	-2.49	-1.54	1.96	2.07
659	Actn4	A0A0G2K013	0.629207732588837	0.727368528396266	0.797	0.681	FALSE	FALSE	FALSE	-0.169	-0.121	-1.33	-1.16	1.18	1.3
660	Actr10	Q5M9F7	0.0274841290242819	0.0444993315825256	0.0503	0.0227	FALSE	FALSE	FALSE	1.05	0.939	-0.629	-1.68	1.62	0.685
661	Actr1a	P85515	0.693875682007803	0.990429450875253	0.815	0.764	FALSE	FALSE	FALSE	-0.157	-0.00478	-0.935	-0.777	0.854	0.858
662	Actr1b	B2RYJ7	0.542541218062066	0.270212040047589	0.765	0.323	FALSE	FALSE	FALSE	-0.286	-0.528	-0.788	-0.502	0.381	0.909
663	Actr2	Q5M7U6	0.455239508252878	0.430499515551982	0.723	0.5	FALSE	FALSE	FALSE	0.289	0.306	-0.351	-0.641	0.649	0.343
664	Actr3	Q4V7C7	0.690286532582742	0.845670342591185	0.814	0.724	FALSE	FALSE	FALSE	0.183	-0.0891	-0.363	-0.546	0.41	0.499
665	Acy1a	Q6AYS7	0.194770714065554	0.742236177612094	0.453	0.687	FALSE	FALSE	FALSE	0.668	0.163	2.37	1.71	-1.96	-2.12
666	Adck3	Q5BJQ0	0.3391975077836	0.238054907756373	0.641	0.279	FALSE	FALSE	FALSE	1.04	1.3	1.35	0.305	-0.176	-1.47
667	Add1	A0A0G2JSM7	0.038847790757	0.703502325278538	0.083	0.671	FALSE	FALSE	FALSE	1.44	-0.24	-0.635	-2.07	1.23	1.47
668	Add3	A0A0G2JW28	0.941403034015983	0.515746093250437	0.863	0.567	FALSE	FALSE	FALSE	-0.0335	-0.299	-3.25	-3.22	3.09	3.39
669	Adh7	P12711	0.210136471668314	0.653305509735871	0.48	0.648	FALSE	FALSE	FALSE	-0.47	0.163	2.54	3.01	-2.69	-2.85
670	Adk	A0A0G2K6X9	0.749925757779854	0.269262844451153	0.829	0.322	FALSE	FALSE	FALSE	-0.234	-0.832	2.19	2.43	-2.72	-1.89
671	Adsl	D3ZW08	0.214225650722172	0.671402686146549	0.487	0.657	FALSE	FALSE	FALSE	-0.493	0.163	2.65	3.15	-2.82	-2.98
672	Adss	D4AEP0	0.501599757510881	0.606361659336084	0.747	0.623	FALSE	FALSE	FALSE	0.471	-0.36	2.26	1.79	-2.2	-1.84
673	Adssl1	M0R629	0.761537067571162	0.232530777101606	0.831	0.271	FALSE	FALSE	FALSE	0.376	1.52	2.42	2.04	-1.47	-2.99
674	Afap1	A0A0G2JVI5	0.735235253602642	0.0869713387305533	0.825	0.071	FALSE	FALSE	FALSE	0.175	-0.946	-1.4	-1.58	1.02	1.96
675	Afg3l2	F1LN92	0.142831926445609	0.336469902771417	0.344	0.405	FALSE	FALSE	FALSE	0.677	0.432	1.12	0.447	-0.569	-1
676	Aga	P30919	0.59202187989505	0.774026106440509	0.784	0.7	FALSE	FALSE	FALSE	0.306	0.163	1.84	1.54	-1.61	-1.77
677	Agk	D3Z9L0	0.390269319204593	0.184660200724634	0.682	0.2	FALSE	FALSE	FALSE	0.621	0.981	2.13	1.51	-1.33	-2.31
678	Agl	D4AEH9	0.639625925364314	0.579820296309461	0.8	0.608	FALSE	FALSE	FALSE	-0.503	0.596	1.53	2.03	-1.48	-2.08
679	Ago2	F1LRP7	0.471585072880017	0.270013488470185	0.732	0.323	FALSE	FALSE	FALSE	0.77	1.2	-0.696	-1.47	1.68	0.481
680	Agpat3	G3V648	0.549157962244667	0.917543534863742	0.768	0.745	FALSE	FALSE	FALSE	-0.292	-0.0501	1.02	1.31	-1.19	-1.14
681	Agpat4	Q924S1	0.315162883212601	0.779140416967175	0.618	0.701	FALSE	FALSE	FALSE	0.598	0.163	0.996	0.398	-0.615	-0.779
682	Agps	F1M9Q8	0.846140273139645	0.773026622014716	0.848	0.699	FALSE	FALSE	FALSE	-0.128	-0.191	1.52	1.65	-1.68	-1.49
683	Ahctf1	D3ZZZ0	0.421877447824242	0.104746938483074	0.703	0.093	FALSE	FALSE	FALSE	-0.525	1.11	-1.31	-0.788	1.61	0.496
684	Ahcy	P10760	0.3379840048824	0.589525423031538	0.639	0.614	FALSE	FALSE	FALSE	0.347	0.193	1.98	1.63	-1.71	-1.9
685	Ahnak	A0A0G2JUA5	0.334409334581202	0.903961399107271	0.636	0.741	FALSE	FALSE	FALSE	-0.396	0.0485	-1.03	-0.63	0.852	0.804
686	Ahsa1	B0BN63	0.451482300561717	0.304822201214555	0.721	0.368	FALSE	FALSE	FALSE	0.365	-0.503	2.8	2.44	-2.87	-2.37
687	Aifm1	A0A0G2K7K2	0.230280391289348	0.22309052271478	0.512	0.258	FALSE	FALSE	FALSE	0.44	0.448	-0.172	-0.613	0.616	0.169
688	Aimp2	Q32PX2	0.747600611682236	0.147644194215579	0.828	0.15	FALSE	FALSE	FALSE	-0.308	-1.45	0.923	1.23	-1.8	-0.352
689	Ak1	P39069	0.988461999150724	0.486129568781495	0.87	0.545	FALSE	FALSE	FALSE	0.0153	0.747	1.85	1.84	-1.47	-2.22
690	Ak2	A0A0G2JSG6	0.963897457365964	0.882265033048522	0.867	0.735	FALSE	FALSE	FALSE	-0.0148	-0.0485	1.38	1.4	-1.41	-1.37
691	Ak3	Q6P2A5	0.4329678294353	0.655208857047527	0.71	0.649	FALSE	FALSE	FALSE	-0.29	0.163	2.77	3.06	-2.83	-3
692	Akap1	D4A9M6	0.736483253069069	0.316771234964188	0.826	0.382	FALSE	FALSE	FALSE	-0.388	1.18	-0.064	0.324	0.459	-0.718
693	Akap12	Q5QD51-3	0.0591469633984674	0.784593139578326	0.137	0.703	FALSE	FALSE	FALSE	-1.22	0.163	-0.459	0.764	-0.0706	-0.234
694	Akap13	F1M3G7	0.733420004441393	0.774519770184848	0.825	0.7	FALSE	FALSE	FALSE	0.194	0.163	0.369	0.175	-0.19	-0.354
695	Akap8	Q63014	0.434595856573406	0.948685291786225	0.711	0.753	FALSE	FALSE	FALSE	0.372	0.0302	-3.1	-3.47	3.3	3.27
696	Akr1b10	F7EMK8	0.703950083159311	0.8154632197823	0.818	0.714	FALSE	FALSE	FALSE	0.266	0.163	0.499	0.233	-0.284	-0.448
697	Akr1b8	G3V786	0.497553021321407	0.990101255463228	0.745	0.763	FALSE	FALSE	FALSE	0.705	-0.0128	2.77	2.07	-2.43	-2.42
698	Akr7a2	Q8CG45	0.604339605010849	0.650129104044271	0.788	0.646	FALSE	FALSE	FALSE	-0.187	0.163	1.91	2.1	-1.92	-2.09
699	Akt1	P47196	0.10233113515206	0.707307334397606	0.238	0.673	FALSE	FALSE	FALSE	-0.753	0.163	1.24	2	-1.54	-1.7
700	Akt2	Q3HSE5	0.829204672981517	0.810563247461172	0.845	0.713	FALSE	FALSE	FALSE	-0.147	0.163	-0.0145	0.132	0.0227	-0.141
701	Alad	P06214	0.235725649689756	0.785752722665603	0.52	0.704	FALSE	FALSE	FALSE	0.515	0.115	2.18	1.66	-1.86	-1.98
702	Alcam	O35112	0.0638620195444577	0.67558730335291	0.149	0.659	FALSE	FALSE	FALSE	0.78	0.163	1.04	0.26	-0.569	-0.732
703	Aldh16a1	Q3T1L0	0.750086789599027	0.650188868852594	0.829	0.646	FALSE	FALSE	FALSE	-0.114	0.163	1.03	1.15	-1.01	-1.17
704	Aldh18a1	D3ZIE9	0.817568509724593	0.101941610595071	0.843	0.0896	FALSE	FALSE	FALSE	-0.142	1.07	-0.223	-0.0804	0.688	-0.384
705	Aldh1l2	D3ZTP0	0.653430335366693	0.752613853577954	0.804	0.691	FALSE	FALSE	FALSE	0.233	0.163	2.32	2.09	-2.12	-2.29
706	Aldh2	P11884	0.617551660021751	0.328907645285036	0.793	0.396	FALSE	FALSE	FALSE	-0.204	-0.406	1.12	1.32	-1.42	-1.01
707	Aldh3a2	G3V9W6	0.494517857952156	0.59145780421942	0.744	0.615	FALSE	FALSE	FALSE	-0.501	0.392	1.21	1.71	-1.27	-1.66
708	Aldh4a1	A0A0G2JVM0	0.0331317683072732	0.733924568277587	0.0665	0.684	FALSE	FALSE	FALSE	1.14	0.163	2.6	1.46	-1.95	-2.11
709	Aldh5a1	G3V945	0.541395129859949	0.732620436474773	0.765	0.684	FALSE	FALSE	FALSE	-0.294	0.163	1.43	1.73	-1.5	-1.66
710	Aldh6a1	G3V7J0	0.840853087939578	0.880951993706929	0.847	0.735	FALSE	FALSE	FALSE	0.245	-0.183	2.31	2.07	-2.28	-2.1
711	Aldh7a1	Q64057	0.924993441805986	0.816014063851848	0.861	0.714	FALSE	FALSE	FALSE	0.101	0.25	2.29	2.19	-2.12	-2.37
712	Aldh9a1	A0A0G2JSI1	0.78943709925237	0.933396165439751	0.837	0.749	FALSE	FALSE	FALSE	0.175	-0.0546	2.75	2.58	-2.69	-2.64
713	Aldob	P05065	0.475572126820949	0.979344893454332	0.734	0.761	FALSE	FALSE	FALSE	-0.243	-0.00872	0.693	0.936	-0.819	-0.81
714	Aldoc	P09117	0.987684168221765	0.611576550566389	0.87	0.626	FALSE	FALSE	FALSE	0.0113	-0.373	2.18	2.17	-2.36	-1.99
715	Alg2	G3V6U3	0.317759145749642	0.828381453220057	0.62	0.719	FALSE	FALSE	FALSE	0.769	0.163	0.933	0.164	-0.466	-0.63
716	Alkbh7	M0R7T2	0.703246601048813	0.816261801426744	0.818	0.715	FALSE	FALSE	FALSE	-0.268	0.163	-0.00318	0.265	-0.0493	-0.213
717	Amot	D4A9Q2	0.230299352555387	0.199041658433596	0.512	0.222	FALSE	FALSE	FALSE	-0.704	-0.758	-3.33	-2.63	2.6	3.36
718	Anapc1	F1M801	0.131665330552286	0.756670810468645	0.317	0.693	FALSE	FALSE	FALSE	1.72	-0.336	-0.393	-2.11	1.08	1.42
719	Anapc2	B2RYJ1	0.254613078705352	0.743778499902703	0.547	0.688	FALSE	FALSE	FALSE	2.03	0.565	1.39	-0.634	-0.096	-0.661
720	Ank2	F1LM42	0.859587444757394	0.88927659720662	0.85	0.737	FALSE	FALSE	FALSE	0.175	0.138	-1.89	-2.06	2.04	1.9
721	Ank3	A0A0G2K1Q7	0.0946349664517507	0.94197065090884	0.22	0.752	FALSE	FALSE	FALSE	-1.39	-0.0568	-2.56	-1.17	1.84	1.9
722	Ankrd1	Q8R560	0.697261031087906	0.195614652883952	0.816	0.217	FALSE	FALSE	FALSE	0.427	-1.47	-0.722	-1.15	0.199	1.67
723	Anp32a	A0A0G2K7X0	0.638911617124339	0.444504148850072	0.8	0.512	FALSE	FALSE	FALSE	0.237	-0.39	0.715	0.478	-0.792	-0.402
724	Anp32b	F1LP34	0.621515209344472	0.172224455138624	0.794	0.183	FALSE	FALSE	FALSE	-0.202	0.58	0.541	0.743	-0.352	-0.932
725	Anp32e	Q5XIE0	0.272778169055328	0.194603034719946	0.57	0.215	FALSE	FALSE	FALSE	-0.97	-1.16	1.03	2	-2.09	-0.931
726	Anpep	G3V7W7	0.176174536013178	0.691119725911213	0.417	0.666	FALSE	FALSE	FALSE	-1.5	0.424	-1.59	-0.0875	1.05	0.625
727	Antxr2	F1LT78	0.800199546848679	0.370941368147345	0.839	0.443	FALSE	FALSE	FALSE	-0.144	0.517	0.787	0.931	-0.6	-1.12
728	Anxa11	Q5XI77	0.316815318614065	0.702956390246977	0.619	0.671	FALSE	FALSE	FALSE	-0.663	-0.248	1.62	2.28	-2.07	-1.83
729	Anxa2	Q07936	0.512176717876407	0.703085197519267	0.752	0.671	FALSE	FALSE	FALSE	-0.338	-0.195	0.499	0.837	-0.766	-0.57
730	Anxa3	P14669	0.72251911701257	0.657101453434099	0.822	0.65	FALSE	FALSE	FALSE	0.13	0.163	1.7	1.57	-1.55	-1.72
731	Anxa4	Q5U362	0.707358329065381	0.556095377855285	0.819	0.594	FALSE	FALSE	FALSE	-0.161	-0.254	1.62	1.78	-1.83	-1.57
732	Anxa5	P14668	0.531155731387877	0.266006604125041	0.761	0.318	FALSE	FALSE	FALSE	-0.207	-0.374	1.03	1.23	-1.32	-0.943
733	Anxa6	Q6IMZ3	0.205348045348656	0.0440933274283068	0.472	0.0224	FALSE	FALSE	FALSE	-0.538	-0.906	1.11	1.64	-1.83	-0.921
734	Anxa7	Q6IRJ7	0.808194149246033	0.216936709584105	0.841	0.249	FALSE	FALSE	FALSE	-0.178	0.935	1.91	2.09	-1.53	-2.47
735	Ap1b1	A0A0G2K2V2	0.581739927890361	0.357111840136948	0.781	0.428	FALSE	FALSE	FALSE	0.319	0.539	0.638	0.32	-0.209	-0.749
736	Ap1m1	Q32Q06	0.360855984920478	0.218336121627849	0.659	0.251	FALSE	FALSE	FALSE	0.692	-0.947	1.49	0.798	-1.62	-0.671
737	Ap2a1	D3ZUY8	0.31015224391097	0.554530417882411	0.613	0.593	FALSE	FALSE	FALSE	0.352	-0.202	-1.9	-2.26	1.98	2.18
738	Ap2a2	P18484	0.618987105651002	0.856937069751485	0.793	0.728	FALSE	FALSE	FALSE	-0.219	0.0791	-1.73	-1.52	1.66	1.59
739	Ap2b1	P62944	0.934001085149442	0.978567700642385	0.862	0.761	FALSE	FALSE	FALSE	-0.0315	-0.0102	-1.38	-1.35	1.36	1.37
740	Ap2m1	P84092	0.289507463388775	0.801691863916697	0.59	0.71	FALSE	FALSE	FALSE	0.356	-0.0825	-1.37	-1.73	1.51	1.59
741	Ap2s1	P62744	0.93823769026883	0.352224196372817	0.863	0.423	FALSE	FALSE	FALSE	-0.0606	0.741	-1.21	-1.15	1.55	0.805
742	Ap3b1	A0A0G2JWD6	0.470042405865692	0.202693803898267	0.731	0.228	FALSE	FALSE	FALSE	-0.642	-1.16	1.14	1.78	-2.04	-0.877
743	Ap3d1	B5DFK6	0.930532857917503	0.674370114114729	0.862	0.658	FALSE	FALSE	FALSE	0.0771	0.373	1.26	1.18	-1.03	-1.4
744	Ap3m1	Q6IRG9	0.794055522033687	0.824827316764988	0.838	0.717	FALSE	FALSE	FALSE	-0.232	-0.197	0.646	0.879	-0.861	-0.664
745	Apeh	P13676	0.333688643329665	0.651689568284685	0.635	0.647	FALSE	FALSE	FALSE	-0.356	0.163	2.54	2.89	-2.64	-2.8
746	Apex1	P43138	0.236768905141717	0.238869460843051	0.522	0.28	FALSE	FALSE	FALSE	0.44	0.438	-0.803	-1.24	1.24	0.804
747	Api5	B1WC49	0.206845341002358	0.602680171710483	0.474	0.621	FALSE	FALSE	FALSE	0.707	0.283	-2.57	-3.28	3.07	2.79
748	Apoa1bp	B0BNM1	0.110472482099384	0.14101723233935	0.261	0.14	FALSE	FALSE	FALSE	0.68	0.622	2.33	1.65	-1.68	-2.3
749	Apobec2	B4F789	0.914300379062963	0.812320404025255	0.859	0.713	FALSE	FALSE	FALSE	-0.0416	0.0919	-0.291	-0.25	0.316	0.225
750	Appl1	D3ZWA8	0.115254630290373	0.811197407898945	0.274	0.713	FALSE	FALSE	FALSE	1.14	0.163	1.33	0.189	-0.676	-0.84
751	Aprt	P36972	0.751749801137427	0.277371063855381	0.829	0.333	FALSE	FALSE	FALSE	-0.234	0.824	1.94	2.17	-1.64	-2.47
752	Arcn1	Q66H80	0.578654682463538	0.943082232156064	0.779	0.752	FALSE	FALSE	FALSE	0.441	0.0564	1.18	0.742	-0.934	-0.991
753	Arf3	A0A0G2JV81	0.86669445089206	0.594528419117861	0.852	0.617	FALSE	FALSE	FALSE	0.0608	-0.194	0.568	0.508	-0.635	-0.441
754	Arf4	P61751	0.581386930244632	0.649160331947594	0.78	0.646	FALSE	FALSE	FALSE	-0.717	0.59	0.26	0.977	-0.324	-0.914
755	Arf6	P62332	0.770930552849588	0.718032350487548	0.833	0.677	FALSE	FALSE	FALSE	0.297	-0.369	0.993	0.696	-1.03	-0.66
756	Arfgap1	Q62848	0.0890909399508691	0.84975333805816	0.207	0.725	FALSE	FALSE	FALSE	-1.57	0.163	0.298	1.86	-1	-1.16
757	Arfgap2	Q3MID3	0.382512574553052	0.270796629457332	0.676	0.324	FALSE	FALSE	FALSE	-0.661	0.842	-0.546	0.115	0.636	-0.205
758	Arfgef1	D4A631	0.496497224362014	0.830718072187558	0.745	0.719	FALSE	FALSE	FALSE	-0.524	0.163	-0.0646	0.46	-0.116	-0.279
759	Arhgap1	D4A6C5	0.521628263064642	0.422646611141001	0.756	0.493	FALSE	FALSE	FALSE	-0.709	-0.892	1.89	2.6	-2.7	-1.8
760	Arhgdia	Q5XI73	0.119210482035322	0.165123120963853	0.285	0.174	FALSE	FALSE	FALSE	-0.563	-0.496	0.83	1.39	-1.36	-0.863
761	Arhgdib	Q5M860	0.504514758984477	0.846858633816122	0.749	0.725	FALSE	FALSE	FALSE	-0.57	0.163	0.103	0.673	-0.307	-0.47
762	Arhgef7	A0A0G2QC21	0.094806760827122	0.369360653448037	0.22	0.441	FALSE	FALSE	FALSE	-1.66	-0.849	-0.191	1.46	-1.06	-0.212
763	Arid1a	D4A3E3	0.726113086742078	0.339973086523503	0.823	0.409	FALSE	FALSE	FALSE	0.175	-0.486	-2.5	-2.68	2.35	2.83
764	Arih1	D3ZXL1	0.0609899780036368	0.805889451656404	0.142	0.711	FALSE	FALSE	FALSE	-1.35	0.163	0.091	1.44	-0.684	-0.847
765	Arih2	D3ZJB8	0.133448313281481	0.7602895661642	0.321	0.694	FALSE	FALSE	FALSE	0.844	0.163	0.355	-0.489	0.148	-0.015
766	Arl1	P61212	0.739357111424873	0.270869869823088	0.826	0.324	FALSE	FALSE	FALSE	-0.208	0.705	1.36	1.57	-1.11	-1.82
767	Arl3	F8WG91	0.0398151936590784	0.81647241293979	0.0858	0.715	FALSE	FALSE	FALSE	1.59	0.163	2.03	0.431	-1.15	-1.31
768	Arl8b	Q66HA6	0.495769859959796	0.554302202851848	0.744	0.593	FALSE	FALSE	FALSE	-0.75	0.65	1.9	2.65	-1.95	-2.6
769	Armc1	B0BN83	0.341624123675495	0.789154240262067	0.643	0.705	FALSE	FALSE	FALSE	0.592	0.163	0.781	0.189	-0.404	-0.567
770	Armc10	B1WBW4	0.878396125922189	0.648229641511836	0.854	0.645	FALSE	FALSE	FALSE	0.0545	0.163	0.889	0.835	-0.78	-0.944
771	Arpc1b	O88656	0.673603690072211	0.476742595085119	0.81	0.538	FALSE	FALSE	FALSE	-0.196	0.333	-0.844	-0.648	0.912	0.579
772	Arpc2	A0A0G2K9A2	0.628675789549684	0.360629424106095	0.796	0.432	FALSE	FALSE	FALSE	0.191	0.366	-0.375	-0.566	0.654	0.288
773	Arpc3	B2GV73	0.620702747989602	0.520071763460246	0.794	0.57	FALSE	FALSE	FALSE	-0.315	0.411	0.528	0.843	-0.48	-0.891
774	Arpc4	B2RZ72	0.795336313826372	0.549571852757554	0.838	0.59	FALSE	FALSE	FALSE	0.151	0.352	-0.0182	-0.17	0.27	-0.0819
775	Arpc5	Q4KLF8	0.63837313611257	0.334488217205534	0.799	0.403	FALSE	FALSE	FALSE	-0.196	-0.409	-0.423	-0.228	0.121	0.53
776	Arpin	D4A1B2	0.0285884064384472	0.773559521389742	0.0533	0.699	FALSE	FALSE	FALSE	-1.39	0.163	-0.445	0.943	-0.167	-0.331
777	Arrb1	P29066	0.991383006338089	0.129154478195355	0.87	0.125	FALSE	FALSE	FALSE	-0.00539	0.799	0.447	0.453	-0.0508	-0.85
778	Asah1	A0A0G2K8T0	0.226221495774472	0.35145862962844	0.506	0.422	FALSE	FALSE	FALSE	-0.523	-0.397	0.77	1.29	-1.23	-0.833
779	Asmtl	D4AA35	0.530289597084616	0.758493374646871	0.76	0.694	FALSE	FALSE	FALSE	-0.336	0.163	1.31	1.64	-1.39	-1.56
780	Asna1	G3V9T7	0.494427075473303	0.294380921539105	0.744	0.355	FALSE	FALSE	FALSE	-0.486	0.757	1.53	2.01	-1.39	-2.15
781	Asns	P49088	0.188031723054769	0.890005455194012	0.44	0.737	FALSE	FALSE	FALSE	-0.718	-0.0725	1.79	2.51	-2.19	-2.11
782	Asun	D4A6N9	0.855914105626811	0.912241930599606	0.85	0.744	FALSE	FALSE	FALSE	0.175	-0.106	-1.01	-1.18	1.04	1.15
783	Atad1	A0A0H2UHI7	0.763580637893241	0.50763997563854	0.832	0.561	FALSE	FALSE	FALSE	0.317	-0.705	0.974	0.657	-1.17	-0.463
784	Atic	O35567	0.979469249328889	0.881754520644616	0.869	0.735	FALSE	FALSE	FALSE	0.0282	-0.163	2.72	2.69	-2.79	-2.62
785	Atl2	F1LQ09	0.0932013254900062	0.720652887284575	0.216	0.679	FALSE	FALSE	FALSE	0.816	0.163	1.63	0.814	-1.14	-1.3
786	Atl3	A0A0G2JSS9	0.770443344418348	0.429517031035627	0.833	0.499	FALSE	FALSE	FALSE	-0.131	-0.36	1.92	2.05	-2.16	-1.8
787	Atp13a1	G3V7I3	0.630847396659239	0.802720871098858	0.797	0.71	FALSE	FALSE	FALSE	-0.315	0.163	0.219	0.535	-0.295	-0.459
788	Atp1a1	P06685	0.838452704048391	0.0890072211731559	0.847	0.0736	FALSE	FALSE	FALSE	0.0802	0.714	1.2	1.12	-0.802	-1.52
789	Atp1a3	P06687	0.449250424388699	0.826434379472117	0.72	0.718	FALSE	FALSE	FALSE	-0.57	0.163	1.74	2.31	-1.94	-2.1
790	Atp1b1	P07340	0.886971351858389	0.0564505687685043	0.855	0.0348	FALSE	FALSE	FALSE	0.0552	0.806	0.865	0.81	-0.435	-1.24
791	Atp1b3	Q63377	0.56141100239741	0.477510646949024	0.773	0.539	FALSE	FALSE	FALSE	0.532	-0.653	1.22	0.691	-1.28	-0.631
792	Atp2a2	P11507-2	0.298718290346484	0.536546980205123	0.6	0.581	FALSE	FALSE	FALSE	0.368	0.215	0.461	0.0938	-0.17	-0.385
793	Atp2b1	P11505-1	0.557273243842894	0.358625807107792	0.771	0.43	FALSE	FALSE	FALSE	0.401	0.635	2.12	1.71	-1.6	-2.23
794	Atp5a1	P15999	0.717545815238272	0.958572369662485	0.821	0.756	FALSE	FALSE	FALSE	0.154	-0.022	1.05	0.893	-0.981	-0.959
795	Atp5b	G3V6D3	0.554786696548086	0.48399172811439	0.77	0.544	FALSE	FALSE	FALSE	0.212	0.252	0.747	0.535	-0.515	-0.767
796	Atp5c1	P35435	0.546189350252762	0.702660785707523	0.767	0.671	FALSE	FALSE	FALSE	0.213	0.134	1.11	0.892	-0.932	-1.07
797	Atp5d	G3V7Y3	0.566751605288115	0.182944330886608	0.775	0.198	FALSE	FALSE	FALSE	0.194	0.466	0.89	0.696	-0.559	-1.03
798	Atp5e	P29418	0.755603779335106	0.97153909412583	0.83	0.759	FALSE	FALSE	FALSE	-0.465	0.0532	0.805	1.27	-1.01	-1.06
799	Atp5f1	P19511	0.665995856156537	0.56405735972374	0.808	0.599	FALSE	FALSE	FALSE	0.15	-0.201	2.08	1.93	-2.1	-1.9
800	Atp5h	P31399	0.990507607096958	0.0781996178557564	0.87	0.0603	FALSE	FALSE	FALSE	-0.0109	-1.74	2.37	2.38	-3.24	-1.51
801	Atp5j2	D3ZAF6	0.809335884309808	0.935268670711034	0.841	0.75	FALSE	FALSE	FALSE	0.0872	-0.0293	1.13	1.04	-1.1	-1.07
802	Atp5l	Q6PDU7	0.239288093998254	0.398035086162963	0.526	0.47	FALSE	FALSE	FALSE	-0.417	-0.295	1.17	1.59	-1.53	-1.23
803	Atp5mc3	Q499S2	0.735560857318141	0.134768895735753	0.825	0.132	FALSE	FALSE	FALSE	0.146	0.679	0.155	0.00863	0.258	-0.421
804	Atp5o	Q06647	0.998282479522604	0.599828496638643	0.871	0.62	FALSE	FALSE	FALSE	-0.00105	0.259	1.65	1.65	-1.52	-1.78
805	Atp6ap1	Q6IRF8	0.816868345462233	0.747480759723198	0.843	0.689	FALSE	FALSE	FALSE	0.117	0.163	0.0313	-0.0861	0.109	-0.0543
806	Atp6v0a1	Q2I6B2	0.638776100752822	0.742130386461439	0.8	0.687	FALSE	FALSE	FALSE	0.234	0.164	1.86	1.63	-1.66	-1.82
807	Atp6v0c	P63081	0.778281500471546	0.19463085142879	0.835	0.215	FALSE	FALSE	FALSE	-0.377	-1.8	0.932	1.31	-2.02	-0.219
808	Atp6v0d1	Q5M7T6	0.0476121348112492	0.833571520103333	0.107	0.72	FALSE	FALSE	FALSE	-1.69	0.163	0.176	1.86	-0.937	-1.1
809	Atp6v1c1	Q5FVI6	0.169098384917051	0.738631881933024	0.403	0.686	FALSE	FALSE	FALSE	-0.701	0.163	1.22	1.92	-1.49	-1.65
810	Atp6v1e1	Q6PCU2	0.194017536862232	0.746801930892264	0.451	0.689	FALSE	FALSE	FALSE	-0.681	0.163	1.35	2.03	-1.61	-1.77
811	Atp6v1h	A0A0G2K9J2	0.998727399703903	0.850617670314865	0.871	0.726	FALSE	FALSE	FALSE	-0.00138	0.163	0.966	0.968	-0.885	-1.05
812	Atpaf2	D3ZTW7	0.887762500818429	0.643843068905066	0.855	0.643	FALSE	FALSE	FALSE	0.0496	0.163	2.01	1.96	-1.9	-2.07
813	Atpif1	Q03344	0.994030867452487	0.99701750242401	0.871	0.765	FALSE	FALSE	FALSE	-0.00499	-0.00249	0.00685	0.0118	-0.0106	-0.0081
814	Atxn10	Q9ER24	0.666693352740293	0.754399079457055	0.808	0.692	FALSE	FALSE	FALSE	0.225	0.163	2.2	1.98	-2.01	-2.17
815	Auh	F1LU71	0.496481576387124	0.460962288874866	0.745	0.525	FALSE	FALSE	FALSE	0.877	0.953	0.62	-0.257	0.295	-0.658
816	Bag2	F1LQH9	0.252843025576004	0.696732385038683	0.545	0.668	FALSE	FALSE	FALSE	-1.19	0.393	-0.273	0.912	-0.122	-0.516
817	Bag3	Q5U2U8	0.810675520892388	0.164796903734006	0.842	0.173	FALSE	FALSE	FALSE	-0.151	0.916	0.968	1.12	-0.586	-1.5
818	Bag6	Q6MG49	0.0677188312750882	0.513656831393001	0.158	0.565	FALSE	FALSE	FALSE	-1.71	0.571	0.114	1.82	-0.683	-1.25
819	Basp1	A0A0G2K1L8	0.703610235177941	0.102172765274005	0.818	0.0899	FALSE	FALSE	FALSE	-0.229	-1.04	0.177	0.406	-0.813	0.23
820	Bax	Q9JKL3	0.291829084934163	0.937341960266463	0.593	0.75	FALSE	FALSE	FALSE	-0.56	0.0407	1.28	1.84	-1.54	-1.58
821	Bcam	Q9ESS6	0.190373294904674	0.386209354886674	0.445	0.458	FALSE	FALSE	FALSE	-0.877	0.568	0.226	1.1	-0.381	-0.949
822	Bcap31	Q6AY58	0.748809733508315	0.695870341560239	0.829	0.668	FALSE	FALSE	FALSE	-0.134	0.163	2.45	2.58	-2.43	-2.59
823	Bcar1	F1LVA8	0.423928863806615	0.731605535126025	0.705	0.683	FALSE	FALSE	FALSE	0.385	0.163	-0.47	-0.855	0.744	0.581
824	Bcat1	Q99JD5	0.883614870685572	0.772654251204659	0.855	0.699	FALSE	FALSE	FALSE	0.0826	0.163	0.576	0.493	-0.453	-0.616
825	Bcat2	G3V8U8	0.839666435268374	0.285229467671496	0.847	0.343	FALSE	FALSE	FALSE	-0.163	0.883	2.18	2.34	-1.82	-2.7
826	Bckdha	F7EV94	0.627857037458595	0.214328554104183	0.796	0.245	FALSE	FALSE	FALSE	0.322	-0.85	2.14	1.81	-2.4	-1.55
827	Bckdhb	A0A0A0MXW1	0.947635967117222	0.765909222893016	0.864	0.697	FALSE	FALSE	FALSE	0.0567	0.257	0.849	0.793	-0.692	-0.95
828	Bcl2l13	D3ZT71	0.783451285444544	0.727480322178604	0.836	0.681	FALSE	FALSE	FALSE	-0.129	0.163	1.17	1.3	-1.15	-1.31
829	Bclaf1	B1WC16	0.450162848395837	0.44439913668871	0.72	0.512	FALSE	FALSE	FALSE	-0.407	0.413	-3.62	-3.21	3.62	3.21
830	Bcs1l	Q5XIM0	0.0452908256554123	0.709310901577491	0.101	0.674	FALSE	FALSE	FALSE	0.96	0.163	2.1	1.14	-1.53	-1.7
831	Bin1	Q5HZA7	0.0917321353021836	0.819469094092422	0.213	0.716	FALSE	FALSE	FALSE	-1.29	0.163	-0.831	0.456	0.269	0.106
832	Blm	D3ZQW1	0.727559716967393	0.421211149400674	0.824	0.491	FALSE	FALSE	FALSE	0.175	-0.409	-1.3	-1.48	1.19	1.59
833	Blmh	P70645	0.793568221045204	0.588445957879002	0.838	0.613	FALSE	FALSE	FALSE	-0.259	-0.539	2.5	2.76	-2.9	-2.36
834	Blvra	Q6AZ33	0.277668187533388	0.700981149132157	0.576	0.67	FALSE	FALSE	FALSE	-0.473	0.163	1.96	2.43	-2.11	-2.28
835	Blvrb	B5DF65	0.764957631990144	0.237578329094214	0.832	0.278	FALSE	FALSE	FALSE	0.273	1.11	2.14	1.86	-1.45	-2.56
836	Bpnt1	A0A0G2K0V3	0.49144246811133	0.810352719051193	0.742	0.713	FALSE	FALSE	FALSE	0.473	0.163	1.77	1.3	-1.45	-1.62
837	Brcc3	B2RYM5	0.442133743293771	0.8856818509443	0.716	0.736	FALSE	FALSE	FALSE	0.642	0.119	0.323	-0.319	0.0576	-0.061
838	Bub3	Q4FZS2	0.11752766996766	0.515399694070233	0.28	0.567	FALSE	FALSE	FALSE	-1.19	0.472	-3.48	-2.29	3.12	2.65
839	Bves	Q3BCU4	0.975592849566024	0.661798984485526	0.868	0.652	FALSE	FALSE	FALSE	0.0413	-0.593	1.51	1.47	-1.78	-1.19
840	Bzw2	Q9WTT7	0.60652154752639	0.14966693798657	0.789	0.152	FALSE	FALSE	FALSE	0.395	1.15	1.36	0.967	-0.588	-1.74
841	C1qbp	O35796	0.411003171099853	0.642264599126776	0.696	0.642	FALSE	FALSE	FALSE	0.378	0.211	-0.241	-0.618	0.535	0.324
842	C9	F7F389	0.607985200115326	0.0198743678621131	0.79	0.00496	FALSE	FALSE	FALSE	0.175	-0.898	-3.39	-3.56	3.03	3.92
843	Cab39	A0A0G2JZH0	0.928954751595677	0.818243695919553	0.862	0.715	FALSE	FALSE	FALSE	-0.0633	0.163	1.21	1.28	-1.16	-1.33
844	Cacna2d1	A0A0G2K7E5	0.0479691325237392	0.220617353267162	0.108	0.254	FALSE	FALSE	FALSE	-2.05	-1.2	-1.41	0.638	-0.213	0.985
845	Cacybp	Q6AYK6	0.99308050766936	0.187950255607483	0.871	0.205	FALSE	FALSE	FALSE	-0.0043	0.68	2.16	2.17	-1.82	-2.5
846	Cad	D4A8A0	0.105301076953596	0.755566446438378	0.247	0.693	FALSE	FALSE	FALSE	0.901	0.163	3.08	2.18	-2.55	-2.71
847	Cald1	A0A0G2JTV2	0.879337629857993	0.979772428993237	0.854	0.761	FALSE	FALSE	FALSE	-0.0867	0.0145	-5.56	-5.48	5.53	5.51
848	Calm2	P0DP31	0.203730586534488	0.448263052352821	0.469	0.515	FALSE	FALSE	FALSE	-0.566	-0.33	-0.414	0.152	-0.0339	0.296
849	Calr	P18418	0.78143376537228	0.738028108209918	0.836	0.686	FALSE	FALSE	FALSE	0.109	0.131	1.03	0.923	-0.911	-1.04
850	Camk2b	P11730-3	0.936005721432036	0.298085379378372	0.863	0.359	FALSE	FALSE	FALSE	0.0863	-1.15	-0.386	-0.473	-0.144	1
851	Cand1	P97536	0.903485162777493	0.0993105707577513	0.858	0.0864	FALSE	FALSE	FALSE	0.0476	0.688	0.917	0.869	-0.549	-1.24
852	Cand2	D4AAI5	0.0688959157258487	0.703570732072213	0.161	0.671	FALSE	FALSE	FALSE	-0.84	0.163	0.722	1.56	-1.06	-1.22
853	Cap1	Q08163	0.541669981580829	0.160264896181717	0.765	0.167	FALSE	FALSE	FALSE	-0.236	-0.562	1.01	1.24	-1.41	-0.846
854	Cap2	P52481	0.45437254232017	0.966016252566815	0.723	0.758	FALSE	FALSE	FALSE	-0.753	0.0423	1.93	2.68	-2.28	-2.33
855	Capg	Q6AYC4	0.958661851264489	0.0733012963395336	0.866	0.0544	FALSE	FALSE	FALSE	0.0475	-1.77	1.77	1.72	-2.63	-0.858
856	Capn1	F1LS29	0.340188822087167	0.861315936769404	0.641	0.729	FALSE	FALSE	FALSE	-0.91	0.163	0.361	1.27	-0.735	-0.898
857	Capn2	Q07009	0.988186821549803	0.406407655871652	0.87	0.478	FALSE	FALSE	FALSE	-0.00885	-0.504	2.48	2.49	-2.73	-2.23
858	Capns1	Q64537	0.679395000730463	0.98271688529128	0.811	0.762	FALSE	FALSE	FALSE	-0.3	-0.0157	1.26	1.56	-1.42	-1.41
859	Caprin1	A0A0G2K8H0	0.0610059679559329	0.20041863498987	0.142	0.224	FALSE	FALSE	FALSE	-0.896	-0.586	-1.08	-0.182	0.337	0.922
860	Capza1	B2GUZ5	0.748431042098303	0.409530994376096	0.828	0.481	FALSE	FALSE	FALSE	0.121	0.315	-0.552	-0.673	0.77	0.455
861	Capza2	Q3T1K5	0.43533542565544	0.304991027015888	0.712	0.368	FALSE	FALSE	FALSE	-0.289	0.383	-0.399	-0.111	0.447	0.0633
862	Capzb	A0A0G2JYB1	0.701224352680525	0.644077701780474	0.817	0.643	FALSE	FALSE	FALSE	0.145	0.175	-0.328	-0.473	0.488	0.313
863	Car14	A2IBE0	0.935149826266479	0.682719551708511	0.863	0.662	FALSE	FALSE	FALSE	-0.0495	0.25	1.24	1.29	-1.14	-1.39
864	Carhsp1	Q9WU49	0.927595022089803	0.173714526414443	0.861	0.185	FALSE	FALSE	FALSE	-0.0498	-0.778	1.32	1.37	-1.74	-0.958
865	Carkd	D3ZLK9	0.0468880752120784	0.812061364336561	0.105	0.713	FALSE	FALSE	FALSE	1.49	0.163	1.75	0.26	-0.925	-1.09
866	Carm1	Q4AE70-3	0.482865658579502	0.814557047435794	0.738	0.714	FALSE	FALSE	FALSE	-0.494	0.163	0.316	0.809	-0.481	-0.644
867	Cars	G3V9K0	0.785485070230506	0.844617422999521	0.836	0.724	FALSE	FALSE	FALSE	0.513	0.369	-0.0528	-0.566	0.494	0.125
868	Cask	A0A0G2JVI6	0.743121058728313	0.215849590838342	0.827	0.247	FALSE	FALSE	FALSE	0.175	0.683	-1.13	-1.3	1.56	0.875
869	Casp6	A0A1B0GWP9	0.763621164832921	0.734660924726475	0.832	0.684	FALSE	FALSE	FALSE	0.145	0.163	0.658	0.513	-0.504	-0.667
870	Casp7	O88550	0.017410184321791	0.64274004534379	0.0242	0.643	FALSE	FALSE	FALSE	0.952	0.163	0.117	-0.835	0.441	0.277
871	Casq2	F1M944	0.199153184756674	0.573206484599769	0.461	0.604	FALSE	FALSE	FALSE	-0.564	0.24	-0.302	0.262	0.14	-0.0997
872	Cast	A0A0G2JSY2	0.604403947856168	0.455613604673107	0.788	0.521	FALSE	FALSE	FALSE	-0.451	-0.653	0.729	1.18	-1.28	-0.628
873	Cat	P04762	0.723249378740774	0.411523868926597	0.823	0.482	FALSE	FALSE	FALSE	0.368	0.865	2.82	2.46	-2.21	-3.07
874	Cav1	Q2IBC6	0.762464985117207	0.432657744102446	0.832	0.502	FALSE	FALSE	FALSE	0.176	0.462	0.11	-0.0654	0.208	-0.253
875	Cav3	P51638	0.642069187483132	0.975400439600506	0.801	0.76	FALSE	FALSE	FALSE	0.45	0.0297	1.41	0.962	-1.17	-1.2
876	Cbr1	P47727	0.931042741523119	0.192702551950191	0.862	0.213	FALSE	FALSE	FALSE	-0.0547	0.856	2.7	2.75	-2.29	-3.15
877	Cbx3	Q5RJK5	0.918434547677673	0.300322148618951	0.86	0.362	FALSE	FALSE	FALSE	-0.0413	-0.427	-0.992	-0.95	0.757	1.18
878	Cbx5	B2RYU7	0.738424703947269	0.481322989589549	0.826	0.542	FALSE	FALSE	FALSE	0.147	0.312	-1.52	-1.67	1.75	1.44
879	Ccar2	F1LM55	0.592540035102632	0.0601728059243765	0.784	0.0389	FALSE	FALSE	FALSE	0.175	0.663	-3.87	-4.05	4.29	3.63
880	Ccdc47	Q5U2X6	0.19481991811373	0.561924430564599	0.453	0.597	FALSE	FALSE	FALSE	-0.763	-0.331	0.518	1.28	-1.06	-0.734
881	Ccdc6	D4AEK9	0.974637417183294	0.730038212442843	0.868	0.682	FALSE	FALSE	FALSE	0.015	0.163	0.422	0.407	-0.333	-0.497
882	Ccdc93	Q5BJT7	0.0548795932611353	0.837104242225901	0.126	0.721	FALSE	FALSE	FALSE	-1.66	0.163	-0.959	0.701	0.211	0.0476
883	Cct2	Q5XIM9	0.341008518975022	0.0553303848765427	0.642	0.0335	FALSE	FALSE	FALSE	-0.392	0.841	0.232	0.624	-0.00693	-0.848
884	Cct3	Q6P502	0.523611740076109	0.222059251614946	0.757	0.256	FALSE	FALSE	FALSE	-0.259	0.508	0.235	0.494	-0.11	-0.619
885	Cct4	Q7TPB1	0.300238460805961	0.120655112921868	0.602	0.114	FALSE	FALSE	FALSE	-0.407	0.63	0.242	0.649	-0.131	-0.76
886	Cct6a	Q3MHS9	0.838405152004233	0.0626563292593572	0.847	0.0418	FALSE	FALSE	FALSE	-0.0731	0.723	0.0967	0.17	0.228	-0.495
887	Cct8	D4ACB8	0.649310204706928	0.0532031693475582	0.803	0.0312	FALSE	FALSE	FALSE	-0.182	0.841	0.139	0.321	0.191	-0.65
888	Cd151	Q9QZA6	0.795386981635954	0.170890171111043	0.838	0.181	FALSE	FALSE	FALSE	0.21	1.15	1.69	1.48	-1.01	-2.16
889	Cd1d1	G3V837	0.341326415552759	0.733161507145104	0.642	0.684	FALSE	FALSE	FALSE	-0.464	0.163	0.796	1.26	-0.947	-1.11
890	Cd276	Q7TPB4	0.0901758563653393	0.717392092457459	0.209	0.677	FALSE	FALSE	FALSE	-0.815	0.163	-0.445	0.37	0.119	-0.0443
891	Cd47	A0A0G2JTH4	0.56016983420226	0.189380562181921	0.772	0.208	FALSE	FALSE	FALSE	-0.347	0.807	0.727	1.07	-0.497	-1.3
892	Cd68	Q4FZY1	0.846321860144352	0.112481087345339	0.848	0.103	FALSE	FALSE	FALSE	0.0957	0.83	0.3	0.205	0.162	-0.668
893	Cd81	Q6P9V1	0.480485741273877	0.458081995397322	0.737	0.523	FALSE	FALSE	FALSE	0.898	0.945	1.73	0.835	-0.811	-1.76
894	Cd9	P40241	0.238835982821231	0.102658989734076	0.525	0.0905	FALSE	FALSE	FALSE	0.76	1.08	2.29	1.53	-1.37	-2.46
895	Cdc123	Q62834	0.610112546414135	0.585042367286596	0.79	0.611	FALSE	FALSE	FALSE	-0.322	-0.345	-0.814	-0.491	0.48	0.825
896	Cdc16	A0A0G2JT88	0.749451091302089	0.154934696834533	0.829	0.16	FALSE	FALSE	FALSE	0.175	-0.815	-1.42	-1.59	1.1	1.91
897	Cdc37	Q63692	0.925408490434086	0.29281929455069	0.861	0.353	FALSE	FALSE	FALSE	-0.0476	0.548	2.45	2.49	-2.2	-2.75
898	Cdc42	Q8CFN2	0.422137119844147	0.432589327712771	0.703	0.501	FALSE	FALSE	FALSE	-0.499	-0.487	0.847	1.35	-1.34	-0.853
899	Cdc42bpb	A0A0G2KB58	0.361287871829376	0.748778162857906	0.66	0.69	FALSE	FALSE	FALSE	-0.788	0.272	-2.01	-1.22	1.75	1.48
900	Cdc5l	O08837	0.635567133164863	0.831522987999865	0.799	0.72	FALSE	FALSE	FALSE	0.175	0.0783	-3.03	-3.2	3.15	3.07
901	Cdh2	Q9Z1Y3	0.536549051896574	0.488653402558396	0.763	0.547	FALSE	FALSE	FALSE	0.293	0.329	-0.425	-0.717	0.735	0.407
902	Cdipt	P70500	0.916252943509007	0.302946534649413	0.86	0.365	FALSE	FALSE	FALSE	0.0515	-0.517	1.68	1.63	-1.91	-1.4
903	Cdk5	Q03114	0.116676667628644	0.792530492897562	0.278	0.706	FALSE	FALSE	FALSE	-1.03	0.163	-0.767	0.263	0.334	0.17
904	Cdv3	A0A0G2K0B0	0.504610867788311	0.782465333306326	0.749	0.703	FALSE	FALSE	FALSE	-0.809	0.332	-0.525	0.284	0.286	-0.0457
905	Celf1	Q4QQT3	0.276158581294774	0.168127924141589	0.575	0.178	FALSE	FALSE	FALSE	-0.784	1.01	-3.73	-2.94	3.84	2.83
906	Celf2	Z4YNP1	0.286881365152378	0.626830376793652	0.587	0.634	FALSE	FALSE	FALSE	-0.78	-0.349	-3.26	-2.48	2.69	3.04
907	Cers2	G3V8V4	0.182696413925854	0.847897061233232	0.43	0.725	FALSE	FALSE	FALSE	-1.18	0.163	0.591	1.77	-1.1	-1.26
908	Cfl1	P45592	0.362636223325326	0.409665278071772	0.661	0.481	FALSE	FALSE	FALSE	-0.319	-0.288	-0.0657	0.253	-0.238	0.0501
909	Cfl2	M0RC65	0.281989172813083	0.639529180251844	0.582	0.641	FALSE	FALSE	FALSE	-0.458	-0.195	-0.0997	0.359	-0.227	-0.0318
910	Chd2	A0A096MJY0	0.885760831612343	0.726449704960695	0.855	0.681	FALSE	FALSE	FALSE	0.175	0.428	-1.33	-1.51	1.63	1.21
911	Chd4	E9PU01	0.637462037803536	0.546457709368686	0.799	0.588	FALSE	FALSE	FALSE	0.175	0.225	-4.53	-4.7	4.73	4.5
912	Chid1	Q7TP14	0.665989096769041	0.473940686849355	0.808	0.536	FALSE	FALSE	FALSE	0.308	-0.515	-1.58	-1.88	1.47	1.99
913	Chmp4b	M0RCH6	0.0579384157921024	0.851150452528443	0.134	0.726	FALSE	FALSE	FALSE	1.79	0.163	2.01	0.217	-1.03	-1.19
914	Chordc1	D4A4T9	0.444850791102638	0.710054583261804	0.717	0.674	FALSE	FALSE	FALSE	-0.339	0.163	1.61	1.95	-1.69	-1.86
915	Chtop	M0RDD7	0.787905266523211	0.154742595167873	0.837	0.159	FALSE	FALSE	FALSE	0.175	0.969	-1.25	-1.43	1.82	0.856
916	Ciapin1	Q5XID1	0.707996567207479	0.222562415652388	0.819	0.257	FALSE	FALSE	FALSE	-0.29	0.974	1.66	1.95	-1.32	-2.3
917	Cirbp	P60825	0.558314164842192	0.588293901377746	0.772	0.613	FALSE	FALSE	FALSE	0.302	-0.279	-1.54	-1.84	1.55	1.83
918	Cisd1	B0K020	0.100630771756665	0.361961922980872	0.234	0.433	FALSE	FALSE	FALSE	0.711	0.378	1.26	0.545	-0.711	-1.09
919	Cisd2	D4AAE9	0.0884939087300506	0.825794179807803	0.205	0.718	FALSE	FALSE	FALSE	-1.35	0.163	0.0862	1.44	-0.68	-0.843
920	Ckap4	D3ZH41	0.170945493785028	0.404793524023309	0.406	0.476	FALSE	FALSE	FALSE	-0.64	-0.379	-0.562	0.078	0.0524	0.431
921	Ckap5	F1M949	0.737563586167769	0.448528623337501	0.826	0.515	FALSE	FALSE	FALSE	0.342	-0.781	-1.53	-1.87	1.31	2.09
922	Ckb	P07335	0.273642044902932	0.260970100743864	0.571	0.311	FALSE	FALSE	FALSE	-0.505	-0.519	1	1.51	-1.52	-0.996
923	Ckm	A0A0G2JSP8	0.969059525383566	0.551793229207949	0.867	0.591	FALSE	FALSE	FALSE	-0.0206	-0.319	0.754	0.774	-0.923	-0.605
924	Ckmt1	Q5BJT9	0.047335477783683	0.780901105369147	0.106	0.702	FALSE	FALSE	FALSE	-1.27	0.163	-0.828	0.446	0.272	0.109
925	Clasp1	A0A0G2JTD7	0.653746438548584	0.72496222443051	0.804	0.68	FALSE	FALSE	FALSE	-0.312	-0.244	-1.79	-1.48	1.51	1.75
926	Clcc1	D3ZKI2	0.958224969935388	0.25519003501146	0.866	0.303	FALSE	FALSE	FALSE	-0.0252	0.564	-0.325	-0.3	0.594	0.0304
927	Clic4	G3V8C4	0.637923928124002	0.189438818328472	0.799	0.208	FALSE	FALSE	FALSE	0.202	0.582	0.127	-0.0746	0.265	-0.318
928	Clic5	Q9EPT8	0.166738579237753	0.582660250056437	0.398	0.61	FALSE	FALSE	FALSE	0.784	0.3	-3.88	-4.66	4.42	4.12
929	Clint1	Q6DGF2	0.826082246537341	0.448929230342989	0.844	0.515	FALSE	FALSE	FALSE	-0.222	0.773	1.56	1.78	-1.28	-2.06
930	Clip1	A0A0G2K681	0.640465242573095	0.973729238215168	0.8	0.76	FALSE	FALSE	FALSE	-0.543	-0.0381	-1.6	-1.05	1.3	1.34
931	Clpp	M0RAD5	0.932976086626578	0.742675607150757	0.862	0.688	FALSE	FALSE	FALSE	0.0417	0.163	0.891	0.85	-0.789	-0.952
932	Clptm1	B2RYF6	0.0603412183145162	0.668467543295901	0.14	0.655	FALSE	FALSE	FALSE	-0.774	0.163	1.18	1.96	-1.49	-1.65
933	Clpx	Q5U2U0	0.0436371146156741	0.695346686155971	0.0963	0.668	FALSE	FALSE	FALSE	-0.922	0.163	0.724	1.65	-1.1	-1.27
934	Clta	P08081-2	0.588995464976363	0.818125493866565	0.783	0.715	FALSE	FALSE	FALSE	-0.667	0.282	-0.222	0.445	0.0295	-0.253
935	Cltb	P08082-2	0.507135976309172	0.183705865798509	0.75	0.199	FALSE	FALSE	FALSE	0.518	-1.07	0.969	0.45	-1.25	-0.174
936	Cltc	P11442	0.482462677462671	0.764301956515296	0.738	0.696	FALSE	FALSE	FALSE	0.24	-0.101	-0.472	-0.711	0.541	0.642
937	Cluh	A0A0U1RRV5	0.314161992100354	0.610642098211117	0.617	0.626	FALSE	FALSE	FALSE	-0.58	0.288	1.94	2.52	-2.08	-2.37
938	Clybl	Q5I0K3	0.874474140693397	0.739234518081856	0.853	0.686	FALSE	FALSE	FALSE	0.0774	0.163	1.65	1.57	-1.53	-1.69
939	Cmpk1	Q4KM73	0.60648969693125	0.276218544126895	0.789	0.331	FALSE	FALSE	FALSE	-0.291	-0.629	2.43	2.72	-2.89	-2.26
940	Cmtm3	B5DFL6	0.47557710117633	0.721300843679485	0.734	0.679	FALSE	FALSE	FALSE	-0.33	0.163	-0.066	0.264	-0.0171	-0.18
941	Cndp2	Q6Q0N1	0.920710173258404	0.446381142750979	0.86	0.513	FALSE	FALSE	FALSE	-0.0793	-0.614	2.36	2.44	-2.7	-2.09
942	Cnih4	D3ZTY0	0.958362043549963	0.656591972176714	0.866	0.65	FALSE	FALSE	FALSE	0.0191	0.163	1.5	1.48	-1.41	-1.57
943	Cnn3	P37397	0.233342631345835	0.424050964909012	0.517	0.494	FALSE	FALSE	FALSE	0.56	0.369	-1.71	-2.27	2.18	1.81
944	Cnot1	G3V7M0	0.751506579244949	0.414848946187097	0.829	0.485	FALSE	FALSE	FALSE	0.338	-0.881	0.605	0.268	-0.877	0.00386
945	Cnpy2	A0JN30	0.867982072924264	0.662043932439348	0.852	0.652	FALSE	FALSE	FALSE	-0.109	-0.289	-0.0195	0.0899	-0.18	0.109
946	Cnpy3	G3V828	0.811340921623795	0.837236089258848	0.842	0.721	FALSE	FALSE	FALSE	-0.19	0.163	0.0403	0.23	-0.0535	-0.217
947	Col15a1	F1LPD0	0.578837567396864	0.51762184823329	0.779	0.568	FALSE	FALSE	FALSE	-0.274	0.32	-0.195	0.0792	0.218	-0.102
948	Col18a1	F1LR02	0.233923933170317	0.412400518322917	0.518	0.483	FALSE	FALSE	FALSE	1.23	0.831	0.133	-1.1	0.897	0.0657
949	Col1a1	P02454	0.122823407390923	0.964880030871063	0.294	0.757	FALSE	FALSE	FALSE	-0.811	0.0219	-3.15	-2.34	2.75	2.73
950	Col1a2	F1LS40	0.0713572323956515	0.926428236081497	0.166	0.748	FALSE	FALSE	FALSE	-1.82	-0.0864	-4.23	-2.41	3.27	3.36
951	Col3a1	P13941	0.546658473459096	0.298990296077564	0.767	0.36	FALSE	FALSE	FALSE	-0.222	0.388	-2.06	-1.84	2.14	1.75
952	Col4a2	F1M6Q3	0.731675003292717	0.224178755520065	0.825	0.259	FALSE	FALSE	FALSE	-0.279	1.02	-1.03	-0.753	1.4	0.383
953	Col5a1	G3V763	0.222149319365577	0.551758908095961	0.5	0.591	FALSE	FALSE	FALSE	-0.861	0.409	-2.94	-2.08	2.71	2.3
954	Col6a2	F1LNH3	0.291973089036494	0.189092022497483	0.593	0.207	FALSE	FALSE	FALSE	-0.869	-1.1	-3.62	-2.76	2.64	3.74
955	Colgalt1	B1H282	0.466931234451487	0.906653181854832	0.73	0.742	FALSE	FALSE	FALSE	-0.947	0.151	0.392	1.34	-0.79	-0.941
956	Commd1	B0BNB1	0.486774767811601	0.808797949961788	0.74	0.712	FALSE	FALSE	FALSE	0.474	0.163	0.244	-0.23	0.0748	-0.0885
957	Commd3	Q6P9U3	0.0712589234729857	0.811616917533909	0.166	0.713	FALSE	FALSE	FALSE	-1.33	0.163	-0.487	0.844	-0.0968	-0.26
958	Comt	P22734-2	0.764023505458775	0.695248008360245	0.832	0.668	FALSE	FALSE	FALSE	-0.153	-0.2	1.87	2.02	-2.04	-1.84
959	Copa	G3V6T1	0.51793578387645	0.0488047145053622	0.755	0.0266	FALSE	FALSE	FALSE	0.283	0.936	1.1	0.819	-0.492	-1.43
960	Copb1	P23514	0.923477081737959	0.162270751520616	0.861	0.17	FALSE	FALSE	FALSE	0.0803	-1.22	1.68	1.6	-2.25	-1.03
961	Copb2	O35142	0.479703459982588	0.222645439390002	0.736	0.257	FALSE	FALSE	FALSE	0.562	0.992	1.37	0.809	-0.594	-1.59
962	Copg1	Q4AEF8	0.68656436687477	0.887722859131397	0.813	0.737	FALSE	FALSE	FALSE	-0.362	-0.126	1.36	1.73	-1.61	-1.48
963	Copg2	A0A0H2UHV9	0.337190536449318	0.731311458655758	0.639	0.683	FALSE	FALSE	FALSE	0.465	0.163	1.72	1.25	-1.41	-1.57
964	Cops2	P61203	0.713334530558641	0.993762964877964	0.82	0.764	FALSE	FALSE	FALSE	-0.326	-0.00692	1.32	1.65	-1.49	-1.48
965	Cops3	Q68FW9	0.376117967934667	0.260015474059912	0.671	0.31	FALSE	FALSE	FALSE	-0.691	-0.889	1.35	2.04	-2.14	-1.25
966	Cops4	Q68FS2	0.211292097792571	0.808429559578558	0.482	0.712	FALSE	FALSE	FALSE	-0.872	0.163	1.26	2.13	-1.62	-1.78
967	Cops5	F7EUU4	0.942816347144064	0.099881602958459	0.864	0.0871	FALSE	FALSE	FALSE	-0.042	1.02	1.35	1.39	-0.861	-1.89
968	Cops6	D3ZI16	0.605543558094528	0.770699673050682	0.789	0.698	FALSE	FALSE	FALSE	-0.725	0.408	-0.281	0.444	0.122	-0.285
969	Cops8	Q6P4Z9	0.861009096391624	0.496288002952505	0.851	0.553	FALSE	FALSE	FALSE	0.122	-0.479	1.18	1.06	-1.36	-0.878
970	Copz1	D4A8T3	0.644151752557346	0.732412902300169	0.801	0.683	FALSE	FALSE	FALSE	-0.221	0.163	1.19	1.41	-1.22	-1.39
971	Copz2	D4ADP9	0.150625417071612	0.760685706145766	0.362	0.695	FALSE	FALSE	FALSE	-0.807	0.163	0.297	1.1	-0.618	-0.782
972	Coq3	Q63159	0.956919019143758	0.703250116183668	0.866	0.671	FALSE	FALSE	FALSE	-0.0231	0.163	1.84	1.86	-1.77	-1.93
973	Coq5	Q4G064	0.950274991390883	0.790480340051723	0.865	0.706	FALSE	FALSE	FALSE	-0.0383	0.163	1.28	1.32	-1.22	-1.39
974	Coq6	Q68FU7	0.461861484808134	0.75169956332723	0.727	0.691	FALSE	FALSE	FALSE	-0.384	0.163	1.61	1.99	-1.72	-1.88
975	Coq7	A0A0U1RRX6	0.90449381173889	0.79591902671006	0.858	0.708	FALSE	FALSE	FALSE	0.0757	0.163	0.219	0.143	-0.0995	-0.263
976	Coq9	Q68FT1	0.98237874808007	0.106665935536688	0.869	0.0953	FALSE	FALSE	FALSE	0.0155	1.21	1.89	1.88	-1.28	-2.49
977	Coro1a	Q91ZN1	0.686709048066435	0.0648881388357436	0.813	0.0444	FALSE	FALSE	FALSE	0.175	0.864	-3.24	-3.41	3.76	2.89
978	Coro1c	G3V624	0.787332728155429	0.490160253288211	0.837	0.548	FALSE	FALSE	FALSE	0.1	0.259	-5.01	-5.11	5.19	4.93
979	Coro6	Q920J3	0.626116847443342	0.730286247928532	0.796	0.683	FALSE	FALSE	FALSE	0.175	-0.124	-4.15	-4.33	4.18	4.3
980	Coro7	O35828	0.95972212193131	0.807732137007972	0.866	0.712	FALSE	FALSE	FALSE	-0.0381	0.184	0.674	0.712	-0.601	-0.785
981	Cotl1	B0BNA5	0.89197427155986	0.128329042808235	0.856	0.124	FALSE	FALSE	FALSE	0.108	-1.28	1.1	0.995	-1.69	-0.41
982	Cox15	D4A414	0.698095403624357	0.337133628316428	0.816	0.406	FALSE	FALSE	FALSE	-0.281	0.709	1.36	1.65	-1.15	-1.86
983	Cox20	D3ZYU4	0.220072612122021	0.815227693950777	0.496	0.714	FALSE	FALSE	FALSE	0.886	0.163	0.505	-0.381	0.0195	-0.144
984	Cox5a	P11240	0.667003856824945	0.116422444584546	0.808	0.108	FALSE	FALSE	FALSE	0.291	-1.12	1.53	1.24	-1.94	-0.822
985	Cox6a1	P10818	0.763264563348172	0.0812909033707248	0.832	0.064	FALSE	FALSE	FALSE	-0.426	-2.64	1.83	2.25	-3.36	-0.721
986	Cox6a2	G3V8M4	0.728787987208449	0.857843032892843	0.824	0.728	FALSE	FALSE	FALSE	-0.317	0.163	1.16	1.47	-1.23	-1.4
987	Cox6c2	P11951	0.558551073323659	0.584367494965185	0.772	0.611	FALSE	FALSE	FALSE	0.563	-0.526	2.12	1.56	-2.1	-1.57
988	Cpd	F1LPC6	0.170472722300255	0.866553225724772	0.405	0.731	FALSE	FALSE	FALSE	-1.63	0.192	-0.291	1.34	-0.428	-0.62
989	Cpne1	D4A1R8	0.529856874079851	0.814528338903166	0.76	0.714	FALSE	FALSE	FALSE	0.418	-0.155	1.08	0.666	-0.953	-0.798
990	Cpne3	D3ZLA3	0.696259371922941	0.598623444022839	0.816	0.619	FALSE	FALSE	FALSE	-0.156	-0.211	1.99	2.15	-2.18	-1.97
991	Cpox	Q3B7D0	0.041049585457329	0.833638186665399	0.0892	0.72	FALSE	FALSE	FALSE	-1.05	0.0981	1.25	2.3	-1.73	-1.82
992	Cpsf2	D3Z9E6	0.754078188145608	0.0716010161721576	0.83	0.0524	FALSE	FALSE	FALSE	0.175	1.08	-2.64	-2.81	3.27	2.19
993	Cpsf6	D3ZPL1	0.785004108867316	0.59684453962224	0.836	0.618	FALSE	FALSE	FALSE	0.175	0.341	-3.17	-3.34	3.43	3.09
994	Cpsf7	Q5XI29	0.634695654596329	0.470553096666781	0.798	0.533	FALSE	FALSE	FALSE	0.175	0.268	-2.8	-2.98	3.02	2.76
995	Cpt1b	Q63704	0.0999615528957406	0.0809703103290756	0.233	0.0636	FALSE	FALSE	FALSE	0.667	0.713	0.621	-0.0458	0.0689	-0.644
996	Cpt2	P18886	0.90314951517852	0.972196029950854	0.858	0.759	FALSE	FALSE	FALSE	0.115	-0.0331	2.67	2.56	-2.63	-2.6
997	Cr1l	A0A0G2K7Y0	0.610092214113062	0.701451203202853	0.79	0.67	FALSE	FALSE	FALSE	-0.218	0.163	1.46	1.68	-1.49	-1.65
998	Crat	A0A0H2UI21	0.615019403193912	0.146368748027488	0.792	0.148	FALSE	FALSE	FALSE	0.283	0.852	0.336	0.0533	0.231	-0.621
999	Crkl	Q5U2U2	0.888751881611751	0.746596939491855	0.855	0.689	FALSE	FALSE	FALSE	-0.0706	0.163	1.9	1.98	-1.86	-2.02
1000	Cs	G3V936	0.845433108899049	0.680062647326569	0.848	0.661	FALSE	FALSE	FALSE	0.0745	0.158	0.381	0.306	-0.265	-0.423
1001	Csde1	P18395	0.928142685358893	0.0902580942642517	0.862	0.0752	FALSE	FALSE	FALSE	-0.0513	1.03	-0.299	-0.248	0.788	-0.241
1002	Cse1l	D3ZPR0	0.87262089310977	0.447490022550065	0.853	0.514	FALSE	FALSE	FALSE	-0.125	0.598	2.61	2.73	-2.37	-2.97
1003	Csnk1a1	A0JPL2	0.915902004536185	0.0930402876579528	0.86	0.0786	FALSE	FALSE	FALSE	-0.0911	-1.55	-2.01	-1.92	1.19	2.74
1004	Csnk2a2	B4F7A9	0.585104424387932	0.851220924484628	0.782	0.726	FALSE	FALSE	FALSE	-0.451	-0.154	-0.599	-0.148	0.296	0.45
1005	Csrp3	P50463	0.599209732328483	0.0445067306208687	0.787	0.0227	FALSE	FALSE	FALSE	-0.172	-0.719	-0.893	-0.721	0.448	1.17
1006	Cstb	P01041	0.344150120358413	0.767656051733578	0.645	0.697	FALSE	FALSE	FALSE	-0.533	0.163	2.62	3.15	-2.81	-2.97
1007	Cstf1	Q5BJQ6	0.693865758068802	0.123295522457582	0.815	0.117	FALSE	FALSE	FALSE	0.175	0.722	-3.08	-3.26	3.53	2.81
1008	Cstf2	A0A0G2JWP1	0.816884700077952	0.582321226813977	0.843	0.61	FALSE	FALSE	FALSE	0.175	-0.418	-1.48	-1.65	1.36	1.77
1009	Cstf3	F1M4W7	0.662979778348681	0.385890290415127	0.807	0.458	FALSE	FALSE	FALSE	0.175	0.353	-2.59	-2.77	2.86	2.5
1010	Ctbp1	F7FG31	0.088848950237497	0.407155340429772	0.206	0.478	FALSE	FALSE	FALSE	-1.44	-0.667	-1.83	-0.393	0.78	1.45
1011	Ctbp2	Q9EQH5	0.402749348687819	0.310465191973209	0.691	0.375	FALSE	FALSE	FALSE	0.687	0.839	-0.514	-1.2	1.28	0.438
1012	Ctnna1	Q5U302	0.289332297282353	0.939091716710547	0.59	0.751	FALSE	FALSE	FALSE	-0.489	0.0344	-0.642	-0.153	0.415	0.381
1013	Ctnna3	F1M4I1	0.166835018552613	0.40416496696021	0.398	0.475	FALSE	FALSE	FALSE	-0.927	-0.544	-1.43	-0.506	0.697	1.24
1014	Ctnnbl1	Q4V8K2	0.281209553270059	0.124597754122545	0.581	0.119	FALSE	FALSE	FALSE	0.7	1.03	-1.99	-2.69	2.85	1.83
1015	Ctnnd1	D3ZZZ9	0.732660664989121	0.38084957354023	0.825	0.453	FALSE	FALSE	FALSE	0.277	0.721	1.7	1.42	-1.2	-1.92
1016	Ctr9	G3V897	0.843170319941333	0.214193902114805	0.848	0.245	FALSE	FALSE	FALSE	0.175	-1.14	-1.92	-2.1	1.44	2.58
1017	Ctsb	Q6IN22	0.198758615920193	0.937274524823346	0.46	0.75	FALSE	FALSE	FALSE	-0.613	-0.0361	0.401	1.01	-0.725	-0.689
1018	Ctsc	P80067	0.693637774481515	0.221370370377745	0.815	0.255	FALSE	FALSE	FALSE	0.297	-0.951	0.403	0.106	-0.73	0.221
1019	Ctsd	Q6P6T6	0.71596628429778	0.757132727735702	0.821	0.693	FALSE	FALSE	FALSE	0.142	0.121	0.468	0.325	-0.336	-0.457
1020	Ctsl	P07154	0.442552898902465	0.0977260228845615	0.716	0.0844	FALSE	FALSE	FALSE	-0.692	-1.57	0.39	1.08	-1.52	0.0477
1021	Cttn	D3ZGE6	0.247363070285958	0.179333079932051	0.537	0.192	FALSE	FALSE	FALSE	1.23	-1.44	-1.81	-3.03	1.7	3.14
1022	Cul1	B1WBY1	0.882425255980926	0.554535351204834	0.854	0.593	FALSE	FALSE	FALSE	0.135	-0.542	0.844	0.71	-1.05	-0.506
1023	Cul3	A0A0G2JSP3	0.0972560048865034	0.359758724155346	0.226	0.431	FALSE	FALSE	FALSE	-0.751	0.397	0.832	1.58	-1.01	-1.41
1024	Cul4a	B2RYJ3	0.267612337422612	0.135740182058002	0.564	0.133	FALSE	FALSE	FALSE	1.1	1.52	1.73	0.631	-0.423	-1.94
1025	Cul5	A0A0H2UHG3	0.0282698663533742	0.776487783311872	0.0524	0.701	FALSE	FALSE	FALSE	1.41	0.163	1.92	0.512	-1.14	-1.3
1026	Cul7	A0A0H2UHP4	0.118133787014883	0.862533216959326	0.282	0.729	FALSE	FALSE	FALSE	-1.57	0.165	0.0434	1.61	-0.747	-0.911
1027	Cuta	A0A0G2JT00	0.0489991385435489	0.852432128824525	0.111	0.726	FALSE	FALSE	FALSE	-1.89	0.163	0.195	2.09	-1.06	-1.22
1028	Cux1	P53565	0.744809446410458	0.396707204152315	0.828	0.468	FALSE	FALSE	FALSE	0.175	0.462	-0.719	-0.894	1.04	0.575
1029	Cxadr	Q9R066	0.715256654611611	0.543792083183408	0.821	0.586	FALSE	FALSE	FALSE	-0.313	0.523	1.06	1.38	-0.958	-1.48
1030	Cyb5a	P00173-2	0.202308483222798	0.674764952590653	0.466	0.658	FALSE	FALSE	FALSE	-0.513	0.163	1.56	2.08	-1.74	-1.9
1031	Cyb5r1	G3V9S0	0.594884154396869	0.774797476461549	0.785	0.7	FALSE	FALSE	FALSE	0.305	0.163	1.29	0.984	-1.05	-1.22
1032	Cybc1	Q6AYA6	0.672578705176555	0.69992034412595	0.809	0.67	FALSE	FALSE	FALSE	0.179	0.163	1.23	1.05	-1.06	-1.22
1033	Cycs	D4A5L9	0.794677899994572	0.855419234036027	0.838	0.727	FALSE	FALSE	FALSE	-0.126	0.0878	-0.732	-0.606	0.713	0.625
1034	Cyfip1	A0A0G2K472	0.234231805321819	0.054524008474269	0.518	0.0327	FALSE	FALSE	FALSE	0.527	0.899	0.216	-0.311	0.497	-0.402
1035	Cyp20a1	F1LSK6	0.457044001631754	0.845489651049968	0.724	0.724	FALSE	FALSE	FALSE	-0.631	0.163	0.406	1.04	-0.64	-0.803
1036	D2hgdh	A0A0A0MXZ3	0.559580062931497	0.758745838173346	0.772	0.694	FALSE	FALSE	FALSE	0.312	0.163	0.634	0.322	-0.396	-0.559
1037	Dab2	F1LMP9	0.657578743627837	0.613551019283503	0.805	0.627	FALSE	FALSE	FALSE	-0.535	0.61	0.0929	0.628	-0.0552	-0.666
1038	Dad1	P61805	0.825685346575154	0.527912855220222	0.844	0.575	FALSE	FALSE	FALSE	-0.26	0.75	1.15	1.41	-0.903	-1.65
1039	Dag1	F1M8K0	0.567238642287361	0.832828130617038	0.775	0.72	FALSE	FALSE	FALSE	-0.572	-0.21	0.495	1.07	-0.886	-0.676
1040	Dap3	F7EZZ0	0.357761936658726	0.393322058160345	0.657	0.465	FALSE	FALSE	FALSE	0.495	-0.458	2.43	1.93	-2.41	-1.95
1041	Dazap1	Q4KLZ3	0.529598554898987	0.517352674399978	0.76	0.568	FALSE	FALSE	FALSE	0.355	0.366	-2.2	-2.56	2.56	2.2
1042	Dbi	P11030	0.263974787704111	0.636945049490068	0.559	0.64	FALSE	FALSE	FALSE	-0.396	0.163	2.35	2.74	-2.46	-2.63
1043	Dbn1	A0A0H2UHL9	0.721365296487343	0.517544861061628	0.822	0.568	FALSE	FALSE	FALSE	0.175	0.32	-2.91	-3.09	3.16	2.84
1044	Dbnl	Q9JHL4-3	0.147379542214559	0.632284277867875	0.355	0.637	FALSE	FALSE	FALSE	-1.49	0.473	-0.315	1.18	-0.196	-0.668
1045	Dbt	B2GV15	0.376589774971673	0.120580297095178	0.672	0.114	FALSE	FALSE	FALSE	0.515	0.938	-0.291	-0.806	1.02	0.0793
1046	Dcakd	Q6AY55	0.480898699601795	0.391378992481655	0.737	0.463	FALSE	FALSE	FALSE	0.419	0.512	1.65	1.23	-1.19	-1.7
1047	Dclk1	A0A0G2KB92	0.797948006292798	0.117957140160439	0.839	0.11	FALSE	FALSE	FALSE	0.175	1.13	-2.88	-3.05	3.53	2.4
1048	Dcps	Q3B8P4	0.359888884453573	0.643542736766895	0.658	0.643	FALSE	FALSE	FALSE	0.328	0.163	2.1	1.77	-1.86	-2.02
1049	Dctn1	A0A0G2K428	0.652150124292897	0.114525868857504	0.804	0.106	FALSE	FALSE	FALSE	-0.279	-1.03	-0.24	0.0387	-0.414	0.615
1050	Dctn2	A0A0G2JUC7	0.529436829396441	0.0357234123164593	0.76	0.0153	FALSE	FALSE	FALSE	-0.242	-0.888	-0.643	-0.401	0.0781	0.966
1051	Dcun1d1	A0A0G2K8D6	0.762087653277529	0.696955962318	0.831	0.668	FALSE	FALSE	FALSE	-0.127	0.163	0.744	0.871	-0.726	-0.889
1052	Ddah1	O08557	0.277885556547777	0.321384163640968	0.577	0.388	FALSE	FALSE	FALSE	-0.753	-0.685	1.19	1.95	-1.91	-1.23
1053	Ddah2	Q6MG60	0.220284543225196	0.106096396015201	0.497	0.0947	FALSE	FALSE	FALSE	0.658	0.89	2.69	2.03	-1.92	-2.81
1054	Ddc	P14173	0.154324788373089	0.665286322638829	0.37	0.654	FALSE	FALSE	FALSE	0.561	0.163	2.85	2.29	-2.49	-2.65
1055	Ddost	Q641Y0	0.609071914424536	0.823516878264395	0.79	0.717	FALSE	FALSE	FALSE	-0.226	-0.0981	0.102	0.328	-0.264	-0.166
1056	Ddrgk1	D3ZAS9	0.711026441242136	0.480597563768089	0.82	0.541	FALSE	FALSE	FALSE	-0.246	0.472	-0.352	-0.106	0.465	-0.00763
1057	Ddt	P80254	0.529207812471109	0.654659651352549	0.76	0.649	FALSE	FALSE	FALSE	-0.231	0.163	2.86	3.09	-2.9	-3.06
1058	Ddx1	Q641Y8	0.876263845990137	0.118382762956594	0.853	0.111	FALSE	FALSE	FALSE	0.0539	0.571	-0.615	-0.669	0.928	0.357
1059	Ddx17	A0A096MIX2	0.0686631769109945	0.441285135556066	0.16	0.509	FALSE	FALSE	FALSE	1.7	0.674	-2.55	-4.24	3.73	3.06
1060	Ddx18	Q5XHY0	0.761947595676955	0.261917559258711	0.831	0.312	FALSE	FALSE	FALSE	0.175	0.666	-3.24	-3.41	3.66	2.99
1061	Ddx19a	Q68FX3	0.798528331643131	0.0751253154894626	0.839	0.0566	FALSE	FALSE	FALSE	-0.154	1.15	-0.2	-0.0464	0.7	-0.453
1062	Ddx21	Q3B8Q1	0.647836764762682	0.613160421986505	0.802	0.627	FALSE	FALSE	FALSE	0.175	0.194	-4.09	-4.27	4.28	4.08
1063	Ddx23	G3V9M1	0.587188681706603	0.106143623933988	0.782	0.0947	FALSE	FALSE	FALSE	-0.304	0.953	-3.82	-3.51	4.14	3.19
1064	Ddx3	A0A0G2K9N3	0.477174281048339	0.0752497777071747	0.735	0.0567	FALSE	FALSE	FALSE	0.74	-1.97	-0.534	-1.27	-0.081	1.89
1065	Ddx39a	Q5U216	0.756531408106033	0.218102881915039	0.83	0.25	FALSE	FALSE	FALSE	0.175	0.719	-3.71	-3.89	4.16	3.44
1066	Ddx39b	Q63413	0.0801762224468924	0.0666263485048841	0.187	0.0464	FALSE	FALSE	FALSE	0.627	0.662	-2.31	-2.94	2.96	2.3
1067	Ddx3x	A0A0G2K719	0.830956547581541	0.812083454234091	0.845	0.713	FALSE	FALSE	FALSE	-0.0818	-0.0911	-1.18	-1.09	1.09	1.18
1068	Ddx42	D4A031	0.068756962127801	0.551248429517618	0.16	0.591	FALSE	FALSE	FALSE	-1.58	0.482	-3.18	-1.61	2.64	2.15
1069	Ddx5	Q6AYI1	0.224514825863282	0.523222782416535	0.503	0.572	FALSE	FALSE	FALSE	0.482	0.247	-2.31	-2.79	2.68	2.43
1070	Ddx6	D3ZD73	0.590555546688845	0.76657405837703	0.784	0.697	FALSE	FALSE	FALSE	0.221	-0.122	-0.672	-0.894	0.722	0.844
1071	Decr1	G3V734	0.192308869486557	0.684893954451764	0.448	0.663	FALSE	FALSE	FALSE	0.574	0.172	-1.15	-1.72	1.52	1.35
1072	Degs1	Q5XIF5	0.0524462323113154	0.818901442251815	0.12	0.715	FALSE	FALSE	FALSE	-1.51	0.163	-0.351	1.16	-0.321	-0.485
1073	Dek	Q6AXS3	0.602218550720511	0.0109421049994207	0.788	0.0013	FALSE	FALSE	FALSE	0.175	0.991	-4.38	-4.56	4.97	3.98
1074	Dennd4c	A0A0G2K089	0.195598019255914	0.749889094326757	0.454	0.69	FALSE	FALSE	FALSE	0.687	0.163	0.569	-0.119	-0.143	-0.307
1075	Des	Q6P725	0.47518157689089	0.11082391460814	0.734	0.101	FALSE	FALSE	FALSE	0.389	-0.911	-1.23	-1.62	0.97	1.88
1076	Dhfr	Q920D2	0.250374642368062	0.696388839432868	0.541	0.668	FALSE	FALSE	FALSE	-0.494	0.163	0.532	1.03	-0.698	-0.861
1077	Dhps	Q6AY53	0.999773044697135	0.809047244974212	0.871	0.712	FALSE	FALSE	FALSE	-0.000192	0.163	0.112	0.113	-0.0308	-0.194
1078	Dhrs4	Q8VID1	0.686016019541444	0.747094106289188	0.813	0.689	FALSE	FALSE	FALSE	-0.202	0.161	-0.267	-0.0652	0.247	0.0858
1079	Dhrs7	D4A0T8	0.475483178217196	0.763326571998179	0.734	0.696	FALSE	FALSE	FALSE	-0.391	0.163	1.36	1.75	-1.47	-1.63
1080	Dhx15	D3ZD97	0.191046358682556	0.146890461344062	0.446	0.149	FALSE	FALSE	FALSE	0.577	0.646	-1.23	-1.81	1.85	1.2
1081	Dhx36	D4A2Z8	0.23026781636918	0.527759741360684	0.512	0.575	FALSE	FALSE	FALSE	0.475	-0.244	-1.05	-1.53	1.17	1.41
1082	Dhx37	D4A1R0	0.877839524795931	0.595895483305019	0.854	0.618	FALSE	FALSE	FALSE	0.175	0.608	-2.09	-2.26	2.48	1.87
1083	Dhx9	D4A9D6	0.30910719320708	0.587866563158815	0.611	0.613	FALSE	FALSE	FALSE	0.85	0.445	-4.35	-5.2	5	4.55
1084	Diaph1	F1M775	0.46292458875273	0.81995526293619	0.728	0.716	FALSE	FALSE	FALSE	0.533	0.163	0.989	0.456	-0.641	-0.804
1085	Dkc1	P40615	0.618931870561857	0.0491052262547828	0.793	0.0269	FALSE	FALSE	FALSE	0.175	0.754	-4.65	-4.83	5.12	4.36
1086	Dlat	P08461	0.448064127805217	0.821441106216118	0.719	0.716	FALSE	FALSE	FALSE	0.34	-0.1	0.757	0.417	-0.637	-0.537
1087	Dld	Q6P6R2	0.845870182131667	0.900241467639777	0.848	0.74	FALSE	FALSE	FALSE	-0.0835	0.0538	0.278	0.362	-0.293	-0.347
1088	Dlst	G3V6P2	0.719773209461536	0.876720863609114	0.822	0.734	FALSE	FALSE	FALSE	0.177	-0.0763	0.433	0.256	-0.383	-0.307
1089	Dmd	P11530	0.65579550475276	0.735126714114424	0.805	0.685	FALSE	FALSE	FALSE	-0.234	0.178	-1.48	-1.25	1.45	1.28
1090	Dnaja2	Q5M9H7	0.901803767458967	0.399918532305243	0.857	0.471	FALSE	FALSE	FALSE	-0.046	0.319	0.198	0.244	-0.0621	-0.381
1091	Dnaja3	G3V6I5	0.586237177805085	0.228958995684296	0.782	0.266	FALSE	FALSE	FALSE	0.56	-1.27	0.269	-0.292	-0.624	0.647
1092	Dnajb1	B0K030	0.265733919446333	0.469223156669932	0.562	0.532	FALSE	FALSE	FALSE	0.959	-0.614	-1.19	-2.15	1.36	1.97
1093	Dnajb11	Q6TUG0	0.553292391299315	0.681754187715531	0.77	0.662	FALSE	FALSE	FALSE	0.247	-0.17	0.169	-0.0789	-0.13	0.0404
1094	Dnajb4	Q5XIP0	0.113933008100224	0.741713486569377	0.27	0.687	FALSE	FALSE	FALSE	-0.999	0.197	-2.01	-1.01	1.61	1.41
1095	Dnajb6	Q6AYU3	0.123330501423125	0.431213134833676	0.295	0.5	FALSE	FALSE	FALSE	-1.54	0.753	-3.18	-1.65	2.79	2.04
1096	Dnajc10	Q498R3	0.401904216133103	0.75408744098458	0.69	0.692	FALSE	FALSE	FALSE	-0.96	-0.354	-0.48	0.48	-0.177	0.177
1097	Dnajc13	D3ZN27	0.485035852875372	0.617478745517065	0.739	0.63	FALSE	FALSE	FALSE	0.337	-0.239	2.08	1.74	-2.03	-1.79
1098	Dnajc3	Q9R0T3	0.969015618068	0.618683350137983	0.867	0.63	FALSE	FALSE	FALSE	-0.0549	-0.707	0.722	0.777	-1.1	-0.396
1099	Dnajc5	P60905	0.714571941043439	0.803536702202158	0.82	0.71	FALSE	FALSE	FALSE	0.241	0.163	1.83	1.59	-1.63	-1.79
1100	Dnajc8	A0A0G2K751	0.642012372752676	0.607505001947661	0.801	0.624	FALSE	FALSE	FALSE	0.348	0.385	-1.01	-1.36	1.37	0.989
1101	Dnm1l	O35303-6	0.766058886508007	0.167377535025252	0.832	0.177	FALSE	FALSE	FALSE	-0.157	-0.761	2.89	3.05	-3.35	-2.59
1102	Dnm2	A0A0A0MY48	0.413908904011218	0.0451683220979931	0.698	0.0233	FALSE	FALSE	FALSE	-0.372	-0.986	-0.227	0.145	-0.452	0.534
1103	Dnm3	Q08877-9	0.696757274681735	0.624215016936518	0.816	0.633	FALSE	FALSE	FALSE	0.292	-0.367	0.131	-0.161	-0.169	0.199
1104	Dnpep	Q4V8H5	0.926862727271805	0.412394469631917	0.861	0.483	FALSE	FALSE	FALSE	-0.0691	0.626	1.99	2.06	-1.72	-2.34
1105	Dop1b	A0A0G2JXD9	0.395651270874563	0.354179895063793	0.686	0.425	FALSE	FALSE	FALSE	-1.18	1.29	0.101	1.28	-0.0456	-1.34
1106	Dpagt1	Q6P4Z8	0.295936143379974	0.416873311533673	0.597	0.487	FALSE	FALSE	FALSE	-0.569	0.438	0.112	0.682	-0.178	-0.616
1107	Dpf2	G3V8U3	0.819635120549583	0.284171432731234	0.843	0.342	FALSE	FALSE	FALSE	0.175	-0.844	-1.64	-1.82	1.31	2.15
1108	Dpm1	D4A8N1	0.0847493751737128	0.799408311845599	0.197	0.709	FALSE	FALSE	FALSE	-1.18	0.163	0.0213	1.21	-0.532	-0.695
1109	Dpp3	O55096	0.569525668437803	0.652464182716912	0.776	0.648	FALSE	FALSE	FALSE	0.207	0.163	2.96	2.75	-2.78	-2.94
1110	Dpp7	Q9EPB1	0.294562348849867	0.0567049056002731	0.596	0.035	FALSE	FALSE	FALSE	-0.458	-0.883	0.826	1.28	-1.5	-0.614
1111	Dpysl2	P47942	0.977643737534319	0.468542575574902	0.869	0.532	FALSE	FALSE	FALSE	-0.00862	0.226	0.00472	0.0133	0.104	-0.122
1112	Dpysl3	Q62952-2	0.559399317207462	0.265005839688526	0.772	0.316	FALSE	FALSE	FALSE	0.219	0.426	-0.188	-0.407	0.511	0.0847
1113	Drap1	A0JPP1	0.118736254785093	0.504800971760956	0.283	0.559	FALSE	FALSE	FALSE	1.48	0.604	0.158	-1.32	0.884	0.28
1114	Drg1	Q5I0F0	0.949749098179844	0.874477089490311	0.865	0.733	FALSE	FALSE	FALSE	-0.0357	0.0896	-0.402	-0.366	0.429	0.339
1115	Dstn	Q7M0E3	0.141733337635626	0.123028360300311	0.341	0.117	FALSE	FALSE	FALSE	-0.791	-0.835	0.417	1.21	-1.23	-0.395
1116	Dtd1	B0K014	0.396257287822	0.268422273024257	0.686	0.321	FALSE	FALSE	FALSE	0.596	0.787	0.014	-0.582	0.678	-0.109
1117	Dtna	D4A772	0.645283357410201	0.132781232087272	0.802	0.13	FALSE	FALSE	FALSE	0.484	-1.66	-0.239	-0.723	-0.347	1.31
1118	Dut	P70583	0.03896388265417	0.78141676273335	0.0834	0.702	FALSE	FALSE	FALSE	-1.34	0.163	0.544	1.88	-1.13	-1.3
1119	Dync1h1	M0R9X8	0.928674136097535	0.630651209964314	0.862	0.636	FALSE	FALSE	FALSE	0.0292	-0.158	-0.801	-0.83	0.737	0.894
1120	Dync1i2	D3ZU74	0.662689042986057	0.734867675968315	0.807	0.684	FALSE	FALSE	FALSE	-0.203	-0.157	-1.1	-0.9	0.923	1.08
1121	Dync1li1	G3V7G0	0.538156357425286	0.217794085684974	0.764	0.25	FALSE	FALSE	FALSE	0.343	-0.705	-1.21	-1.55	1.03	1.73
1122	Dync1li2	A0A096MIY2	0.467387886187133	0.704176126719477	0.73	0.672	FALSE	FALSE	FALSE	-0.475	-0.246	-1.75	-1.27	1.39	1.63
1123	Dynlt1	Q9Z336	0.412225616379882	0.986371642832409	0.697	0.763	FALSE	FALSE	FALSE	0.375	0.0077	-0.938	-1.31	1.13	1.12
1124	Dysf	A0A0G2K7B6	0.694864787751931	0.509927271431469	0.815	0.563	FALSE	FALSE	FALSE	0.226	0.383	1.72	1.49	-1.41	-1.8
1125	Ebp	Q9JJ46	0.0476335692030619	0.784123748269183	0.107	0.703	FALSE	FALSE	FALSE	1.29	0.163	1.14	-0.154	-0.41	-0.573
1126	Ech1	Q62651	0.08765036116969	0.283663236831062	0.204	0.341	FALSE	FALSE	FALSE	0.935	0.563	-0.395	-1.33	1.14	0.581
1127	Echs1	P14604	0.419158382745507	0.158896788803144	0.702	0.165	FALSE	FALSE	FALSE	0.303	0.544	0.822	0.519	-0.398	-0.942
1128	Eci2	Q5XIC0	0.388859346808307	0.53757340220915	0.681	0.582	FALSE	FALSE	FALSE	0.437	0.31	-0.696	-1.13	1.07	0.759
1129	Ecsit	Q5XIC2	0.196298078060434	0.928617794062545	0.456	0.748	FALSE	FALSE	FALSE	-1.04	-0.0692	-0.11	0.928	-0.444	-0.374
1130	Edc4	Q3ZAV8	0.171592200937248	0.0885916686777302	0.408	0.0731	FALSE	FALSE	FALSE	1.71	2.18	0.0984	-1.61	1.84	-0.334
1131	Eea1	F1LUA1	0.068171320641666	0.669059248676292	0.159	0.656	FALSE	FALSE	FALSE	-0.75	0.163	2.04	2.79	-2.33	-2.5
1132	Eef1a1	P62630	0.628718129464122	0.966031596359179	0.796	0.758	FALSE	FALSE	FALSE	-0.146	-0.0128	-0.228	-0.0819	0.149	0.162
1133	Eef1a2	P62632	0.423646233276356	0.611888127221348	0.704	0.626	FALSE	FALSE	FALSE	-0.331	0.208	-0.466	-0.134	0.404	0.196
1134	Eef1b2	B5DEN5	0.591732090420776	0.237517308918864	0.784	0.278	FALSE	FALSE	FALSE	0.239	-0.539	-0.455	-0.694	0.305	0.844
1135	Eef1d	Q68FR9	0.713692973194531	0.104206245894318	0.82	0.0924	FALSE	FALSE	FALSE	-0.161	-0.755	-0.656	-0.495	0.198	0.953
1136	Eef1e1	B2RYN3	0.600331002836844	0.855692718320392	0.787	0.727	FALSE	FALSE	FALSE	0.473	0.163	0.497	0.0238	-0.179	-0.342
1137	Eef1g	Q68FR6	0.907082027105922	0.83526608566296	0.858	0.721	FALSE	FALSE	FALSE	-0.0458	0.0817	-0.958	-0.913	0.976	0.895
1138	Eef2	P05197	0.923357700771475	0.782379928591414	0.861	0.703	FALSE	FALSE	FALSE	-0.0302	-0.0869	0.49	0.52	-0.548	-0.461
1139	Eefsec	B5DEJ5	0.846535349417849	0.673408953733213	0.848	0.658	FALSE	FALSE	FALSE	0.137	0.299	-0.622	-0.759	0.84	0.541
1140	Efhd2	Q4FZY0	0.0729476192604443	0.910448092306956	0.17	0.743	FALSE	FALSE	FALSE	1.33	0.0772	0.412	-0.914	0.289	0.212
1141	Eftud2	F1LM66	0.528672991030872	0.0871399663683471	0.759	0.0712	FALSE	FALSE	FALSE	0.242	0.696	-3.43	-3.68	3.9	3.21
1142	Ehbp1l1	A0A0G2K6R8	0.997444964695811	0.801307021202709	0.871	0.709	FALSE	FALSE	FALSE	0.00208	0.163	0.902	0.9	-0.819	-0.983
1143	Ehd1	Q641Z6	0.615431567924547	0.826995190069728	0.792	0.718	FALSE	FALSE	FALSE	0.416	-0.18	1.96	1.55	-1.85	-1.67
1144	Ehd2	Q4V8H8	0.38371480619319	0.445431385072828	0.677	0.513	FALSE	FALSE	FALSE	-0.51	-0.445	-1.35	-0.837	0.87	1.31
1145	Ehd4	Q8R3Z7	0.595192890025584	0.493964012205871	0.785	0.551	FALSE	FALSE	FALSE	0.189	0.245	0.264	0.0747	-0.047	-0.292
1146	Eif1a	A0A0G2JVA7	0.0657435421796861	0.345689374731972	0.153	0.415	FALSE	FALSE	FALSE	1.09	0.528	-0.563	-1.65	1.37	0.845
1147	Eif1ax	B5DF60	0.232082866898729	0.958531315737559	0.515	0.756	FALSE	FALSE	FALSE	0.525	-0.0221	-0.465	-0.99	0.717	0.739
1148	Eif2a	D3ZUV3	0.448103535178071	0.817371362839833	0.719	0.715	FALSE	FALSE	FALSE	-0.565	-0.17	0.922	1.49	-1.29	-1.12
1149	Eif2b1	A0A0G2JV57	0.0387725863108212	0.786054195648445	0.0828	0.704	FALSE	FALSE	FALSE	-1.37	0.163	-0.369	1	-0.235	-0.399
1150	Eif2b3	P70541	0.683704677025047	0.71993560223423	0.812	0.678	FALSE	FALSE	FALSE	0.186	0.163	1.31	1.13	-1.14	-1.3
1151	Eif2b5	Q64350	0.993371803520308	0.792636473187937	0.871	0.706	FALSE	FALSE	FALSE	-0.00515	0.163	0.316	0.321	-0.237	-0.4
1152	Eif2s1	P68101	0.837918238114536	0.380615828863233	0.847	0.452	FALSE	FALSE	FALSE	0.0856	-0.373	-0.405	-0.491	0.261	0.635
1153	Eif2s2	Q6P685	0.464991980575477	0.604550161747951	0.729	0.622	FALSE	FALSE	FALSE	0.393	-0.277	-0.385	-0.778	0.443	0.72
1154	Eif2s3	P81795	0.43507758297273	0.866790178674672	0.712	0.731	FALSE	FALSE	FALSE	0.293	-0.0622	-0.93	-1.22	1.05	1.11
1155	Eif2s3y	C9WPN6	0.26395746820843	0.753920877806458	0.559	0.692	FALSE	FALSE	FALSE	-0.598	0.163	-0.416	0.182	0.199	0.0354
1156	Eif3b	Q4G061	0.774020016265807	0.878986944608282	0.834	0.734	FALSE	FALSE	FALSE	-0.116	0.0614	-0.235	-0.119	0.207	0.146
1157	Eif3c	B5DFC8	0.470798565684002	0.0302568390840107	0.732	0.0112	FALSE	FALSE	FALSE	-0.241	-0.798	-0.0625	0.178	-0.457	0.341
1158	Eif3d	Q6AYK8	0.648160781372761	0.223399558749235	0.802	0.258	FALSE	FALSE	FALSE	-0.292	-0.802	-0.562	-0.27	0.0154	0.817
1159	Eif3e	Q641X8	0.965618071490627	0.748756865260588	0.867	0.69	FALSE	FALSE	FALSE	-0.0291	0.216	0.72	0.75	-0.627	-0.843
1160	Eif3f	D4AC36	0.44216211750795	0.441727330217263	0.716	0.509	FALSE	FALSE	FALSE	-0.56	-0.561	-0.103	0.458	-0.458	0.103
1161	Eif3g	Q5RK09	0.947095338110711	0.0817598517494825	0.864	0.0645	FALSE	FALSE	FALSE	0.0353	0.994	0.458	0.422	0.0569	-0.937
1162	Eif3i	B0BNA7	0.320250127775309	0.387277513581898	0.623	0.459	FALSE	FALSE	FALSE	-0.571	0.494	-0.52	0.0508	0.482	-0.0122
1163	Eif3k	A0A0G2JU77	0.975186517762858	0.929535562636834	0.868	0.748	FALSE	FALSE	FALSE	-0.0384	-0.109	0.65	0.688	-0.724	-0.614
1164	Eif3m	D3ZAZ0	0.962934120987593	0.86475145878667	0.867	0.73	FALSE	FALSE	FALSE	-0.0452	0.166	0.815	0.86	-0.755	-0.92
1165	Eif4a1	Q6P3V8	0.491750949584856	0.821785704600691	0.742	0.716	FALSE	FALSE	FALSE	-0.224	-0.0726	-0.325	-0.102	0.177	0.25
1166	Eif4a2	Q5RKI1	0.94178445847247	0.0480321322677097	0.864	0.0259	FALSE	FALSE	FALSE	-0.0282	0.836	0.0637	0.0919	0.34	-0.496
1167	Eif4b	Q5RKG9	0.780391604194886	0.361163359173734	0.835	0.432	FALSE	FALSE	FALSE	0.263	-0.875	-0.124	-0.387	-0.182	0.693
1168	Eif4e	A0A1W2Q627	0.376083526602748	0.0640257416805894	0.671	0.0434	FALSE	FALSE	FALSE	-0.396	0.88	0.206	0.602	0.0364	-0.844
1169	Eif4g1	D3ZU13	0.367441250360854	0.0208404631846498	0.664	0.00547	FALSE	FALSE	FALSE	0.334	-0.954	0.532	0.198	-0.842	0.112
1170	Eif4g2	F1LN59	0.88193924190816	0.648651970519226	0.854	0.646	FALSE	FALSE	FALSE	-0.0974	0.3	-0.0158	0.0817	0.117	-0.183
1171	Eif5	Q07205	0.0350629173670997	0.670540344514364	0.0721	0.656	FALSE	FALSE	FALSE	0.799	-0.146	-0.21	-1.01	0.536	0.682
1172	Eif5a	Q3T1J1	0.77243417285407	0.80921766227476	0.834	0.712	FALSE	FALSE	FALSE	0.102	-0.0855	0.212	0.11	-0.204	-0.118
1173	Eif5b	B2GUV7	0.234524249890208	0.419882523455945	0.519	0.49	FALSE	FALSE	FALSE	0.653	-0.435	-1.08	-1.73	1.18	1.62
1174	Eif6	Q3KRD8	0.263937621498653	0.173234733787603	0.559	0.184	FALSE	FALSE	FALSE	0.455	0.562	-0.46	-0.915	0.968	0.406
1175	Elavl1	B5DF91	0.0525688574918118	0.781213761152379	0.12	0.702	FALSE	FALSE	FALSE	-1.08	0.143	-4.67	-3.59	4.2	4.06
1176	Elp2	Q496Z0	0.0362083401670546	0.690682905498278	0.0755	0.666	FALSE	FALSE	FALSE	-0.949	0.163	0.295	1.24	-0.688	-0.851
1177	Emc1	D4A994	0.369299749826565	0.546998850973295	0.666	0.588	FALSE	FALSE	FALSE	0.961	0.638	1.61	0.649	-0.81	-1.45
1178	Emc10	Q6AYH6	0.798758162161357	0.649838295581622	0.839	0.646	FALSE	FALSE	FALSE	0.0914	0.163	0.844	0.753	-0.717	-0.88
1179	Emc3	Q5U2V8	0.558715789510556	0.699011404929317	0.772	0.669	FALSE	FALSE	FALSE	0.248	0.163	0.765	0.517	-0.559	-0.722
1180	Eml2	Q6P6T4-2	0.686543641049268	0.659135375622538	0.813	0.651	FALSE	FALSE	FALSE	-0.149	0.163	2.37	2.52	-2.37	-2.53
1181	Emp2	Q66HH2	0.337301522322892	0.838973300536904	0.639	0.722	FALSE	FALSE	FALSE	0.787	0.163	-0.313	-1.1	0.788	0.624
1182	Emp3	Q9QYW5	0.859368301672338	0.160130991188741	0.85	0.167	FALSE	FALSE	FALSE	-0.153	1.27	-0.824	-0.67	1.38	0.112
1183	Endog	Q3V5X8	0.0946395484659186	0.304700631537132	0.22	0.368	FALSE	FALSE	FALSE	-2.23	-1.32	-2.26	-0.0267	0.484	1.8
1184	Eno1	P04764	0.302608684312123	0.49347681628159	0.605	0.551	FALSE	FALSE	FALSE	-0.35	-0.23	0.421	0.772	-0.711	-0.482
1185	Eno2	P07323	0.878165983531726	0.356484562548647	0.854	0.427	FALSE	FALSE	FALSE	-0.154	0.944	1.54	1.7	-1.15	-2.09
1186	Eno3	P15429	0.907472734453875	0.579436662274761	0.858	0.608	FALSE	FALSE	FALSE	0.103	-0.493	1.05	0.95	-1.25	-0.755
1187	Enoph1	Q5PPH0	0.576656359676729	0.772215049575218	0.779	0.699	FALSE	FALSE	FALSE	0.317	0.163	1.72	1.4	-1.48	-1.64
1188	Enpep	P50123	0.623865143493135	0.752172441475242	0.795	0.691	FALSE	FALSE	FALSE	-0.254	0.163	2.02	2.28	-2.07	-2.23
1189	Enpp1	G3V7V4	0.793935309769692	0.891228204931549	0.838	0.738	FALSE	FALSE	FALSE	-0.312	0.163	0.742	1.05	-0.817	-0.98
1190	Enpp3	P97675	0.923441674243537	0.983108354935826	0.861	0.762	FALSE	FALSE	FALSE	0.0908	0.02	0.76	0.67	-0.705	-0.725
1191	Epb41l2	D3ZM69	0.0505020188271221	0.631133299894338	0.115	0.637	FALSE	FALSE	FALSE	-1.96	0.442	2.63	4.59	-3.39	-3.83
1192	Epdr1	Q5XII0	0.0720779107918112	0.218218969082354	0.168	0.251	FALSE	FALSE	FALSE	-1.15	-0.754	-0.0834	1.06	-0.866	-0.113
1193	Epm2aip1	F1M471	0.650743413077856	0.712689091321722	0.803	0.675	FALSE	FALSE	FALSE	-0.201	0.163	1.42	1.63	-1.44	-1.61
1194	Eprs	A0A0G2JZI2	0.95999090539596	0.355748355709712	0.866	0.426	FALSE	FALSE	FALSE	-0.0232	0.435	0.867	0.89	-0.661	-1.1
1195	Eps15	E9PSY8	0.0398123029872182	0.919996855553979	0.0858	0.746	FALSE	FALSE	FALSE	-2.27	0.1	-2.34	-0.0757	1.26	1.16
1196	Eps15l1	D3ZJR1	0.126809204769465	0.280683844040083	0.304	0.337	FALSE	FALSE	FALSE	-1.9	-1.31	-3.11	-1.21	1.5	2.81
1197	Erap1	A0A0G2K2Y3	0.428801931871094	0.711372985645041	0.708	0.675	FALSE	FALSE	FALSE	0.353	0.163	2.35	2	-2.1	-2.26
1198	Ercc3	Q4G005	0.741581438802686	0.140619534121139	0.827	0.14	FALSE	FALSE	FALSE	0.175	0.821	-1.03	-1.21	1.53	0.708
1199	Ergic2	A0A0G2JYN4	0.218035655911756	0.668290834107426	0.493	0.655	FALSE	FALSE	FALSE	0.484	0.163	0.894	0.41	-0.57	-0.733
1200	Erlin2	B5DEH2	0.152968667694597	0.269204695796519	0.367	0.322	FALSE	FALSE	FALSE	1.22	-0.927	1.41	0.192	-1.27	-0.339
1201	Ermp1	F1M6W2	0.519134059453137	0.696518508634022	0.755	0.668	FALSE	FALSE	FALSE	0.272	0.163	0.855	0.583	-0.637	-0.8
1202	Ero1l	Q8R4A1	0.841803721967625	0.696793178299172	0.847	0.668	FALSE	FALSE	FALSE	-0.0834	0.163	2.56	2.64	-2.52	-2.68
1203	Erp44	Q5VLR5	0.969592305934518	0.660926129040139	0.867	0.652	FALSE	FALSE	FALSE	0.0141	0.163	2.8	2.78	-2.71	-2.87
1204	Es1	P56571	0.961689654800669	0.775591127745579	0.866	0.7	FALSE	FALSE	FALSE	-0.0198	-0.118	1.07	1.09	-1.14	-1.02
1205	Esd	B0BNE5	0.675625607403264	0.592525611214085	0.81	0.616	FALSE	FALSE	FALSE	0.24	0.308	1.69	1.45	-1.41	-1.72
1206	Esyt1	A0A0G2JXJ7	0.637302808328918	0.149859445452344	0.799	0.153	FALSE	FALSE	FALSE	0.277	0.884	1.98	1.7	-1.4	-2.28
1207	Esyt2	D3ZJ32	0.596883614916255	0.718572326742028	0.786	0.678	FALSE	FALSE	FALSE	0.241	0.163	1.91	1.67	-1.7	-1.87
1208	Etf1	Q5U2Q7	0.258326599140552	0.0604943925670559	0.552	0.0392	FALSE	FALSE	FALSE	0.409	0.717	0.172	-0.237	0.391	-0.326
1209	Etfa	P13803	0.898305245135028	0.119773910077702	0.857	0.113	FALSE	FALSE	FALSE	0.0464	-0.596	1.17	1.12	-1.44	-0.847
1210	Etfb	Q68FU3	0.926079156047926	0.245514713796434	0.861	0.29	FALSE	FALSE	FALSE	0.0659	-0.85	1.77	1.7	-2.16	-1.31
1211	Etfdh	Q66HF3	0.986275781334162	0.108040477953669	0.87	0.0971	FALSE	FALSE	FALSE	-0.00902	0.894	1.12	1.13	-0.677	-1.57
1212	Ethe1	B0BNJ4	0.289242690905842	0.688364004727991	0.59	0.665	FALSE	FALSE	FALSE	0.441	0.163	1.58	1.14	-1.28	-1.44
1213	Ewsr1	A0A0G2K850	0.695304106856236	0.961608047230395	0.816	0.757	FALSE	FALSE	FALSE	0.174	-0.0213	-1.4	-1.58	1.48	1.5
1214	Exoc2	A0A0G2K1K8	0.346933040064706	0.715500807584967	0.647	0.676	FALSE	FALSE	FALSE	0.429	0.163	-0.0273	-0.456	0.323	0.16
1215	Exosc2	D3ZBP3	0.973872087901745	0.339518319307752	0.868	0.409	FALSE	FALSE	FALSE	-0.0128	0.381	-2.65	-2.64	2.84	2.46
1216	Exosc3	D3ZT51	0.850293329068989	0.61662563444062	0.849	0.629	FALSE	FALSE	FALSE	0.175	0.467	-1.65	-1.83	1.97	1.51
1217	Exosc7	G3V6K3	0.587050850476662	0.0370285456557957	0.782	0.0163	FALSE	FALSE	FALSE	0.175	0.739	-2.18	-2.36	2.64	1.9
1218	Exosc8	A0A0G2K5A0	0.811675092078592	0.0763669577040396	0.842	0.0581	FALSE	FALSE	FALSE	0.175	1.4	-2.02	-2.2	2.81	1.41
1219	Ezr	A0A0G2K890	0.131253476647155	0.773032210379744	0.316	0.699	FALSE	FALSE	FALSE	-0.713	-0.13	-1.16	-0.444	0.736	0.865
1220	F1LUW0	F1LUW0	0.629027247682854	0.170065160500182	0.797	0.18	FALSE	FALSE	FALSE	0.175	-0.517	-3.26	-3.44	3.09	3.61
1221	F1M7L9	F1M7L9	0.167537256996454	0.77406299176889	0.399	0.7	FALSE	FALSE	FALSE	-1.39	-0.278	-3.04	-1.64	2.2	2.48
1222	Fabp3	P07483	0.488623587241968	0.653484498168865	0.741	0.648	FALSE	FALSE	FALSE	-0.313	0.202	0.705	1.02	-0.76	-0.962
1223	Fabp4	Q5XFV4	0.569896859243229	0.561361782638389	0.776	0.597	FALSE	FALSE	FALSE	-0.608	0.621	1.32	1.93	-1.32	-1.94
1224	Fabp5	P55053	0.197961449916542	0.974000162578934	0.459	0.76	FALSE	FALSE	FALSE	0.585	0.0143	1.05	0.462	-0.747	-0.761
1225	Faf2	A0A0G2JTA0	0.045741985251708	0.71872476116152	0.102	0.678	FALSE	FALSE	FALSE	0.827	0.136	1.44	0.612	-0.958	-1.09
1226	Fahd1	Q6AYQ8	0.398403173634706	0.872225300688581	0.688	0.732	FALSE	FALSE	FALSE	0.871	0.163	1.35	0.476	-0.83	-0.993
1227	Fahd2	B2RYW9	0.909887145526758	0.671827472293561	0.859	0.657	FALSE	FALSE	FALSE	0.0435	0.163	1.71	1.67	-1.61	-1.77
1228	Fam111a	D4A8N0	0.58662377233917	0.220528608982066	0.782	0.254	FALSE	FALSE	FALSE	0.615	-1.42	-0.191	-0.806	-0.214	1.21
1229	Fam114a1	D4A777	0.989505155326788	0.715275484888085	0.87	0.676	FALSE	FALSE	FALSE	-0.00587	0.163	1.68	1.68	-1.6	-1.76
1230	Fam120a	D4AB03	0.54784465747874	0.688675699283429	0.767	0.665	FALSE	FALSE	FALSE	-0.553	0.367	0.597	1.15	-0.69	-1.06
1231	Fam129b	B4F7E8	0.191693651007864	0.4067627232592	0.447	0.478	FALSE	FALSE	FALSE	1.05	-0.654	1.64	0.583	-1.44	-0.783
1232	Fam162a	Q4QQV3	0.958050502190658	0.762684904465791	0.866	0.695	FALSE	FALSE	FALSE	0.0324	-0.187	1.78	1.75	-1.86	-1.67
1233	Fam210a	Q5XIJ4	0.837335086006562	0.812995880398739	0.847	0.713	FALSE	FALSE	FALSE	0.243	0.28	1.72	1.48	-1.46	-1.74
1234	Fam213a	Q6AXX6	0.220725311912917	0.78793230377504	0.497	0.705	FALSE	FALSE	FALSE	-0.768	0.163	-0.0665	0.702	-0.236	-0.399
1235	Fam49a	B0BN65	0.34411983799583	0.723574315932832	0.645	0.68	FALSE	FALSE	FALSE	-0.445	0.163	0.469	0.913	-0.609	-0.773
1236	Fam49b	B2GUZ9	0.0544345167194683	0.846809162367133	0.125	0.724	FALSE	FALSE	FALSE	-1.77	0.163	0.397	2.17	-1.2	-1.36
1237	Fam98a	Q5FWT1	0.0362909604907794	0.372116722490543	0.0757	0.444	FALSE	FALSE	FALSE	1.94	0.759	-0.0699	-2.01	1.42	0.659
1238	Farp1	F1LYQ8	0.12650299273103	0.156619858524628	0.304	0.162	FALSE	FALSE	FALSE	0.839	-0.772	-1.35	-2.19	1.38	2.15
1239	Farsb	Q68FT7	0.340595749658365	0.339191961138923	0.642	0.408	FALSE	FALSE	FALSE	0.516	-0.517	-0.892	-1.41	0.891	1.41
1240	Fasn	P12785	0.544779989980391	0.373414247002972	0.766	0.445	FALSE	FALSE	FALSE	-0.752	1.12	1.75	2.5	-1.57	-2.68
1241	Fbl	P22509	0.196671897189263	0.380976531621888	0.456	0.453	FALSE	FALSE	FALSE	0.653	0.434	-4.38	-5.03	4.92	4.48
1242	Fbxo6	Q923V4	0.84237853634251	0.490332973253945	0.847	0.548	FALSE	FALSE	FALSE	0.126	0.441	-0.221	-0.347	0.505	0.0633
1243	Fdps	F1LND7	0.525436423072576	0.780707605315424	0.758	0.702	FALSE	FALSE	FALSE	-0.506	0.22	2.42	2.93	-2.56	-2.78
1244	Fen1	Q5XIP6	0.237769975943005	0.154455896346814	0.523	0.159	FALSE	FALSE	FALSE	-0.924	1.13	-0.446	0.478	0.549	-0.581
1245	Fermt2	A0A0G2JWC7	0.53744713385674	0.468132780001033	0.763	0.531	FALSE	FALSE	FALSE	0.279	-0.329	0.73	0.451	-0.755	-0.426
1246	Fh	P14408-2	0.962660326741912	0.270060020260754	0.866	0.323	FALSE	FALSE	FALSE	0.0156	0.377	1.03	1.02	-0.838	-1.22
1247	Fhl1	Q6P792	0.466886459217274	0.588930295065251	0.73	0.614	FALSE	FALSE	FALSE	-0.242	-0.179	0.332	0.574	-0.542	-0.364
1248	Fip1l1	A0A0G2K376	0.86942438235378	0.276722679103903	0.852	0.332	FALSE	FALSE	FALSE	0.175	-1.19	-2.21	-2.38	1.7	2.89
1249	Fis1	P84817-3	0.527357560914454	0.740411826073243	0.759	0.687	FALSE	FALSE	FALSE	0.314	0.163	1.3	0.983	-1.06	-1.22
1250	Fkbp10	Q5U2V1	0.839342516612232	0.270383509218764	0.847	0.324	FALSE	FALSE	FALSE	0.165	0.92	1.96	1.79	-1.42	-2.34
1251	Fkbp1a	Q62658	0.570497359886787	0.388522708907641	0.776	0.46	FALSE	FALSE	FALSE	-0.732	-1.12	0.762	1.49	-1.69	-0.567
1252	Fkbp2	D3ZZR9	0.963616655996823	0.0766037541788622	0.867	0.0584	FALSE	FALSE	FALSE	-0.0251	-1.05	1.25	1.27	-1.79	-0.739
1253	Fkbp3	G3V6L9	0.478427528301012	0.39845501342	0.736	0.47	FALSE	FALSE	FALSE	0.268	0.321	-0.931	-1.2	1.22	0.904
1254	Fkbp4	Q9QVC8	0.538758642794323	0.128076003066617	0.764	0.124	FALSE	FALSE	FALSE	0.42	1.09	2.23	1.81	-1.47	-2.56
1255	Fkbp8	Q3B7U9	0.979794492191667	0.195396626942621	0.869	0.217	FALSE	FALSE	FALSE	-0.0187	-0.992	-0.373	-0.355	-0.132	0.86
1256	Fkbp9	Q66H94	0.862142563893161	0.325205123458419	0.851	0.392	FALSE	FALSE	FALSE	0.14	-0.81	1.96	1.82	-2.29	-1.48
1257	Flii	Q5RKI5	0.937347091786549	0.275592346945336	0.863	0.33	FALSE	FALSE	FALSE	-0.0241	0.344	-1.45	-1.43	1.61	1.27
1258	Flna	C0JPT7	0.476944145893106	0.759925917751885	0.735	0.694	FALSE	FALSE	FALSE	0.274	0.117	-1.24	-1.52	1.44	1.32
1259	Flnb	D4A8D5	0.22245289118398	0.141559066472046	0.5	0.141	FALSE	FALSE	FALSE	0.684	0.837	-1.4	-2.08	2.16	1.32
1260	Flnc	A0A0H2UHR7	0.652604534044879	0.433118934620665	0.804	0.502	FALSE	FALSE	FALSE	0.171	0.3	-0.0842	-0.255	0.32	0.0195
1261	Flot2	Q5XIW9	0.394089689882739	0.410984059909738	0.685	0.482	FALSE	FALSE	FALSE	1.34	-1.29	1.24	-0.0906	-1.22	0.0663
1262	Fn1	A0A096P6L8	0.756492623062334	0.451927781593456	0.83	0.518	FALSE	FALSE	FALSE	0.268	0.656	-2.3	-2.57	2.76	2.11
1263	Foxred1	D3ZEH2	0.0905178701864206	0.49194729559694	0.21	0.55	FALSE	FALSE	FALSE	-1.28	0.49	-0.578	0.699	0.185	-0.306
1264	Fscn1	P85845	0.131010737850655	0.288090186653487	0.315	0.347	FALSE	FALSE	FALSE	1.05	-0.717	0.165	-0.882	-0.000318	0.717
1265	Fstl1	F8WG88	0.298709006096225	0.804063764205381	0.6	0.71	FALSE	FALSE	FALSE	-0.7	0.163	0.318	1.02	-0.587	-0.75
1266	Ftl1	P02793	0.0853187457362869	0.825910694755792	0.199	0.718	FALSE	FALSE	FALSE	1.37	0.163	3.02	1.65	-2.25	-2.42
1267	Fubp1	A0A140TAJ3	0.381290329763995	0.821861386834004	0.675	0.716	FALSE	FALSE	FALSE	0.527	0.133	-2.83	-3.36	3.16	3.03
1268	Fubp3	G3V829	0.206095853556456	0.326598165761618	0.473	0.394	FALSE	FALSE	FALSE	0.934	-0.714	-1.99	-2.93	2.1	2.82
1269	Fundc2	D3ZAQ0	0.706771640516285	0.361070608484937	0.818	0.432	FALSE	FALSE	FALSE	-0.185	0.455	0.313	0.497	-0.178	-0.633
1270	Fus	Q5PQK2	0.488647297996631	0.765511625665252	0.741	0.696	FALSE	FALSE	FALSE	0.227	-0.0968	-1.78	-2.01	1.85	1.94
1271	Fxr2	B1H2A6	0.18842439939853	0.218039196341625	0.441	0.25	FALSE	FALSE	FALSE	0.491	-0.458	-0.784	-1.28	0.801	1.26
1272	Fxyd1	A0A0H2UHS8	0.156966868865182	0.738326860345161	0.376	0.686	FALSE	FALSE	FALSE	0.723	0.163	2.36	1.64	-1.92	-2.08
1273	Fyco1	D3Z9D2	0.193232421789806	0.83710018105985	0.45	0.721	FALSE	FALSE	FALSE	1.07	0.163	0.742	-0.332	-0.123	-0.287
1274	G6pc	A0A0G2JWZ2	0.689193706997699	0.997655280030577	0.814	0.765	FALSE	FALSE	FALSE	0.174	-0.00128	1.14	0.963	-1.05	-1.05
1275	Gaa	Q6P7A9	0.484789369084477	0.749644042855092	0.739	0.69	FALSE	FALSE	FALSE	-0.298	-0.135	2.5	2.8	-2.72	-2.58
1276	Gabpa	D4ACQ9	0.872137783023545	0.690024530933285	0.853	0.665	FALSE	FALSE	FALSE	0.0756	0.188	-1.61	-1.69	1.75	1.56
1277	Gale	A0A0G2JW36	0.81962441168484	0.722708891769436	0.843	0.679	FALSE	FALSE	FALSE	-0.105	0.163	1.03	1.13	-0.997	-1.16
1278	Galk1	Q5RKH2	0.95265253052133	0.452845229601426	0.865	0.519	FALSE	FALSE	FALSE	0.0451	0.578	2.09	2.04	-1.78	-2.35
1279	Galk2	Q5XIG6	0.962657227663271	0.686824119680959	0.866	0.664	FALSE	FALSE	FALSE	-0.0189	0.163	0.975	0.994	-0.903	-1.07
1280	Galns	A0A0G2K4H6	0.125054214501171	0.76585250060091	0.3	0.697	FALSE	FALSE	FALSE	-0.886	0.163	1.18	2.06	-1.54	-1.7
1281	Galnt2	D3ZFD2	0.0625099722041421	0.554365955826441	0.146	0.593	FALSE	FALSE	FALSE	1.02	0.301	0.507	-0.512	0.153	-0.148
1282	Galt	P43424	0.339375514897786	0.680059012841577	0.641	0.661	FALSE	FALSE	FALSE	-0.385	0.163	0.814	1.2	-0.925	-1.09
1283	Ganab	D3ZAN3	0.639398344007037	0.73169461584516	0.8	0.683	FALSE	FALSE	FALSE	-0.344	-0.251	1.96	2.31	-2.26	-2.01
1284	Gapdh	P04797	0.343611765309255	0.0304221912345693	0.644	0.0113	FALSE	FALSE	FALSE	-0.319	-0.796	0.861	1.18	-1.42	-0.622
1285	Gapvd1	D4A022	0.0421691724318352	0.767423532899692	0.0923	0.697	FALSE	FALSE	FALSE	1.23	0.163	0.806	-0.427	-0.108	-0.271
1286	Gars1	Q5I0G4	0.588817180388634	0.257996320715266	0.783	0.307	FALSE	FALSE	FALSE	0.339	0.726	2.85	2.51	-2.32	-3.04
1287	Gart	G3V918	0.44314409780567	0.73903793941219	0.716	0.686	FALSE	FALSE	FALSE	0.38	0.163	2.43	2.05	-2.16	-2.32
1288	Gatb	M0R4L6	0.16358774541982	0.800753964607795	0.391	0.709	FALSE	FALSE	FALSE	0.941	0.163	0.534	-0.407	0.0183	-0.145
1289	Gatm	A0A140TA89	0.0328513688293873	0.827945989582375	0.0657	0.718	FALSE	FALSE	FALSE	-1.78	0.163	-0.156	1.63	-0.653	-0.816
1290	Gbas	Q5RK08	0.813893806708456	0.969738375987539	0.842	0.759	FALSE	FALSE	FALSE	-0.205	-0.0329	2.46	2.66	-2.58	-2.54
1291	Gbe1	A0A0G2JTB2	0.0480515451819215	0.71889387528052	0.108	0.678	FALSE	FALSE	FALSE	-0.98	0.163	1.77	2.75	-2.17	-2.34
1292	Gbf1	A0A0G2K3N1	0.814608670846397	0.710393087243204	0.842	0.674	FALSE	FALSE	FALSE	0.103	0.163	0.621	0.518	-0.488	-0.652
1293	Gcdh	D3ZT90	0.797430008281504	0.218768931430128	0.839	0.251	FALSE	FALSE	FALSE	-0.22	-1.09	1.49	1.71	-2.15	-1.06
1294	Gclc	P19468	0.035788927527717	0.796170209322879	0.0743	0.708	FALSE	FALSE	FALSE	1.47	0.163	1.87	0.397	-1.05	-1.21
1295	Gclm	P48508	0.0678616491499393	0.669720352006443	0.158	0.656	FALSE	FALSE	FALSE	-0.752	0.163	1.06	1.81	-1.35	-1.52
1296	Gcn1l1	F1LRI5	0.486588899580098	0.359354877860999	0.74	0.43	FALSE	FALSE	FALSE	0.491	0.652	1.63	1.14	-1.06	-1.71
1297	Gcsh	Q5I0P2	0.346809625759633	0.626380739979421	0.647	0.634	FALSE	FALSE	FALSE	-0.88	0.449	0.577	1.46	-0.792	-1.24
1298	Gda	Q9JKB7	0.0397394123866141	0.798994744476714	0.0855	0.709	FALSE	FALSE	FALSE	1.45	0.163	2.64	1.19	-1.83	-1.99
1299	Gdi1	P50398	0.63988420380856	0.286946363849283	0.8	0.345	FALSE	FALSE	FALSE	-0.311	-0.724	1.81	2.12	-2.33	-1.6
1300	Gdi2	P50399	0.290023658240789	0.278706591025003	0.591	0.335	FALSE	FALSE	FALSE	-0.419	-0.429	0.275	0.694	-0.699	-0.27
1301	Get4	F1LXF5	0.0297831682435456	0.57375334685941	0.0567	0.605	FALSE	FALSE	FALSE	-0.898	0.21	0.934	1.83	-1.28	-1.49
1302	Gfm1	Q07803	0.406744141602796	0.219620670854834	0.693	0.253	FALSE	FALSE	FALSE	-0.468	-0.706	2.6	3.07	-3.19	-2.48
1303	Gfm2	F1LMZ4	0.159181009450429	0.780816144416572	0.381	0.702	FALSE	FALSE	FALSE	0.863	0.163	0.554	-0.309	-0.0407	-0.204
1304	Gfpt1	A0A0G2KB56	0.165450572040579	0.733530571850243	0.395	0.684	FALSE	FALSE	FALSE	0.694	0.163	1.76	1.07	-1.34	-1.5
1305	Gfpt2	Q4KMC4	0.0683637875487358	0.841087006397026	0.16	0.723	FALSE	FALSE	FALSE	1.6	0.163	2.32	0.719	-1.44	-1.6
1306	Gga1	Q5FVF3	0.36864641486774	0.767104887870441	0.665	0.697	FALSE	FALSE	FALSE	-0.504	0.163	0.177	0.681	-0.347	-0.511
1307	Ghitm	Q5XIA8	0.141166989348655	0.142769679685073	0.34	0.143	FALSE	FALSE	FALSE	1.42	1.41	2.15	0.728	-0.731	-2.14
1308	Gipc2	F1M018	0.044722877913183	0.634880808272486	0.0992	0.639	FALSE	FALSE	FALSE	-1.42	0.308	-0.388	1.03	-0.169	-0.477
1309	Gja1	P08050	0.0988091182226254	0.219937469456997	0.23	0.253	FALSE	FALSE	FALSE	1.92	1.39	0.042	-1.88	1.62	0.225
1310	Glb1l	B1WBS6	0.0415152792824734	0.723636323375785	0.0905	0.68	FALSE	FALSE	FALSE	-1.03	0.163	-0.199	0.836	-0.237	-0.4
1311	Glg1	G3V8G5	0.744362212956631	0.134273576679505	0.828	0.131	FALSE	FALSE	FALSE	-0.16	0.773	-1.2	-1.04	1.51	0.735
1312	Glo1	Q6P7Q4	0.315934925559039	0.215775274069629	0.618	0.247	FALSE	FALSE	FALSE	-0.569	-0.711	1.58	2.15	-2.22	-1.51
1313	Glod4	Q5I0D1	0.970529729398439	0.0758778961369221	0.868	0.0575	FALSE	FALSE	FALSE	-0.0244	1.26	2.64	2.66	-2.02	-3.28
1314	Glrx3	A0A0G2K5P8	0.670570224840865	0.495154655530694	0.809	0.552	FALSE	FALSE	FALSE	-0.253	0.408	2.18	2.44	-2.11	-2.51
1315	Glrx5	D4ADD7	0.758623009315975	0.670617305066578	0.831	0.656	FALSE	FALSE	FALSE	0.118	0.163	1.88	1.76	-1.74	-1.9
1316	Gls	P13264	0.807762931857884	0.168456491450752	0.841	0.178	FALSE	FALSE	FALSE	-0.201	-1.19	1.44	1.64	-2.13	-0.945
1317	Glud1	P10860	0.852160536806267	0.106396689474399	0.849	0.095	FALSE	FALSE	FALSE	0.0988	0.908	1.32	1.22	-0.82	-1.73
1318	Glyr1	Q5RKH0	0.639731479186255	0.116817345739453	0.8	0.109	FALSE	FALSE	FALSE	0.175	0.618	-3.36	-3.54	3.76	3.14
1319	Gm2a	Q6IN37	0.0505717075876996	0.172761022849327	0.115	0.184	FALSE	FALSE	FALSE	-1.59	-1.06	0.185	1.77	-1.5	-0.45
1320	Gmfb	M0RDJ4	0.16040759187961	0.84754243527112	0.384	0.725	FALSE	FALSE	FALSE	-1.25	0.163	0.447	1.69	-0.988	-1.15
1321	Gmppa	A0A0G2K824	0.293087235624204	0.829305802433927	0.594	0.719	FALSE	FALSE	FALSE	-0.816	0.163	0.628	1.44	-0.955	-1.12
1322	Gmppb	D4A746	0.549048118249796	0.815506955924489	0.768	0.714	FALSE	FALSE	FALSE	0.422	0.163	1.07	0.649	-0.779	-0.942
1323	Gmpr	F1LRV6	0.985409275326903	0.467382575281153	0.87	0.531	FALSE	FALSE	FALSE	0.0168	0.675	2.27	2.25	-1.92	-2.6
1324	Gmps	Q4V7C6	0.503499612867465	0.494692957979997	0.748	0.552	FALSE	FALSE	FALSE	0.582	0.594	1.95	1.37	-1.37	-1.96
1325	Gna13	Q6Q7Y5	0.0302743306563616	0.717663123141336	0.0581	0.677	FALSE	FALSE	FALSE	1.09	0.163	1.72	0.628	-1.09	-1.25
1326	Gnai2	P04897	0.521509687842385	0.37157242479612	0.756	0.443	FALSE	FALSE	FALSE	0.314	-0.442	0.218	-0.0962	-0.282	0.16
1327	Gnai3	P08753	0.917647611388408	0.51257924004468	0.86	0.565	FALSE	FALSE	FALSE	-0.075	-0.48	0.556	0.631	-0.834	-0.354
1328	Gnaq	D4AE68	0.838397528227932	0.727820607409267	0.847	0.682	FALSE	FALSE	FALSE	-0.0955	0.163	1.59	1.68	-1.55	-1.72
1329	Gnas	P63095	0.972214950391458	0.0753249240543629	0.868	0.0568	FALSE	FALSE	FALSE	-0.05	2.75	0.212	0.262	1.14	-1.61
1330	Gnb2l1	P63245	0.5246370576398	0.706007746054657	0.758	0.672	FALSE	FALSE	FALSE	-0.246	0.145	-0.144	0.101	0.0937	-0.051
1331	Gnb4	P54313	0.916424644926957	0.401867385214289	0.86	0.473	FALSE	FALSE	FALSE	-0.0716	-0.581	-0.114	-0.042	-0.213	0.368
1332	Gnl1	A0A0G2K444	0.090097971004424	0.718653408520935	0.209	0.678	FALSE	FALSE	FALSE	0.819	0.163	0.381	-0.438	0.11	-0.0531
1333	Gnl3	Q811S9	0.677842835325665	0.11251895656131	0.811	0.103	FALSE	FALSE	FALSE	0.175	0.706	-2.19	-2.37	2.64	1.93
1334	Gnpda1	M0RCH5	0.897499485266933	0.754091115107538	0.857	0.692	FALSE	FALSE	FALSE	0.067	0.163	1.69	1.62	-1.57	-1.73
1335	Golt1b	B0BNB0	0.0543325452318301	0.821095004537582	0.125	0.716	FALSE	FALSE	FALSE	1.09	-0.118	0.93	-0.16	-0.444	-0.326
1336	Gorasp2	Q68G33	0.856912527269412	0.700468100212353	0.85	0.67	FALSE	FALSE	FALSE	0.176	-0.377	1.23	1.05	-1.33	-0.953
1337	Got1	P13221	0.705630694861798	0.464755234131135	0.818	0.529	FALSE	FALSE	FALSE	-0.154	-0.301	1.04	1.2	-1.27	-0.97
1338	Got2	P00507	0.52517184798665	0.304162425084721	0.758	0.367	FALSE	FALSE	FALSE	0.231	0.379	0.888	0.657	-0.583	-0.962
1339	Gpd1	O35077	0.0567032355836481	0.225691051008957	0.131	0.261	FALSE	FALSE	FALSE	0.774	0.468	1.93	1.16	-1.31	-1.78
1340	Gpd1l	D3ZAP9	0.377735935108206	0.852357462399666	0.673	0.726	FALSE	FALSE	FALSE	-0.787	0.163	0.42	1.21	-0.732	-0.896
1341	Gpd2	A0A0G2K1F9	0.712257219228149	0.710596744574	0.82	0.674	FALSE	FALSE	FALSE	0.298	-0.3	0.956	0.658	-0.957	-0.657
1342	Gpi	Q6P6V0	0.228777105097007	0.453625164589147	0.51	0.519	FALSE	FALSE	FALSE	-0.421	-0.257	0.848	1.27	-1.19	-0.93
1343	Gpnmb	Q6P7C7	0.187692398838084	0.138547334799649	0.44	0.137	FALSE	FALSE	FALSE	-0.775	-0.88	-0.349	0.426	-0.478	0.402
1344	Gpr107	D3ZWZ9	0.420046722901313	0.782940378227501	0.702	0.703	FALSE	FALSE	FALSE	-0.484	0.163	-0.0108	0.474	-0.15	-0.313
1345	Gps1	A0A0G2JT06	0.475510613339968	0.679232131745104	0.734	0.66	FALSE	FALSE	FALSE	-0.284	0.163	1.62	1.9	-1.68	-1.84
1346	Gpx1	M0RAM5	0.9348442509203	0.0784270103240279	0.863	0.0605	FALSE	FALSE	FALSE	-0.069	-1.6	2.56	2.63	-3.39	-1.8
1347	Gpx4	A0A0G2K398	0.0890920061396916	0.683131286411279	0.207	0.662	FALSE	FALSE	FALSE	1.15	-0.26	1.82	0.671	-1.38	-1.12
1348	Gpx7	D3ZQI1	0.722843326443251	0.787644003111069	0.822	0.705	FALSE	FALSE	FALSE	0.215	0.163	1.33	1.12	-1.14	-1.31
1349	Grb2	P62994	0.67653300229403	0.585816032368541	0.81	0.612	FALSE	FALSE	FALSE	0.282	-0.369	1.66	1.37	-1.7	-1.33
1350	Grpel1	A0A0G2JZA2	0.620593272036084	0.565449617082495	0.794	0.6	FALSE	FALSE	FALSE	-0.213	-0.247	2.48	2.69	-2.71	-2.46
1351	Grwd1	A0A140TAH3	0.665391424788065	0.922851086211013	0.807	0.747	FALSE	FALSE	FALSE	0.175	0.0391	-1.31	-1.48	1.41	1.38
1352	Gsdmd	A0A096MJ11	0.423475464120416	0.725289281051272	0.704	0.681	FALSE	FALSE	FALSE	-0.376	0.163	1.11	1.49	-1.22	-1.38
1353	Gsk3a	A0A0G2K7W7	0.768461045092118	0.128012145542801	0.833	0.123	FALSE	FALSE	FALSE	0.183	0.995	0.538	0.355	0.0511	-0.944
1354	Gsk3b	A0A0G2JSH4	0.396129033797088	0.665869744084479	0.686	0.654	FALSE	FALSE	FALSE	-0.368	-0.185	-1.46	-1.09	1.19	1.37
1355	Gspt1	Q6AYD5	0.755636416657034	0.319967528060828	0.83	0.386	FALSE	FALSE	FALSE	-0.251	0.819	1.37	1.62	-1.09	-1.91
1356	Gss	P46413	0.148649358348335	0.784596104663529	0.358	0.703	FALSE	FALSE	FALSE	-0.904	0.163	0.694	1.6	-1.06	-1.23
1357	Gsta3	P04904	0.0584895046473244	0.770630853044063	0.136	0.698	FALSE	FALSE	FALSE	1.15	0.163	2.36	1.21	-1.7	-1.87
1358	Gsta4	P14942	0.138586295632485	0.816404076293973	0.334	0.715	FALSE	FALSE	FALSE	-1.09	0.163	0.513	1.61	-0.978	-1.14
1359	Gstk1	P24473	0.0311325316361132	0.739309156355978	0.0606	0.686	FALSE	FALSE	FALSE	-1.18	0.163	0.116	1.29	-0.623	-0.786
1360	Gstm1	P04905	0.55716714838667	0.653636685233683	0.771	0.648	FALSE	FALSE	FALSE	0.214	0.163	2.19	1.97	-2	-2.16
1361	Gstm5	Q9Z1B2	0.33305095979046	0.669249817254258	0.635	0.656	FALSE	FALSE	FALSE	-0.377	0.163	1.62	1.99	-1.72	-1.89
1362	Gsto1	A0A096MJ04	0.417950630085897	0.746021058672012	0.701	0.689	FALSE	FALSE	FALSE	-0.414	0.163	1.07	1.48	-1.19	-1.36
1363	Gstp1	P04906	0.0559199427853882	0.041112172324781	0.129	0.0198	FALSE	FALSE	FALSE	0.698	0.755	1.27	0.575	-0.547	-1.3
1364	Gstz1	A0A0G2K6H2	0.539193793993972	0.791671373826696	0.764	0.706	FALSE	FALSE	FALSE	-0.382	0.163	-0.475	-0.0926	0.365	0.202
1365	Gtf2i	A0A0G2K4T7	0.654535003189771	0.949509727762348	0.804	0.754	FALSE	FALSE	FALSE	0.175	0.0247	-4.15	-4.32	4.25	4.22
1366	Gtf3c1	F1LNV7	0.129943865787464	0.764776594092615	0.312	0.696	FALSE	FALSE	FALSE	1.35	0.254	0.0652	-1.29	0.739	0.485
1367	Gtf3c4	D3ZD80	0.37460962467324	0.778877853511053	0.67	0.701	FALSE	FALSE	FALSE	-1.45	-0.453	-1.51	-0.0597	0.561	1.01
1368	Gtpbp1	D2XV59	0.0822066443122732	0.827630116449194	0.192	0.718	FALSE	FALSE	FALSE	1.4	0.163	0.898	-0.498	-0.118	-0.282
1369	Guk1	E9PTV0	0.0562997577383723	0.781365788432847	0.13	0.702	FALSE	FALSE	FALSE	-1.22	0.163	0.738	1.96	-1.27	-1.43
1370	Gusb	F1LQQ8	0.389323487520197	0.849685130264182	0.681	0.725	FALSE	FALSE	FALSE	0.754	0.163	1.11	0.351	-0.647	-0.81
1371	Gyg1	F8WFR6	0.561202421229659	0.0882767610909652	0.773	0.0727	FALSE	FALSE	FALSE	-0.383	-1.19	1.3	1.68	-2.09	-0.894
1372	Gypc	Q6XFR6	0.0575375470759972	0.832727205767261	0.133	0.72	FALSE	FALSE	FALSE	1.6	0.163	1.17	-0.429	-0.287	-0.45
1373	Gys1	A2RRU1	0.533747894642249	0.992503846021747	0.762	0.764	FALSE	FALSE	FALSE	-0.576	-0.00861	1.99	2.57	-2.28	-2.28
1374	H1f0	P43278	0.739174262485791	0.908711299982413	0.826	0.743	FALSE	FALSE	FALSE	0.175	-0.0602	-3.11	-3.28	3.17	3.23
1375	Hadh	Q9WVK7	0.460484513722479	0.115152480949076	0.726	0.107	FALSE	FALSE	FALSE	0.321	0.716	1.12	0.802	-0.604	-1.32
1376	Hadha	Q64428	0.235973593044346	0.280032849367737	0.521	0.336	FALSE	FALSE	FALSE	0.372	0.338	0.539	0.167	-0.184	-0.522
1377	Hadhb	Q60587	0.682474736070389	0.993813123019891	0.812	0.764	FALSE	FALSE	FALSE	0.13	0.00246	0.433	0.303	-0.367	-0.369
1378	Hagh	F1LQI1	0.757932940671399	0.657798459709517	0.831	0.65	FALSE	FALSE	FALSE	-0.113	0.163	2.13	2.24	-2.1	-2.26
1379	Hars	Q4QQV4	0.432882015203573	0.637931823493894	0.71	0.64	FALSE	FALSE	FALSE	-0.382	-0.227	0.644	1.03	-0.949	-0.722
1380	Hars2	F1M9C9	0.964058549063971	0.544874128262564	0.867	0.587	FALSE	FALSE	FALSE	-0.047	-0.637	-0.9	-0.853	0.558	1.2
1381	Hbb	A0A0G2JSW3	0.39935663441346	0.080970606208989	0.688	0.0636	FALSE	FALSE	FALSE	-2.22	4.86	-1.69	0.533	3.01	-1.85
1382	Hbs1l	A0A0G2K2P6	0.629424432482541	0.460051900413178	0.797	0.525	FALSE	FALSE	FALSE	0.341	0.525	0.327	-0.014	0.106	-0.419
1383	Hcfc1	D3ZN95	0.90793524389252	0.102206680487507	0.858	0.0899	FALSE	FALSE	FALSE	0.0441	0.662	-4.16	-4.21	4.52	3.85
1384	Hdac1	Q4QQW4	0.770704823910124	0.41186869311644	0.833	0.483	FALSE	FALSE	FALSE	-0.181	0.518	-3.26	-3.08	3.43	2.91
1385	Hdac6	A0A0G2QC41	0.0860305168835489	0.119362571641253	0.2	0.112	FALSE	FALSE	FALSE	-1.24	1.12	-2.3	-1.06	2.24	1.12
1386	Hdgf	Q8VHK7	0.440970245872529	0.3019115364569	0.715	0.364	FALSE	FALSE	FALSE	0.338	0.458	-0.361	-0.699	0.759	0.301
1387	Hdgfrp2	A0A0G2JYC7	0.630654839784442	0.716476551403791	0.797	0.677	FALSE	FALSE	FALSE	-0.395	-0.297	-2.83	-2.43	2.48	2.78
1388	Hdgfrp3	Q923W4	0.64935825451777	0.0262479875485488	0.803	0.00866	FALSE	FALSE	FALSE	0.175	0.957	-3.38	-3.55	3.94	2.99
1389	Hdhd2	Q6QI86	0.886100327061562	0.810495174776371	0.855	0.713	FALSE	FALSE	FALSE	-0.0975	0.163	0.598	0.696	-0.566	-0.729
1390	Hdhd3	B2RYT7	0.455183634795024	0.704573918460361	0.723	0.672	FALSE	FALSE	FALSE	0.325	0.163	-0.00544	-0.33	0.249	0.0861
1391	Hdlbp	Q3KRF2	0.998630361927037	0.0994597657167787	0.871	0.0866	FALSE	FALSE	FALSE	0.000626	0.64	-1.51	-1.51	1.83	1.19
1392	Hebp1	B4F7C7	0.825959491650234	0.15410638444446	0.844	0.159	FALSE	FALSE	FALSE	0.144	0.976	2.46	2.32	-1.9	-2.88
1393	Hectd1	D3ZLS5	0.122339022923568	0.708844972380213	0.293	0.674	FALSE	FALSE	FALSE	-0.712	0.163	0.226	0.938	-0.5	-0.664
1394	Hibch	Q5XIE6	0.831310395796734	0.701200896868096	0.845	0.67	FALSE	FALSE	FALSE	0.105	-0.19	2.16	2.05	-2.2	-2.01
1395	Hint1	P62959	0.140380140467916	0.0293204288671724	0.338	0.0106	FALSE	FALSE	FALSE	-0.621	-0.975	1.32	1.94	-2.12	-1.14
1396	Hint2	D4AB01	0.129853504677271	0.748214945404929	0.312	0.69	FALSE	FALSE	FALSE	-0.811	0.163	1.37	2.18	-1.7	-1.86
1397	Hint3	A0A0G2K7W8	0.456287904963187	0.663691614743312	0.724	0.653	FALSE	FALSE	FALSE	-0.282	0.163	-0.154	0.128	0.0948	-0.0685
1398	Hip1	G3V8Y8	0.388027770657258	0.60217715719927	0.68	0.621	FALSE	FALSE	FALSE	0.652	-0.39	-1.66	-2.31	1.79	2.18
1399	Hip1r	F1LML7	0.34934196554616	0.939557527972877	0.649	0.751	FALSE	FALSE	FALSE	-0.911	0.0724	-0.6	0.311	0.181	0.109
1400	Hist1h1b	D3ZBN0	0.69782241429435	0.699180959237422	0.816	0.669	FALSE	FALSE	FALSE	0.175	-0.174	-4.42	-4.6	4.42	4.6
1401	Hist1h1c	A0A0G2K654	0.391582196623196	0.122313803321342	0.683	0.116	FALSE	FALSE	FALSE	0.439	0.822	-5.19	-5.63	5.82	5
1402	Hist1h1e	P15865	0.840708071158864	0.147654288064113	0.847	0.15	FALSE	FALSE	FALSE	0.175	1.32	-1.06	-1.24	1.81	0.49
1403	Hist1h2b	M0R4L7	0.974244716933186	0.315566354428421	0.868	0.381	FALSE	FALSE	FALSE	-0.0211	-0.671	-1.53	-1.51	1.19	1.86
1404	Hist1h3e	M0RBX6	0.3131531268633	0.915501932262753	0.616	0.745	FALSE	FALSE	FALSE	0.689	-0.0709	-1.34	-2.03	1.65	1.72
1405	Hist1h4b	P62804	0.392802400094444	0.755206146538464	0.684	0.692	FALSE	FALSE	FALSE	-0.563	-0.202	-1.96	-1.4	1.58	1.78
1406	Hist2h2ac	D4ACV3	0.682544304757505	0.124212887209473	0.812	0.119	FALSE	FALSE	FALSE	0.171	-0.677	-1.08	-1.26	0.831	1.51
1407	Hk2	P27881	0.0276330809768605	0.48275638469442	0.0507	0.543	FALSE	FALSE	FALSE	-1.14	0.328	-2.27	-1.13	1.86	1.54
1408	Hm13	D3ZP98	0.104978007514079	0.560623448748565	0.246	0.597	FALSE	FALSE	FALSE	0.887	-0.302	1.71	0.826	-1.42	-1.12
1409	Hmg20a	D3Z937	0.620769918933087	0.626242028057263	0.794	0.634	FALSE	FALSE	FALSE	0.175	0.172	-1.05	-1.23	1.23	1.06
1410	Hmga1	Q8K585-2	0.134296454886658	0.227896015864578	0.323	0.265	FALSE	FALSE	FALSE	1.69	1.33	-3.1	-4.79	4.61	3.28
1411	Hmgb1	P63159	0.12489998925317	0.476219394753088	0.299	0.538	FALSE	FALSE	FALSE	0.565	0.251	-0.402	-0.966	0.81	0.558
1412	Hmgb3	B0BN99	0.0695845356989711	0.591774288642642	0.162	0.615	FALSE	FALSE	FALSE	1.32	0.364	-1.11	-2.44	1.96	1.59
1413	Hmgcl	P97519	0.218624518330666	0.46692659316361	0.494	0.53	FALSE	FALSE	FALSE	-0.717	0.414	1.15	1.86	-1.3	-1.71
1414	Hmgcs2	Q68G44	0.0757640328298236	0.851549540842925	0.177	0.726	FALSE	FALSE	FALSE	-1.67	0.163	-0.212	1.45	-0.539	-0.702
1415	Hmgn2	Q4KLJ0	0.821010709242429	0.211366297304858	0.844	0.24	FALSE	FALSE	FALSE	0.175	-1	-2.4	-2.57	1.99	2.99
1416	Hmgn5	M0R5F8	0.805580969034785	0.805610398706164	0.841	0.711	FALSE	FALSE	FALSE	0.175	-0.175	-3.04	-3.22	3.04	3.22
1417	Hmox2	P23711	0.670220609080396	0.79745798129734	0.809	0.708	FALSE	FALSE	FALSE	-0.272	0.163	1.02	1.3	-1.08	-1.24
1418	Hn1	Q6AXU6	0.0596770692809735	0.829868761975409	0.139	0.719	FALSE	FALSE	FALSE	-1.55	0.163	-0.159	1.39	-0.535	-0.699
1419	Hnrnpa0	F1M3H8	0.0290676821394918	0.615700443544611	0.0547	0.629	FALSE	FALSE	FALSE	-1.03	0.212	-4.22	-3.19	3.81	3.6
1420	Hnrnpa1	Q6P6G9	0.075222145480278	0.240459902152014	0.175	0.283	FALSE	FALSE	FALSE	0.761	0.481	-3.15	-3.91	3.77	3.29
1421	Hnrnpa2b1	F1LNF1	0.417900909190814	0.211540603966644	0.701	0.241	FALSE	FALSE	FALSE	0.291	0.459	-3.48	-3.77	3.86	3.4
1422	Hnrnpa3	Q6URK4	0.134442801798359	0.0617405306659024	0.324	0.0407	FALSE	FALSE	FALSE	0.517	0.665	-3.2	-3.71	3.79	3.12
1423	Hnrnpab	Q9QX80	0.452348490595737	0.0430322478144596	0.722	0.0215	FALSE	FALSE	FALSE	0.27	0.79	-2	-2.27	2.53	1.74
1424	Hnrnpc	A0A0G2K7B3	0.928186246801286	0.191256312173878	0.862	0.21	FALSE	FALSE	FALSE	-0.0511	0.77	-4.49	-4.43	4.84	4.08
1425	Hnrnpd	Q9JJ54-4	0.392062536000673	0.0406816050624244	0.683	0.0194	FALSE	FALSE	FALSE	0.305	0.791	-1.94	-2.25	2.49	1.7
1426	Hnrnpdl	A0A0G2KAZ7	0.799657875445857	0.232645460291004	0.839	0.271	FALSE	FALSE	FALSE	0.164	0.798	-3.78	-3.94	4.26	3.46
1427	Hnrnpf	Q794E4	0.370176226437726	0.0288516403576679	0.667	0.0103	FALSE	FALSE	FALSE	0.319	0.854	-1.67	-1.99	2.26	1.4
1428	Hnrnph1	A0A0G2JTG7	0.810332114278956	0.0305934800214565	0.841	0.0114	FALSE	FALSE	FALSE	0.0793	0.796	-1.82	-1.9	2.26	1.46
1429	Hnrnph2	Q6AY09	0.775183372629907	0.0981865362228374	0.834	0.085	FALSE	FALSE	FALSE	0.145	0.893	-2.29	-2.44	2.81	1.92
1430	Hnrnpk	P61980	0.895776086687501	0.935452604932413	0.857	0.75	FALSE	FALSE	FALSE	-0.0421	0.026	-1.66	-1.62	1.66	1.63
1431	Hnrnpl	F1LQ48	0.92694699985387	0.717023219956819	0.861	0.677	FALSE	FALSE	FALSE	0.0632	0.251	-5.27	-5.34	5.43	5.18
1432	Hnrnpll	D4A3E1	0.263760356415108	0.260076228910698	0.559	0.31	FALSE	FALSE	FALSE	-1.03	1.03	-3.38	-2.35	3.38	2.35
1433	Hnrnpm	F1M3D3	0.745444860447994	0.911272161710628	0.828	0.743	FALSE	FALSE	FALSE	0.252	0.0864	-4.36	-4.62	4.53	4.45
1434	Hnrnpr	Q566E4	0.475000110081691	0.427900437141512	0.734	0.497	FALSE	FALSE	FALSE	-0.539	0.6	-3.71	-3.17	3.74	3.14
1435	Hnrnpu	Q6IMY8	0.0427356832818543	0.779916739392098	0.0938	0.702	FALSE	FALSE	FALSE	1.27	-0.16	-2.71	-3.98	3.27	3.43
1436	Hnrnpul1	D4A962	0.828577033154752	0.428986193491074	0.845	0.498	FALSE	FALSE	FALSE	0.194	0.718	-0.28	-0.474	0.736	0.018
1437	Hp1bp3	Q6P747	0.733672472725403	0.456475320718565	0.825	0.522	FALSE	FALSE	FALSE	0.175	-0.387	-4.28	-4.46	4.18	4.56
1438	Hpcal1	P62749	0.984761854234563	0.738465906386807	0.869	0.686	FALSE	FALSE	FALSE	0.00932	0.163	1.65	1.64	-1.56	-1.72
1439	Hprt1	P27605	0.906041722843838	0.14892319585149	0.858	0.151	FALSE	FALSE	FALSE	0.0474	0.608	1.35	1.3	-1.02	-1.63
1440	Hrc	G3V8S6	0.875811595088706	0.895794292193815	0.853	0.739	FALSE	FALSE	FALSE	0.195	0.163	1.51	1.31	-1.33	-1.49
1441	Hsd17b10	B0BMW2	0.651525053628126	0.755774056821945	0.803	0.693	FALSE	FALSE	FALSE	0.162	0.111	0.507	0.345	-0.37	-0.481
1442	Hsd17b11	Q6AYS8	0.586036542168236	0.931390797795352	0.782	0.749	FALSE	FALSE	FALSE	0.734	0.115	0.521	-0.213	-0.0962	-0.211
1443	Hsd17b12	Q6P7R8	0.840213107462617	0.785013029658081	0.847	0.704	FALSE	FALSE	FALSE	-0.168	-0.228	0.712	0.88	-0.91	-0.682
1444	Hsd17b4	Q6IN39	0.725382058127454	0.392386633067751	0.823	0.464	FALSE	FALSE	FALSE	0.148	0.365	-0.32	-0.468	0.576	0.211
1445	Hsd17b8	Q6MGB5	0.388236773571417	0.769134256096876	0.68	0.698	FALSE	FALSE	FALSE	0.866	0.29	0.0435	-0.823	0.535	0.245
1446	Hsdl2	Q4V8F9	0.482272507512507	0.0721756377433373	0.738	0.0531	FALSE	FALSE	FALSE	0.327	0.893	0.236	-0.0913	0.374	-0.519
1447	Hsp90aa1	P82995	0.753318023484167	0.844341169596149	0.83	0.724	FALSE	FALSE	FALSE	0.0992	0.0619	0.923	0.824	-0.843	-0.905
1448	Hsp90ab1	P34058	0.910019329147052	0.31708188156748	0.859	0.383	FALSE	FALSE	FALSE	0.0346	0.313	0.955	0.921	-0.781	-1.09
1449	Hsp90b1	A0A0A0MY09	0.687419567745675	0.188434027755921	0.813	0.206	FALSE	FALSE	FALSE	0.154	0.521	1.04	0.89	-0.706	-1.23
1450	Hspa4	O88600	0.981751644946115	0.337360261818564	0.869	0.406	FALSE	FALSE	FALSE	0.0077	0.33	0.889	0.881	-0.72	-1.05
1451	Hspa5	P06761	0.640964841865446	0.115635982655513	0.8	0.107	FALSE	FALSE	FALSE	0.165	0.588	0.478	0.312	-0.101	-0.689
1452	Hspa8	P63018	0.907388263365363	0.394897754948334	0.858	0.467	FALSE	FALSE	FALSE	-0.038	0.282	-0.227	-0.189	0.349	0.0665
1453	Hspa9	F1M953	0.728475186677995	0.355065700149132	0.824	0.426	FALSE	FALSE	FALSE	0.109	0.294	0.521	0.413	-0.32	-0.614
1454	Hspb1	G3V913	0.576062141107909	0.486868414936875	0.778	0.546	FALSE	FALSE	FALSE	-0.267	-0.334	1.24	1.51	-1.54	-1.21
1455	Hspb7	B5DFG4	0.154217685771981	0.897205046743347	0.37	0.74	FALSE	FALSE	FALSE	-0.624	-0.054	1.18	1.8	-1.52	-1.46
1456	Hspd1	P63039	0.837322169180443	0.832731412182915	0.847	0.72	FALSE	FALSE	FALSE	-0.0688	0.0708	0.482	0.551	-0.481	-0.552
1457	Hspe1	P26772	0.754802878100319	0.581443986059627	0.83	0.609	FALSE	FALSE	FALSE	-0.134	0.237	0.8	0.933	-0.748	-0.985
1458	Hspg2	F1LTJ5	0.162543831949972	0.38401590655406	0.389	0.456	FALSE	FALSE	FALSE	1.81	1.1	0.0566	-1.75	1.4	0.299
1459	Hsph1	Q66HA8	0.902544084877406	0.80427617246964	0.858	0.71	FALSE	FALSE	FALSE	0.194	-0.394	1.41	1.22	-1.51	-1.12
1460	Htra2	B0BNB9	0.531489402189679	0.311558564181551	0.761	0.376	FALSE	FALSE	FALSE	0.323	0.53	2.29	1.97	-1.87	-2.4
1461	Huwe1	A0A0G2JVW5	0.985694797278349	0.86821803167576	0.87	0.731	FALSE	FALSE	FALSE	-0.00946	0.0876	1.12	1.13	-1.08	-1.17
1462	Hyi	F1LZJ4	0.130597748742322	0.744115268070795	0.314	0.688	FALSE	FALSE	FALSE	-0.795	0.163	0.628	1.42	-0.944	-1.11
1463	Hyou1	Q6P136	0.835908288837362	0.850414233406857	0.846	0.726	FALSE	FALSE	FALSE	0.178	0.162	2.32	2.14	-2.15	-2.31
1464	Iah1	Q711G3	0.455160564234196	0.681474537024443	0.723	0.661	FALSE	FALSE	FALSE	-0.3	0.163	1.97	2.27	-2.04	-2.2
1465	Iars2	A0A0G2K261	0.978045684389724	0.563039267149938	0.869	0.598	FALSE	FALSE	FALSE	0.0212	0.449	2.61	2.59	-2.38	-2.82
1466	Iba57	D4ADG2	0.779873404183587	0.873369185359955	0.835	0.733	FALSE	FALSE	FALSE	-0.287	0.163	-0.0879	0.199	0.0262	-0.137
1467	Ict1	D3ZDP2	0.493856856591952	0.861275007420404	0.743	0.729	FALSE	FALSE	FALSE	0.646	0.163	1.35	0.706	-0.947	-1.11
1468	Ide	A0A0G2K7Q7	0.152177271596095	0.220069672045709	0.366	0.253	FALSE	FALSE	FALSE	-0.519	0.439	2.52	3.04	-2.56	-3
1469	Idh1	P41562	0.624320466772576	0.366158464580099	0.795	0.438	FALSE	FALSE	FALSE	0.278	0.52	2.84	2.57	-2.45	-2.97
1470	Idh2	P56574	0.883576583562404	0.753685224531213	0.855	0.692	FALSE	FALSE	FALSE	0.053	-0.114	1.05	0.992	-1.08	-0.962
1471	Idh3a	F1LNF7	0.975666649063568	0.444380022768667	0.868	0.512	FALSE	FALSE	FALSE	0.019	0.484	1.3	1.28	-1.04	-1.53
1472	Idh3g	Q5XIJ3	0.836327044553372	0.644174202864661	0.846	0.643	FALSE	FALSE	FALSE	-0.0968	-0.217	1.01	1.11	-1.17	-0.954
1473	Igf2bp1	Q8CGX0	0.574665278321581	0.989764785351507	0.778	0.763	FALSE	FALSE	FALSE	0.577	0.0131	-0.0781	-0.655	0.373	0.36
1474	Igf2r	G3V824	0.380377966676385	0.0200644600348281	0.675	0.00506	FALSE	FALSE	FALSE	0.317	0.938	0.686	0.369	-0.0585	-0.997
1475	Igg-2a	F1LN61	0.166450978673228	0.290817370334233	0.397	0.35	FALSE	FALSE	FALSE	1.25	0.939	-0.456	-1.71	1.55	0.613
1476	Ikbip	Q5EAJ6	0.640378862352756	0.073450372312332	0.8	0.0546	FALSE	FALSE	FALSE	-0.469	-1.93	-0.278	0.191	-0.919	1.01
1477	Ikbkap	F1LP76	0.679692119501441	0.74345079225434	0.811	0.688	FALSE	FALSE	FALSE	-0.206	0.163	1.15	1.36	-1.17	-1.34
1478	Ilk	Q99J82	0.892019549349776	0.819940440645031	0.856	0.716	FALSE	FALSE	FALSE	-0.046	-0.0771	-0.732	-0.686	0.67	0.747
1479	Ilkap	A0A0G2JSS1	0.133737991872457	0.582975820316763	0.322	0.61	FALSE	FALSE	FALSE	0.76	0.266	0.297	-0.463	0.216	-0.0501
1480	Ilvbl	D4ACG2	0.610467818380827	0.83518130077508	0.791	0.721	FALSE	FALSE	FALSE	0.402	0.163	0.673	0.272	-0.391	-0.554
1481	Impa1	F1M978	0.81998858597565	0.649610569663593	0.843	0.646	FALSE	FALSE	FALSE	0.0815	0.163	2.63	2.55	-2.51	-2.67
1482	Impad1	D4AD37	0.0723169480143303	0.665642195347446	0.168	0.654	FALSE	FALSE	FALSE	-0.729	0.163	0.625	1.35	-0.908	-1.07
1483	Impdh2	E9PU28	0.243732974465055	0.875954934938953	0.532	0.733	FALSE	FALSE	FALSE	-1.26	0.163	0.704	1.96	-1.25	-1.41
1484	Inpp1	Q5RJK6	0.0393557020242041	0.641829567862315	0.0845	0.642	FALSE	FALSE	FALSE	-0.795	0.163	0.422	1.22	-0.738	-0.902
1485	Inpp5a	D3ZZX1	0.545386406188888	0.154162218502585	0.766	0.159	FALSE	FALSE	FALSE	0.245	0.601	0.545	0.3	-0.122	-0.723
1486	Inppl1	A0A1B0GWM0	0.681934411612294	0.845228653240761	0.812	0.724	FALSE	FALSE	FALSE	0.344	0.163	0.641	0.297	-0.387	-0.551
1487	Ints1	F1M8D7	0.771469525360579	0.309641636421471	0.834	0.374	FALSE	FALSE	FALSE	0.175	-0.626	-1.36	-1.54	1.14	1.76
1488	Ints3	D3ZUT9	0.6602668086912	0.449892434068141	0.806	0.516	FALSE	FALSE	FALSE	0.175	-0.304	-2.77	-2.95	2.71	3.01
1489	Ints5	D3ZTW1	0.790323408386387	0.207160811321516	0.837	0.234	FALSE	FALSE	FALSE	-0.17	0.834	-1.46	-1.29	1.8	0.961
1490	Ints9	F1M365	0.757089644403001	0.229241741378378	0.83	0.267	FALSE	FALSE	FALSE	0.175	-0.702	-1.7	-1.88	1.44	2.14
1491	Ipo4	D4A2D7	0.911817169664485	0.7395242914205	0.859	0.686	FALSE	FALSE	FALSE	0.0543	0.163	2.07	2.02	-1.96	-2.13
1492	Ipo5	D4A781	0.699102813431022	0.308928559658783	0.817	0.373	FALSE	FALSE	FALSE	0.176	-0.474	1.92	1.75	-2.07	-1.6
1493	Ipo7	D4AE96	0.697866758361933	0.713186204055352	0.816	0.675	FALSE	FALSE	FALSE	-0.249	0.235	1.62	1.87	-1.63	-1.87
1494	Ipo9	D4A857	0.0989723133940813	0.158164864709481	0.23	0.164	FALSE	FALSE	FALSE	-1.14	-0.956	1.54	2.68	-2.58	-1.63
1495	Iqgap1	G3V7Q7	0.862164875286484	0.256425637987298	0.851	0.305	FALSE	FALSE	FALSE	-0.102	-0.688	3.55	3.65	-3.94	-3.25
1496	Isca2	D4A4L5	0.0823895877518798	0.825451936126503	0.192	0.718	FALSE	FALSE	FALSE	-1.38	0.163	0.17	1.55	-0.777	-0.94
1497	Isoc1	F2Z3T7	0.313124797336571	0.69788562633526	0.616	0.669	FALSE	FALSE	FALSE	0.433	0.163	2.21	1.78	-1.92	-2.08
1498	Isyna1	Q6AYK3	0.921527528968243	0.722546358874909	0.861	0.679	FALSE	FALSE	FALSE	0.0452	0.163	1.11	1.06	-1.01	-1.17
1499	Itga1	P18614	0.558116334299	0.17350806405968	0.772	0.185	FALSE	FALSE	FALSE	-0.437	-1.05	2.26	2.7	-3.01	-1.96
1500	Itga3	D3ZCG9	0.66062632883771	0.825593323948729	0.806	0.718	FALSE	FALSE	FALSE	0.326	0.163	0.28	-0.0467	-0.0349	-0.198
1501	Itga5	A0A0G2K1E2	0.888342943644854	0.25954732888244	0.855	0.309	FALSE	FALSE	FALSE	0.156	1.29	2.35	2.19	-1.62	-2.91
1502	Itga7	Q63258	0.272995756202267	0.715481031949512	0.571	0.676	FALSE	FALSE	FALSE	-0.692	0.225	1.85	2.54	-2.08	-2.31
1503	Itga9	D3ZN51	0.0557790835752631	0.715398956331001	0.129	0.676	FALSE	FALSE	FALSE	-1.77	-0.31	-0.57	1.2	-0.468	-0.158
1504	Itgav	F1LZX9	0.423649874151077	0.0788742891714944	0.704	0.0611	FALSE	FALSE	FALSE	-0.527	1.23	2.27	2.79	-1.92	-3.14
1505	Itgb1	A0A0G2JSK5	0.352523671777259	0.982196163742761	0.652	0.762	FALSE	FALSE	FALSE	-0.417	0.00981	0.62	1.04	-0.823	-0.833
1506	Itgb2	B2RYB8	0.104332354647261	0.832684024480197	0.244	0.72	FALSE	FALSE	FALSE	1.33	0.163	2.12	0.788	-1.37	-1.54
1507	Itgb6	Q6AYF4	0.723631407033652	0.110149273468804	0.823	0.1	FALSE	FALSE	FALSE	-0.287	1.37	0.578	0.865	-0.0349	-1.41
1508	Itpa	D3ZW55	0.116978075160472	0.732167658598313	0.279	0.683	FALSE	FALSE	FALSE	-0.79	0.163	1.79	2.58	-2.1	-2.26
1509	Ivd	P12007	0.80344543289125	0.359613702433048	0.84	0.431	FALSE	FALSE	FALSE	0.216	0.808	2.05	1.83	-1.54	-2.34
1510	Iws1	A0A0G2JWE3	0.744828557163744	0.912214901954996	0.828	0.744	FALSE	FALSE	FALSE	0.175	0.0592	-1.13	-1.31	1.25	1.19
1511	Jagn1	Q4KM64	0.284195617948924	0.73963730756465	0.584	0.686	FALSE	FALSE	FALSE	0.539	0.163	0.2	-0.339	0.151	-0.0124
1512	Jak1	G3V9W2	0.173717605945493	0.771322534593755	0.412	0.699	FALSE	FALSE	FALSE	0.796	0.163	0.353	-0.443	0.127	-0.0362
1513	Jph2	Q2PS20	0.640411010806013	0.760177136644906	0.8	0.694	FALSE	FALSE	FALSE	-0.262	0.171	-1.02	-0.754	0.971	0.8
1514	Jup	Q6P0K8	0.666751713325522	0.441821644278199	0.808	0.509	FALSE	FALSE	FALSE	0.232	0.419	-0.618	-0.85	0.943	0.524
1515	Kalrn	F1LZV1	0.185643011875583	0.683321835515337	0.436	0.662	FALSE	FALSE	FALSE	0.55	0.163	-0.13	-0.68	0.486	0.323
1516	Kank2	D4ACC2	0.185680907025097	0.368354922058468	0.436	0.44	FALSE	FALSE	FALSE	1.15	0.765	-1.89	-3.04	2.85	2.09
1517	Kars	Q5XIM7	0.905375417134438	0.100047361835357	0.858	0.0873	FALSE	FALSE	FALSE	0.0927	-1.36	1.32	1.22	-1.95	-0.588
1518	Kdelc2	Q566E5	0.9845752313313	0.161038833899999	0.869	0.168	FALSE	FALSE	FALSE	0.0115	-0.869	1.78	1.77	-2.21	-1.34
1519	Kdelr1	Q569A6	0.489614931583339	0.973099261054317	0.741	0.759	FALSE	FALSE	FALSE	0.54	0.0261	2.03	1.49	-1.75	-1.77
1520	Kdelr2	Q5U305	0.704418422429977	0.269193327486644	0.818	0.322	FALSE	FALSE	FALSE	0.199	0.595	0.609	0.41	-0.213	-0.807
1521	Kdelr3	F1LPB5	0.0816769963131855	0.72792246515031	0.19	0.682	FALSE	FALSE	FALSE	-0.874	0.163	-0.487	0.387	0.132	-0.0317
1522	Khdrbs1	Q91V33	0.600876956530539	0.656426483953028	0.787	0.65	FALSE	FALSE	FALSE	0.175	0.149	-5.05	-5.22	5.21	5.06
1523	Khsrp	A0A0G2K2B3	0.543290601775661	0.299389071008782	0.766	0.361	FALSE	FALSE	FALSE	0.235	0.407	-2.43	-2.67	2.75	2.35
1524	Kif13b	D3ZM20	0.0419203083372962	0.0970830445460193	0.0916	0.0837	FALSE	FALSE	FALSE	-1.29	-1.02	-0.629	0.664	-0.528	0.493
1525	Kif1b	A0A0G2KA12	0.600429704558016	0.443454446269376	0.787	0.511	FALSE	FALSE	FALSE	-0.302	-0.445	-0.352	-0.0505	-0.0209	0.424
1526	Kif5b	Q2PQA9	0.461519368605461	0.651350561315568	0.727	0.647	FALSE	FALSE	FALSE	-0.321	0.195	0.302	0.623	-0.365	-0.56
1527	Klc2	B2GV74	0.336039236449737	0.873339557272702	0.638	0.733	FALSE	FALSE	FALSE	-1.01	0.163	-0.386	0.62	-0.0354	-0.199
1528	Klc4	Q5PQM2	0.816527667530106	0.880035936072226	0.843	0.735	FALSE	FALSE	FALSE	0.251	0.163	0.00669	-0.245	0.201	0.0373
1529	Klhl41	Q9ER30	0.353674961132484	0.0859188506725687	0.653	0.0697	FALSE	FALSE	FALSE	-0.67	-1.3	-1.15	-0.478	0.161	1.46
1530	Kpna1	Q56R20	0.822500953418404	0.397615099261699	0.844	0.469	FALSE	FALSE	FALSE	0.19	-0.728	0.313	0.123	-0.582	0.146
1531	Kpna3	Q56R18	0.0876487027501189	0.129121264970144	0.204	0.125	FALSE	FALSE	FALSE	1.51	1.33	-0.233	-1.75	1.65	0.327
1532	Kpna6	A0A0G2JZS1	0.487759153835423	0.0809773541023473	0.74	0.0636	FALSE	FALSE	FALSE	-0.566	-1.51	0.0262	0.592	-1.06	0.446
1533	Kpnb1	F2Z3Q8	0.772330921919884	0.448984858914179	0.834	0.516	FALSE	FALSE	FALSE	-0.112	0.296	-0.26	-0.148	0.352	0.0563
1534	Krtcap2	F1LMZ2	0.379710572505862	0.437563616620084	0.674	0.506	FALSE	FALSE	FALSE	0.76	-0.669	0.8	0.0405	-0.755	-0.0859
1535	Ktn1	D4A4Z9	0.347493308758374	0.938431866096517	0.648	0.751	FALSE	FALSE	FALSE	0.55	-0.0443	-0.566	-1.12	0.819	0.863
1536	L2hgdh	D3ZVS2	0.524904086209343	0.688114198582832	0.758	0.664	FALSE	FALSE	FALSE	-0.26	0.163	1.44	1.7	-1.49	-1.65
1537	Lactb	D3ZFJ6	0.175797422142194	0.747156520946292	0.416	0.689	FALSE	FALSE	FALSE	1.12	-0.255	-2.69	-3.81	3.12	3.38
1538	Lama2	F1M614	0.529859891171389	0.344143158851758	0.76	0.414	FALSE	FALSE	FALSE	0.813	-1.24	-1.5	-2.31	1.28	2.52
1539	Lama5	F1MAN8	0.124032921833657	0.610999098143422	0.297	0.626	FALSE	FALSE	FALSE	-1.04	0.327	-1.76	-0.72	1.4	1.08
1540	Lamb1	D3ZQN7	0.313950669946777	0.331484569654941	0.616	0.399	FALSE	FALSE	FALSE	0.534	0.514	-0.443	-0.978	0.968	0.453
1541	Lamb2	P15800	0.853661299070274	0.864358398818819	0.849	0.73	FALSE	FALSE	FALSE	-0.14	-0.13	-0.0358	0.105	-0.0994	0.0306
1542	Lamc1	F1MAA7	0.74692710753333	0.739234660846588	0.828	0.686	FALSE	FALSE	FALSE	0.12	0.124	-0.665	-0.786	0.787	0.663
1543	Lamp1	P14562	0.61620205740229	0.28189115301342	0.792	0.339	FALSE	FALSE	FALSE	-0.575	-1.26	1.28	1.85	-2.2	-0.937
1544	Lamtor3	Q5U204	0.581655497807531	0.655864809408896	0.78	0.649	FALSE	FALSE	FALSE	-0.408	-0.329	0.697	1.11	-1.07	-0.737
1545	Lancl1	Q9QX69	0.178729385824011	0.89178045850495	0.422	0.738	FALSE	FALSE	FALSE	-0.796	-0.0773	0.752	1.55	-1.19	-1.11
1546	Lancl2	Q68FQ9	0.0466884657356802	0.816113324868595	0.104	0.714	FALSE	FALSE	FALSE	-1.53	0.163	-0.293	1.24	-0.39	-0.553
1547	Lap3	Q68FS4-2	0.975604556149995	0.668694946792451	0.868	0.655	FALSE	FALSE	FALSE	-0.0244	-0.343	2.79	2.81	-2.97	-2.63
1548	Larp1	F1M062	0.737480066470819	0.2452774858753	0.826	0.289	FALSE	FALSE	FALSE	0.178	0.634	1.02	0.838	-0.61	-1.24
1549	Lars	Q5PPJ6	0.745677211103552	0.218915707575465	0.828	0.252	FALSE	FALSE	FALSE	0.202	0.791	1.58	1.38	-1.09	-1.88
1550	Lcp1	Q5XI38	0.651805395725395	0.314858916870946	0.803	0.38	FALSE	FALSE	FALSE	0.447	1.01	1.34	0.894	-0.61	-1.62
1551	Ldb3	A0A096MJ01	0.13429104953071	0.13205844363406	0.323	0.129	FALSE	FALSE	FALSE	-0.739	-0.744	-1.23	-0.494	0.492	1.24
1552	Ldha	P04642	0.418193566606444	0.133651867004795	0.701	0.131	FALSE	FALSE	FALSE	-0.305	-0.587	0.89	1.19	-1.34	-0.749
1553	Ldhb	P42123	0.664933054331123	0.142064589672123	0.807	0.142	FALSE	FALSE	FALSE	-0.193	-0.686	1.11	1.31	-1.55	-0.866
1554	Lepre1	A0A0G2K199	0.438590631925015	0.144332570620217	0.714	0.145	FALSE	FALSE	FALSE	0.797	1.56	0.31	-0.487	0.867	-0.69
1555	Letm1	Q5XIN6	0.844524513384291	0.409424232815554	0.848	0.48	FALSE	FALSE	FALSE	0.21	-0.897	2.39	2.18	-2.74	-1.84
1556	Lgals1	P11762	0.95094967748666	0.974083779196696	0.865	0.76	FALSE	FALSE	FALSE	0.0261	-0.0138	0.198	0.172	-0.192	-0.178
1557	Lgals3	A0A0G2JXB1	0.505667774414993	0.949908710322503	0.749	0.754	FALSE	FALSE	FALSE	-0.463	-0.0432	0.142	0.605	-0.395	-0.352
1558	Lgals3bp	O70513	0.107823846898084	0.777264717363929	0.254	0.701	FALSE	FALSE	FALSE	-0.984	0.163	0.857	1.84	-1.27	-1.43
1559	Lgmn	Q5PPG2	0.576378015754687	0.520408712334462	0.779	0.57	FALSE	FALSE	FALSE	-0.411	-0.473	0.63	1.04	-1.07	-0.598
1560	Lig3	A0A096MKE9	0.704043661645298	0.0654670794043513	0.818	0.0451	FALSE	FALSE	FALSE	0.175	0.916	-2.96	-3.14	3.51	2.59
1561	Limch1	F1M392	0.640964315165169	0.133078446908768	0.8	0.13	FALSE	FALSE	FALSE	0.175	0.591	-0.821	-0.996	1.2	0.613
1562	Lims1	C0KUC6	0.838918117012114	0.222709601608754	0.847	0.257	FALSE	FALSE	FALSE	0.176	1.09	-0.292	-0.468	0.924	-0.164
1563	Lipa	Q6IMY6	0.226627776416188	0.19416919869987	0.507	0.215	FALSE	FALSE	FALSE	0.561	-0.606	1.16	0.598	-1.18	-0.576
1564	Lman1	A0A0G2JXC1	0.271758168760767	0.0857566165150359	0.569	0.0695	FALSE	FALSE	FALSE	0.635	1.03	3.41	2.77	-2.57	-3.61
1565	Lman2	B0BNG3	0.65131730644745	0.583035963916852	0.803	0.61	FALSE	FALSE	FALSE	-0.238	0.29	0.94	1.18	-0.914	-1.2
1566	Lmcd1	Q6AYF2	0.509503262937324	0.535112985882247	0.751	0.58	FALSE	FALSE	FALSE	-0.371	-0.348	1.6	1.97	-1.96	-1.61
1567	Lmf2	A1L1J9	0.642308503258108	0.994204528492152	0.801	0.764	FALSE	FALSE	FALSE	-0.49	0.00763	-0.0567	0.434	-0.185	-0.192
1568	Lmna	G3V8L3	0.560398143940309	0.755820667602757	0.772	0.693	FALSE	FALSE	FALSE	0.347	0.184	-4.19	-4.54	4.46	4.27
1569	Lmnb1	G3V7U4	0.726820878410817	0.0810229541170189	0.823	0.0636	FALSE	FALSE	FALSE	0.175	0.936	-4.24	-4.41	4.79	3.86
1570	Lmo7	A0A0G2K174	0.313842061530457	0.452365227370436	0.616	0.518	FALSE	FALSE	FALSE	-1.2	-0.889	-3.14	-1.94	2.09	2.98
1571	Lmod1	A0A0G2K0D3	0.890209907330401	0.36955993496464	0.856	0.441	FALSE	FALSE	FALSE	0.2	-1.32	-1.88	-2.08	1.32	2.64
1572	Lmod2	C5NMH2	0.646782538395728	0.106609659794337	0.802	0.0953	FALSE	FALSE	FALSE	-0.546	-2.03	-1.17	-0.626	-0.117	1.91
1573	LOC100360573	D3ZHB3	0.81665508434407	0.796560445503403	0.843	0.708	FALSE	FALSE	FALSE	0.0864	0.0961	0.112	0.026	-0.0211	-0.117
1574	LOC100361913	D3ZE02	0.0729937195735401	0.844661027345893	0.17	0.724	FALSE	FALSE	FALSE	-1.61	0.163	0.0346	1.64	-0.757	-0.921
1575	LOC100909715	M0R621	0.982245082696502	0.697292550210366	0.869	0.669	FALSE	FALSE	FALSE	0.00931	0.163	-0.336	-0.346	0.423	0.259
1576	LOC100911130	D4ACA5	0.0844941001857284	0.757375783569216	0.197	0.693	FALSE	FALSE	FALSE	0.975	0.163	1.77	0.795	-1.2	-1.36
1577	LOC100911774	Q1RP74	0.178226315355672	0.79904532603842	0.421	0.709	FALSE	FALSE	FALSE	-0.899	0.163	1.04	1.94	-1.41	-1.57
1578	LOC100911856	D3ZN59	0.147029580305155	0.119064601699135	0.354	0.112	FALSE	FALSE	FALSE	1.05	1.14	-1.44	-2.5	2.54	1.4
1579	LOC100912604	Q99MI5	0.92711858397795	0.50768549578644	0.861	0.561	FALSE	FALSE	FALSE	0.0366	-0.268	2.16	2.12	-2.27	-2
1580	LOC100912618	D3ZFY8	0.612835038633596	0.0965033464093133	0.791	0.0829	FALSE	FALSE	FALSE	0.422	-1.47	1.86	1.44	-2.38	-0.917
1581	LOC681355	F1M1A6	0.292728397117261	0.644796775090586	0.594	0.644	FALSE	FALSE	FALSE	1.06	-0.456	-0.212	-1.27	0.515	0.971
1582	LOC683897	M0R7R2	0.278762468534954	0.870331654008602	0.578	0.732	FALSE	FALSE	FALSE	0.523	-0.0768	-0.216	-0.738	0.439	0.515
1583	Lonp1	Q924S5	0.765058288904264	0.367795471865931	0.832	0.439	FALSE	FALSE	FALSE	0.153	-0.469	1.08	0.929	-1.24	-0.771
1584	Lpcat3	Q5FVN0	0.146467023656745	0.919976029151444	0.352	0.746	FALSE	FALSE	FALSE	1.63	0.107	1.91	0.284	-1.04	-1.15
1585	Lpp	Q5XI07	0.696035642263571	0.0863512703138571	0.816	0.0703	FALSE	FALSE	FALSE	-0.234	1.1	1.55	1.78	-1.12	-2.21
1586	Lrp1	G3V928	0.882871813594946	0.909086101920085	0.854	0.743	FALSE	FALSE	FALSE	-0.13	-0.101	1.98	2.11	-2.09	-1.99
1587	Lrpap1	Q99068	0.0442444064722054	0.735885693089369	0.0979	0.685	FALSE	FALSE	FALSE	-1.07	0.163	0.931	2	-1.38	-1.55
1588	Lrrc40	G3V7I7	0.58106499750824	0.837891553187017	0.78	0.722	FALSE	FALSE	FALSE	-0.443	0.163	-0.0184	0.425	-0.122	-0.285
1589	Lrrc41	Q5M9H1	0.74015669193628	0.0843095133705619	0.827	0.0677	FALSE	FALSE	FALSE	0.175	0.974	-1.14	-1.31	1.71	0.738
1590	Lrrc47	F1LT49	0.270420118659651	0.39968572557358	0.567	0.471	FALSE	FALSE	FALSE	0.602	-0.455	1.52	0.922	-1.45	-0.995
1591	Lrrc59	Q5RJR8	0.556530641413303	0.499114564278552	0.771	0.555	FALSE	FALSE	FALSE	0.199	0.23	-0.841	-1.04	1.06	0.826
1592	Lrrfip1	Q66HF9	0.936556373070228	0.618212385998592	0.863	0.63	FALSE	FALSE	FALSE	-0.0477	-0.3	-0.836	-0.788	0.662	0.962
1593	Lsm2	A0A0G2KAB8	0.774543600603599	0.409507958154775	0.834	0.481	FALSE	FALSE	FALSE	0.175	-0.511	-1.32	-1.49	1.15	1.66
1594	Lsm6	D3ZG07	0.381608767460656	0.0995887253377184	0.675	0.0867	FALSE	FALSE	FALSE	-0.81	1.59	-1.59	-0.779	1.98	0.386
1595	Lss	A0A0G2JVC8	0.0589335479601904	0.791420285963081	0.137	0.706	FALSE	FALSE	FALSE	-1.27	0.163	0.325	1.59	-0.876	-1.04
1596	Lta4h	Q499P2	0.879423496074864	0.849971567955421	0.854	0.725	FALSE	FALSE	FALSE	-0.107	0.133	2.67	2.78	-2.66	-2.79
1597	Luc7l2	B2RYP6	0.679630235094584	0.456226481810992	0.811	0.522	FALSE	FALSE	FALSE	0.251	-0.457	0.336	0.0852	-0.439	0.0178
1598	Lyar	A0A0G2K5W6	0.872426605047075	0.130264345623569	0.853	0.126	FALSE	FALSE	FALSE	0.175	1.74	-1.84	-2.01	2.79	1.05
1599	Lypla1	P70470	0.887448417806854	0.66211314729778	0.855	0.652	FALSE	FALSE	FALSE	0.0527	0.163	2.49	2.44	-2.38	-2.55
1600	Lypla2	Q9QYL8	0.910572784847304	0.731692160311316	0.859	0.683	FALSE	FALSE	FALSE	0.0534	0.163	1.58	1.52	-1.47	-1.63
1601	M6pr	Q6AY20	0.552403657528281	0.438090643390308	0.769	0.506	FALSE	FALSE	FALSE	0.447	0.586	1.8	1.35	-1.28	-1.87
1602	Macf1	A0A0G2K9T4	0.282007682023858	0.408560389334712	0.582	0.48	FALSE	FALSE	FALSE	-0.43	0.327	-0.87	-0.44	0.818	0.491
1603	Mad1l1	D3ZIV3	0.827985077154308	0.268628127293999	0.845	0.321	FALSE	FALSE	FALSE	0.175	0.916	-1.65	-1.82	2.19	1.28
1604	Maged2	Q3B7U1	0.187594179600956	0.850037246559448	0.439	0.726	FALSE	FALSE	FALSE	-1.18	0.163	0.103	1.29	-0.613	-0.776
1605	Magoh	F1M0X6	0.674119001972916	0.321864899448316	0.81	0.388	FALSE	FALSE	FALSE	-0.454	1.09	-2.16	-1.7	2.48	1.39
1606	Maip1	Q6AY04	0.0866833712703227	0.697110890182314	0.202	0.668	FALSE	FALSE	FALSE	0.767	0.163	1.09	0.326	-0.627	-0.791
1607	Man2a1	P28494	0.345244146851282	0.220048280245149	0.646	0.253	FALSE	FALSE	FALSE	-0.835	1.1	-1.62	-0.78	1.75	0.648
1608	Manba	Q4FZV0	0.256798866017956	0.25683792525409	0.55	0.305	FALSE	FALSE	FALSE	-0.857	-0.857	-1.25	-0.389	0.389	1.25
1609	Manf	P0C5H9	0.855650003828489	0.895849179594797	0.85	0.739	FALSE	FALSE	FALSE	-0.169	0.121	-0.165	0.00395	0.141	0.0197
1610	Maoa	G3V9Z3	0.151450625476008	0.134794821866022	0.364	0.132	FALSE	FALSE	FALSE	1.27	1.33	2.5	1.23	-1.2	-2.53
1611	Map1a	A0A0G2K5C6	0.402049031736408	0.387122090902522	0.69	0.459	FALSE	FALSE	FALSE	-0.489	-0.506	0.945	1.43	-1.44	-0.937
1612	Map1s	A0A0H2UHQ3	0.87549144921102	0.843470106518645	0.853	0.723	FALSE	FALSE	FALSE	0.13	0.163	0.694	0.564	-0.547	-0.71
1613	Map2k1	Q01986	0.245145908867773	0.0845802725693425	0.534	0.068	FALSE	FALSE	FALSE	-0.691	1.06	1.61	2.3	-1.43	-2.49
1614	Map2k3	B1H230	0.854006626768104	0.150117376346533	0.85	0.153	FALSE	FALSE	FALSE	-0.126	1.03	0.503	0.629	-0.0487	-1.08
1615	Map2k4	F1LP57	0.873375808990165	0.70202325096501	0.853	0.671	FALSE	FALSE	FALSE	-0.0679	0.163	0.517	0.585	-0.47	-0.633
1616	Map4	A0A0G2JW88	0.470607375715396	0.60480152065532	0.732	0.623	FALSE	FALSE	FALSE	-0.314	-0.224	-0.946	-0.631	0.677	0.901
1617	Map4k4	A0A0G2K7W4	0.187082556329761	0.847051488139756	0.438	0.725	FALSE	FALSE	FALSE	1.16	0.163	0.78	-0.382	-0.117	-0.28
1618	Map6	F1LQZ9	0.35742693819956	0.173479730114393	0.656	0.185	FALSE	FALSE	FALSE	0.534	-0.808	-2.18	-2.71	2.04	2.85
1619	Mapk1	P63086	0.710884998400521	0.38754486978325	0.82	0.459	FALSE	FALSE	FALSE	-0.196	-0.464	1.88	2.08	-2.21	-1.75
1620	Mapk3	P21708	0.88164152974139	0.259860205666605	0.854	0.309	FALSE	FALSE	FALSE	-0.0765	-0.596	0.592	0.669	-0.928	-0.333
1621	Mapk9	Q6P727	0.871145559811034	0.858465381161152	0.852	0.728	FALSE	FALSE	FALSE	0.149	0.163	0.773	0.625	-0.617	-0.78
1622	Mapkapk2	F1M9C0	0.0638753803641692	0.843843942419213	0.149	0.724	FALSE	FALSE	FALSE	-1.66	0.163	-0.0836	1.58	-0.666	-0.829
1623	Mapre2	A0A096MJL2	0.813968652437454	0.098012825004054	0.842	0.0848	FALSE	FALSE	FALSE	0.185	-1.39	-0.104	-0.289	-0.497	0.89
1624	Mapt	D4A1Q2	0.860873046491956	0.103490437241758	0.851	0.0915	FALSE	FALSE	FALSE	0.175	-1.73	-2.49	-2.66	1.71	3.44
1625	March5	B0BNF6	0.397660712435125	0.717396830599876	0.687	0.677	FALSE	FALSE	FALSE	-0.387	0.163	0.845	1.23	-0.957	-1.12
1626	Marcks	P30009	0.139138011695037	0.548132171527868	0.335	0.589	FALSE	FALSE	FALSE	-1.22	-0.475	1.06	2.28	-1.91	-1.43
1627	Marcksl1	A0A0G2K613	0.167307707633256	0.834623472446961	0.399	0.721	FALSE	FALSE	FALSE	1.21	0.175	0.927	-0.283	-0.235	-0.41
1628	Marf1	A0A0G2JVE9	0.788283674437692	0.20506635899029	0.837	0.231	FALSE	FALSE	FALSE	0.175	-0.856	-0.72	-0.896	0.38	1.24
1629	Mars	D3Z941	0.533898550407219	0.262881906515653	0.762	0.314	FALSE	FALSE	FALSE	0.355	0.652	1.08	0.72	-0.572	-1.22
1630	Mat2a	F1LRB8	0.0428936256157092	0.675967498329388	0.0943	0.659	FALSE	FALSE	FALSE	-0.867	0.163	1.8	2.67	-2.15	-2.32
1631	Mat2b	A0A0G2JT30	0.599394012789594	0.69859006415844	0.787	0.669	FALSE	FALSE	FALSE	-0.222	0.163	1.6	1.82	-1.63	-1.79
1632	Matr3	A0A0G2JSR7	0.418074478266215	0.678622322264741	0.701	0.66	FALSE	FALSE	FALSE	-0.335	0.169	-3.41	-3.08	3.33	3.16
1633	Mb	Q9QZ76	0.993821820805123	0.283865237265634	0.871	0.341	FALSE	FALSE	FALSE	-0.00455	-0.647	1.19	1.19	-1.51	-0.867
1634	Mcat	D3ZPF2	0.774328966231053	0.524610981711706	0.834	0.573	FALSE	FALSE	FALSE	-0.165	-0.368	-0.0629	0.102	-0.203	0.165
1635	Mcee	D4A197	0.820197073049719	0.768205832172351	0.843	0.697	FALSE	FALSE	FALSE	-0.198	-0.258	1.2	1.4	-1.43	-1.17
1636	Mcm2	D3ZP96	0.0278693494680168	0.786558497487863	0.0514	0.704	FALSE	FALSE	FALSE	-1.49	0.164	0.413	1.91	-1.08	-1.24
1637	Mcm5	A0A0G2JY07	0.0455086068819766	0.15166152331293	0.101	0.155	FALSE	FALSE	FALSE	-1.39	-0.952	-0.0386	1.35	-1.13	-0.181
1638	Mcts1	A0A0G2K724	0.485320807707036	0.464889100678468	0.739	0.529	FALSE	FALSE	FALSE	0.272	-0.286	-0.418	-0.691	0.412	0.698
1639	Mdh1	O88989	0.745865482985436	0.0976803500682114	0.828	0.0844	FALSE	FALSE	FALSE	-0.139	0.756	0.862	1	-0.554	-1.31
1640	Mdh2	P04636	0.659130873611384	0.315312674453087	0.806	0.38	FALSE	FALSE	FALSE	0.143	0.333	0.597	0.453	-0.359	-0.691
1641	Mdp1	D4A4U3	0.176928563545333	0.731797496037464	0.419	0.683	FALSE	FALSE	FALSE	0.738	0.18	1.1	0.363	-0.642	-0.822
1642	Me1	P13697	0.792497482986619	0.771250612282836	0.838	0.699	FALSE	FALSE	FALSE	0.148	0.163	2.41	2.26	-2.25	-2.42
1643	Me2	D3ZJH9	0.0452718836814775	0.731347912921371	0.101	0.683	FALSE	FALSE	FALSE	-1.04	0.163	0.975	2.02	-1.41	-1.58
1644	Me3	A0A0G2K4C6	0.75481208495345	0.75344475572329	0.83	0.692	FALSE	FALSE	FALSE	-0.161	0.162	1.03	1.19	-1.03	-1.19
1645	Med23	A0A0H2UHV2	0.835349475997736	0.248580092953665	0.846	0.294	FALSE	FALSE	FALSE	0.175	1	-1.52	-1.69	2.11	1.11
1646	Meis2	B1WC31	0.645742241261952	0.503691697383719	0.802	0.558	FALSE	FALSE	FALSE	0.175	0.256	-1.44	-1.62	1.66	1.4
1647	Memo1	F1LNE5	0.122726404668627	0.229068121364226	0.294	0.266	FALSE	FALSE	FALSE	-0.582	0.444	1.39	1.98	-1.46	-1.91
1648	Mesdc2	Q5U2R7	0.336056507536909	0.624626810138566	0.638	0.633	FALSE	FALSE	FALSE	-0.397	0.199	1.72	2.12	-1.82	-2.02
1649	Mest	Q6P5P5	0.260647074137273	0.355970825454053	0.555	0.427	FALSE	FALSE	FALSE	1.69	1.37	-0.468	-2.15	2	0.626
1650	Metap1	D3ZE72	0.436458230689926	0.178498005999149	0.712	0.191	FALSE	FALSE	FALSE	1.13	-2	-0.641	-1.77	0.203	2.21
1651	Metap2	P38062	0.213410723869974	0.137458055879503	0.485	0.136	FALSE	FALSE	FALSE	0.871	1.06	-0.867	-1.74	1.83	0.775
1652	Mgea5	A0A0H2UI10	0.355887657289106	0.681658220914003	0.655	0.661	FALSE	FALSE	FALSE	-0.373	0.163	1.09	1.46	-1.2	-1.36
1653	Mgst3	D4ADS4	0.731660789971221	0.0747379972612626	0.825	0.0561	FALSE	FALSE	FALSE	0.197	-1.1	0.269	0.0718	-0.72	0.38
1654	Micu2	F1LMJ8	0.356913275734272	0.966341319935976	0.656	0.758	FALSE	FALSE	FALSE	0.987	-0.0443	-0.787	-1.77	1.26	1.3
1655	Mif	P30904	0.352872272615348	0.976222476905153	0.652	0.76	FALSE	FALSE	FALSE	-0.559	-0.0176	0.94	1.5	-1.23	-1.21
1656	Mlec	A0A0G2K121	0.686497356420398	0.204394718199749	0.813	0.23	FALSE	FALSE	FALSE	-0.237	0.771	0.804	1.04	-0.537	-1.31
1657	Mlip	A0A096MK47-3	0.500360895039029	0.359640760513834	0.747	0.431	FALSE	FALSE	FALSE	-0.505	-0.692	-1.95	-1.44	1.35	2.04
1658	Mlycd	Q920F5-2	0.872970354312062	0.0749095878875381	0.853	0.0563	FALSE	FALSE	FALSE	-0.177	2.12	1.28	1.46	-0.308	-2.43
1659	Mmaa	D3ZNY3	0.0508736821901509	0.462920248541982	0.116	0.527	FALSE	FALSE	FALSE	1.47	0.512	0.208	-1.26	0.783	0.271
1660	Mms19	M0R6T4	0.101727837012245	0.754380138597545	0.237	0.692	FALSE	FALSE	FALSE	-0.907	0.163	-0.255	0.651	-0.116	-0.28
1661	Mob1b	D4A1V7	0.862297588365067	0.674328781805234	0.851	0.658	FALSE	FALSE	FALSE	-0.0672	0.163	1.57	1.64	-1.52	-1.68
1662	Mob4	Q9QYW3	0.0674407883926106	0.78956536274566	0.157	0.705	FALSE	FALSE	FALSE	1.21	0.163	0.78	-0.427	-0.0951	-0.258
1663	Mogs	G3V743	0.0536714698419298	0.504248015243864	0.123	0.559	FALSE	FALSE	FALSE	1.41	0.452	-0.271	-1.68	1.2	0.75
1664	Mon2	D3ZCG3	0.192556445105807	0.730837701870662	0.449	0.683	FALSE	FALSE	FALSE	0.641	0.163	1.2	0.562	-0.801	-0.965
1665	Mpc2	P38718-2	0.37903863372158	0.208311437829785	0.674	0.236	FALSE	FALSE	FALSE	0.381	0.556	-0.00974	-0.391	0.478	-0.0775
1666	Mpi	Q68FX1	0.542803486419701	0.665227902079079	0.765	0.654	FALSE	FALSE	FALSE	-0.231	0.163	1.95	2.18	-1.98	-2.14
1667	Mpp7	Q5U2Y3	0.877151149714169	0.917235584815086	0.853	0.745	FALSE	FALSE	FALSE	0.195	0.131	-1.5	-1.69	1.66	1.53
1668	Mprip	A0A140TA95	0.217717838398484	0.663171894857901	0.492	0.653	FALSE	FALSE	FALSE	0.503	-0.173	-3.43	-3.93	3.59	3.76
1669	Mpst	P97532	0.901058669418782	0.488271222892128	0.857	0.547	FALSE	FALSE	FALSE	-0.109	0.612	1.99	2.09	-1.73	-2.35
1670	Mre11a	G3V781	0.825458136215133	0.370391615565988	0.844	0.442	FALSE	FALSE	FALSE	0.175	0.724	-1.87	-2.05	2.32	1.6
1671	Mri1	Q5HZE4	0.0869955089221027	0.795667271312336	0.202	0.707	FALSE	FALSE	FALSE	1.15	0.163	1.52	0.362	-0.857	-1.02
1672	Mrpl12	D3ZXF9	0.0363918458810382	0.779636745344022	0.076	0.702	FALSE	FALSE	FALSE	-1.35	0.163	-0.362	0.988	-0.231	-0.395
1673	Mrpl13	Q5XFW4	0.506026194759462	0.752284103070362	0.749	0.691	FALSE	FALSE	FALSE	-0.347	0.163	0.397	0.744	-0.489	-0.652
1674	Mrpl14	Q7M0E7	0.951279589666999	0.809743236727535	0.865	0.712	FALSE	FALSE	FALSE	-0.0414	0.163	1.09	1.13	-1.03	-1.2
1675	Mrpl15	D4A4B1	0.578620546940726	0.85902738476306	0.779	0.728	FALSE	FALSE	FALSE	0.514	0.163	0.963	0.449	-0.624	-0.788
1676	Mrpl19	D4A4A9	0.804796965685251	0.222615280231802	0.84	0.257	FALSE	FALSE	FALSE	-0.127	-0.649	0.965	1.09	-1.35	-0.705
1677	Mrpl2	Q498T4	0.220701957769587	0.776822409568603	0.497	0.701	FALSE	FALSE	FALSE	0.729	0.163	1.62	0.895	-1.18	-1.34
1678	Mrpl22	A0A0H2UHT3	0.879730630886502	0.700687657212475	0.854	0.67	FALSE	FALSE	FALSE	0.0641	0.163	1.62	1.56	-1.51	-1.67
1679	Mrpl23	Q63750	0.309307991277051	0.768654999957481	0.612	0.698	FALSE	FALSE	FALSE	-0.577	0.163	0.478	1.06	-0.685	-0.849
1680	Mrpl37	Q6AXT0	0.536399258142391	0.413226981379778	0.763	0.484	FALSE	FALSE	FALSE	0.399	-0.532	1.95	1.55	-2.02	-1.48
1681	Mrpl39	M0R6J0	0.60252828505659	0.482628957678936	0.788	0.543	FALSE	FALSE	FALSE	-0.283	0.383	1.35	1.63	-1.3	-1.68
1682	Mrpl4	D4A131	0.0995331357117789	0.850643541809929	0.232	0.726	FALSE	FALSE	FALSE	-1.52	0.163	0.213	1.73	-0.891	-1.05
1683	Mrpl40	P83565	0.424892977783339	0.778964700162506	0.705	0.701	FALSE	FALSE	FALSE	0.47	0.163	1.16	0.692	-0.846	-1.01
1684	Mrpl42	B5DEP4	0.563671984253898	0.848336625717735	0.774	0.725	FALSE	FALSE	FALSE	-0.496	0.163	0.146	0.643	-0.313	-0.476
1685	Mrpl45	D4A104	0.76662532930608	0.375666589699879	0.832	0.447	FALSE	FALSE	FALSE	-0.159	0.483	1.57	1.73	-1.41	-1.89
1686	Mrpl48	D3ZDX7	0.539679244678315	0.725625065948447	0.764	0.681	FALSE	FALSE	FALSE	0.287	0.163	1.08	0.791	-0.853	-1.02
1687	Mrpl49	Q7TP77	0.218674590117859	0.800254676384516	0.494	0.709	FALSE	FALSE	FALSE	-0.821	0.163	-0.167	0.654	-0.161	-0.325
1688	Mrpl53	B2RYW4	0.0431918213253256	0.705351419062717	0.0951	0.672	FALSE	FALSE	FALSE	-0.958	0.163	-0.632	0.326	0.235	0.0712
1689	Mrps10	A0A0G2K7L0	0.08379383910245	0.869413132104722	0.195	0.731	FALSE	FALSE	FALSE	1.84	0.163	1.56	-0.284	-0.554	-0.717
1690	Mrps11	D4A040	0.99977266614022	0.673565305326354	0.871	0.658	FALSE	FALSE	FALSE	0.00011	0.163	0.856	0.856	-0.774	-0.937
1691	Mrps14	B2RYT4	0.479736645115208	0.667675588482735	0.736	0.655	FALSE	FALSE	FALSE	0.271	0.163	0.975	0.704	-0.758	-0.921
1692	Mrps16	D4A7X1	0.22537362477782	0.668647954274501	0.505	0.655	FALSE	FALSE	FALSE	0.476	0.163	0.588	0.111	-0.268	-0.431
1693	Mrps17	D3ZTR1	0.604422146511137	0.687665041156364	0.788	0.664	FALSE	FALSE	FALSE	-0.211	0.163	0.263	0.474	-0.287	-0.45
1694	Mrps18b	F6Q5K7	0.0779795671017029	0.719834716257894	0.182	0.678	FALSE	FALSE	FALSE	0.86	0.163	1.36	0.5	-0.848	-1.01
1695	Mrps2	D3ZY44	0.611707574637772	0.58391979824207	0.791	0.611	FALSE	FALSE	FALSE	-0.202	0.218	1.18	1.38	-1.17	-1.39
1696	Mrps21	B2RYT0	0.212849220333645	0.769574243114867	0.484	0.698	FALSE	FALSE	FALSE	-0.718	0.163	0.0789	0.797	-0.356	-0.52
1697	Mrps22	Q0D2L2	0.51884227040403	0.181936079892313	0.755	0.196	FALSE	FALSE	FALSE	-0.576	-1.23	1.36	1.93	-2.26	-1.03
1698	Mrps23	D3ZIN7	0.047497094745398	0.753128855230761	0.106	0.692	FALSE	FALSE	FALSE	-1.13	0.163	0.408	1.53	-0.889	-1.05
1699	Mrps25	Q4QR80	0.83604132325817	0.62400216051699	0.846	0.633	FALSE	FALSE	FALSE	-0.102	-0.242	1.35	1.45	-1.53	-1.28
1700	Mrps27	D4A3E8	0.160835459953129	0.683976926276403	0.385	0.663	FALSE	FALSE	FALSE	-0.586	0.163	1.1	1.69	-1.31	-1.47
1701	Mrps30	D4A833	0.942646685462914	0.65325302341313	0.864	0.648	FALSE	FALSE	FALSE	-0.026	0.163	1.44	1.47	-1.38	-1.54
1702	Mrps31	B0BN56	0.618759132555899	0.788476150169868	0.793	0.705	FALSE	FALSE	FALSE	0.304	0.163	1.84	1.54	-1.61	-1.77
1703	Mrps35	D4A9Z6	0.93132136894747	0.704798853382197	0.862	0.672	FALSE	FALSE	FALSE	0.037	0.163	2.16	2.13	-2.06	-2.23
1704	Mrps36	M0R776	0.322666626422768	0.810552936402689	0.625	0.713	FALSE	FALSE	FALSE	-0.688	0.163	1.3	1.99	-1.56	-1.73
1705	Mrps5	D3ZYT2	0.164094130225829	0.0911802974583006	0.392	0.0763	FALSE	FALSE	FALSE	0.703	-0.872	1.5	0.801	-1.59	-0.717
1706	Mrps6	F1M6D0	0.607929338547655	0.856182145989795	0.79	0.727	FALSE	FALSE	FALSE	-0.465	0.163	0.471	0.936	-0.622	-0.785
1707	Mrps7	Q5I0K8	0.869273566007548	0.72027353362257	0.852	0.678	FALSE	FALSE	FALSE	0.0749	0.163	1.58	1.5	-1.46	-1.62
1708	Mrps9	B0BN68	0.864528487645646	0.251793794340818	0.851	0.298	FALSE	FALSE	FALSE	0.0878	0.608	1.99	1.91	-1.65	-2.25
1709	Msh2	B1WBQ7	0.835978983748249	0.512555276746827	0.846	0.565	FALSE	FALSE	FALSE	0.175	0.559	-1	-1.18	1.37	0.809
1710	Msi2	F1LWE6	0.42919819906139	0.264491036632807	0.708	0.316	FALSE	FALSE	FALSE	0.936	-1.34	-0.323	-1.26	0.121	1.46
1711	Msmo1	O35532	0.826489522359108	0.7043144064017	0.845	0.672	FALSE	FALSE	FALSE	-0.0941	0.163	1.62	1.72	-1.59	-1.75
1712	Msn	A0A1W2Q6E9	0.960865815405281	0.520205490599895	0.866	0.57	FALSE	FALSE	FALSE	-0.0164	0.217	-0.522	-0.506	0.622	0.405
1713	Mta1	Q62599	0.708269995942717	0.969153147550184	0.819	0.758	FALSE	FALSE	FALSE	0.175	0.018	-2.78	-2.96	2.88	2.86
1714	Mta2	B2GV01	0.733023616732223	0.0752451138945181	0.825	0.0567	FALSE	FALSE	FALSE	0.175	0.98	-3.03	-3.2	3.61	2.63
1715	Mtap	A0A0G2K583	0.473771732863337	0.456035091924813	0.733	0.521	FALSE	FALSE	FALSE	-0.329	0.342	2.01	2.33	-2	-2.34
1716	Mtco1	P05503	0.469762177219858	0.968149354323138	0.731	0.758	FALSE	FALSE	FALSE	0.416	0.0227	0.831	0.415	-0.611	-0.634
1717	Mtco2	P00406	0.337219408224664	0.1367822278443	0.639	0.135	FALSE	FALSE	FALSE	0.581	-0.928	0.883	0.302	-1.06	-0.128
1718	Mtco3	P05505	0.584147547210918	0.9063058469776	0.781	0.742	FALSE	FALSE	FALSE	0.675	-0.144	0.49	-0.185	-0.224	-0.0801
1719	Mtfp1	Q5XIG9	0.173901138867099	0.925957734412144	0.412	0.747	FALSE	FALSE	FALSE	0.701	-0.0459	0.485	-0.216	-0.157	-0.111
1720	Mthfd1	G3V6S5	0.517405504732429	0.450979702312453	0.755	0.517	FALSE	FALSE	FALSE	0.247	0.288	-0.0975	-0.344	0.365	0.0767
1721	Mthfd1l	B2GUZ3	0.0696370720806575	0.761398338508537	0.162	0.695	FALSE	FALSE	FALSE	0.884	-0.137	-0.925	-1.81	1.3	1.44
1722	Mtnd1	P03889	0.545765894700557	0.505963884982745	0.767	0.56	FALSE	FALSE	FALSE	0.417	0.46	0.615	0.198	-0.176	-0.636
1723	Mtnd2	P11662	0.672112449354409	0.976887887753426	0.809	0.76	FALSE	FALSE	FALSE	0.759	0.0517	1.6	0.845	-1.2	-1.25
1724	Mtnd4	P05508	0.294322142594446	0.307433900068569	0.596	0.371	FALSE	FALSE	FALSE	0.831	-0.808	0.494	-0.337	-0.482	0.325
1725	Mtnd5	P11661	0.731862874018193	0.638734535671812	0.825	0.641	FALSE	FALSE	FALSE	0.444	0.609	1.32	0.876	-0.793	-1.4
1726	Mtor	A0A0G2JX74	0.673351989084083	0.469392543143441	0.81	0.532	FALSE	FALSE	FALSE	0.297	-0.514	0.302	0.00536	-0.411	0.103
1727	Mtx2	Q5U1Z9	0.164890119198565	0.788958153084904	0.394	0.705	FALSE	FALSE	FALSE	0.884	0.163	0.993	0.108	-0.469	-0.632
1728	Murc	B1PRL5	0.840232404174613	0.0944408878883529	0.847	0.0804	FALSE	FALSE	FALSE	-0.19	-1.68	0.0321	0.222	-0.968	0.713
1729	Mut	D3ZKG1	0.265776434806833	0.888439689919232	0.562	0.737	FALSE	FALSE	FALSE	-1.33	0.163	0.855	2.19	-1.44	-1.6
1730	Mvd	Q642E5	0.121606662413455	0.699614149793585	0.291	0.67	FALSE	FALSE	FALSE	0.69	0.163	2.13	1.44	-1.7	-1.87
1731	Myadm	Q05BA4	0.696263144436263	0.235213247900462	0.816	0.275	FALSE	FALSE	FALSE	-0.243	-0.761	-0.709	-0.466	0.207	0.968
1732	Mybbp1a	O35821	0.646015141660319	0.103705737326249	0.802	0.0918	FALSE	FALSE	FALSE	0.175	0.656	-5.12	-5.29	5.53	4.88
1733	Mydgf	M0R3V4	0.776265434091375	0.26785265687626	0.835	0.32	FALSE	FALSE	FALSE	-0.156	-0.626	1.77	1.93	-2.17	-1.54
1734	Myef2	D4AEI5	0.697038892947376	0.368866203648278	0.816	0.44	FALSE	FALSE	FALSE	0.175	-0.41	-3.78	-3.95	3.66	4.07
1735	Myg1	Q641W2	0.796249105224953	0.174812111469542	0.839	0.186	FALSE	FALSE	FALSE	-0.122	0.668	1.67	1.79	-1.4	-2.07
1736	Myh10	G3V9Y1	0.0938638298590832	0.87332927202301	0.218	0.733	FALSE	FALSE	FALSE	-0.93	0.083	-2.15	-1.22	1.73	1.64
1737	Myh11	E9PTU4	0.49765182840258	0.386274980611242	0.745	0.458	FALSE	FALSE	FALSE	-0.464	0.596	0.154	0.617	-0.0876	-0.684
1738	Myh3	G3V6D8	0.680880685780148	0.297379908104881	0.812	0.358	FALSE	FALSE	FALSE	0.271	-0.701	-2.67	-2.94	2.46	3.16
1739	Myh4	A0A0G2K484	0.684654119707923	0.649862059034211	0.813	0.646	FALSE	FALSE	FALSE	0.768	-0.86	-4.01	-4.77	3.96	4.82
1740	Myh6	G3V885	0.901292670381527	0.131358019591875	0.857	0.128	FALSE	FALSE	FALSE	-0.0861	-1.1	-3.29	-3.21	2.7	3.8
1741	Myh7	G3V8B0	0.226379544317117	0.137047933062175	0.506	0.135	FALSE	FALSE	FALSE	-0.859	-1.07	-3.92	-3.06	2.96	4.03
1742	Myh9	G3V6P7	0.745889274210879	0.41504247894714	0.828	0.486	FALSE	FALSE	FALSE	-0.152	0.387	-1.1	-0.951	1.22	0.834
1743	Myl12b	A0A0G2JSW0	0.151027926521868	0.642563081521831	0.363	0.643	FALSE	FALSE	FALSE	-0.639	0.198	-1.47	-0.83	1.25	1.05
1744	Myl6	A0A0G2K6J5	0.222285187351964	0.93837744734492	0.5	0.751	FALSE	FALSE	FALSE	-0.525	0.0321	-1.31	-0.783	1.06	1.03
1745	Myl9	B0BMS8	0.422865476107554	0.906193707643749	0.704	0.742	FALSE	FALSE	FALSE	-0.635	-0.092	-1.29	-0.66	0.931	1.02
1746	Mylk3	E9PT87	0.507759459233713	0.438787825837677	0.75	0.507	FALSE	FALSE	FALSE	0.444	0.521	0.263	-0.181	0.22	-0.301
1747	Myo18a	A0A0G2JY08	0.298205456427488	0.844953132454256	0.6	0.724	FALSE	FALSE	FALSE	-0.949	-0.174	-4.46	-3.51	3.9	4.07
1748	Myo1b	Q05096-3	0.276489237018183	0.365216518127892	0.575	0.437	FALSE	FALSE	FALSE	1.06	0.876	-2.39	-3.45	3.36	2.48
1749	Myo1c	Q63355	0.125757522779655	0.913323572527294	0.302	0.744	FALSE	FALSE	FALSE	1.11	0.0749	-1.21	-2.32	1.8	1.72
1750	Myof	D4ACN7	0.852247248131105	0.524608918896304	0.849	0.573	FALSE	FALSE	FALSE	-0.187	0.643	2.1	2.28	-1.87	-2.51
1751	Myom1	A0A0G2K5P5	0.55234547065762	0.342085358569223	0.769	0.411	FALSE	FALSE	FALSE	0.379	-0.614	-3.36	-3.74	3.24	3.85
1752	Myom2	G3V7K1	0.0361151872590466	0.85335726522602	0.0752	0.727	FALSE	FALSE	FALSE	-2.47	0.197	-4.51	-2.04	3.37	3.17
1753	Myzap	H8Y6S5	0.27042913845495	0.661264069641394	0.568	0.652	FALSE	FALSE	FALSE	-0.922	-0.358	-1.36	-0.439	0.721	1.08
1754	Naa10	D3ZUQ2	0.0355995781775446	0.742478986367922	0.0737	0.687	FALSE	FALSE	FALSE	-1.16	0.163	0.475	1.63	-0.971	-1.13
1755	Naa15	D3ZD89	0.922686826585902	0.134181518637953	0.861	0.131	FALSE	FALSE	FALSE	0.0731	1.19	1.82	1.74	-1.19	-2.38
1756	Nabp2	A0A0G2K954	0.741846747598891	0.689516182284605	0.827	0.665	FALSE	FALSE	FALSE	0.175	-0.213	-0.753	-0.928	0.734	0.946
1757	Nae1	F1M7W7	0.355180469017044	0.643902509640423	0.654	0.643	FALSE	FALSE	FALSE	0.332	0.163	2.5	2.17	-2.26	-2.42
1758	Nagk	P81799	0.840460378071273	0.760816837971301	0.847	0.695	FALSE	FALSE	FALSE	-0.108	0.163	1.1	1.2	-1.07	-1.23
1759	Nampt	A0A0G2K0I3	0.268274190800179	0.649531955455658	0.565	0.646	FALSE	FALSE	FALSE	0.407	0.163	2.76	2.36	-2.48	-2.64
1760	Nans	B1WC26	0.712405293792946	0.693824214753273	0.82	0.667	FALSE	FALSE	FALSE	0.271	-0.29	2.27	2	-2.28	-1.99
1761	Nap1l1	G3V6H9	0.475483698190802	0.0883529352585264	0.734	0.0728	FALSE	FALSE	FALSE	-0.471	-1.19	1.41	1.88	-2.24	-1.05
1762	Napa	P54921	0.064227564696246	0.773785678081935	0.15	0.7	FALSE	FALSE	FALSE	-1.14	0.163	0.92	2.06	-1.41	-1.57
1763	Nars	F1LPV0	0.947524935785539	0.821514286390656	0.864	0.716	FALSE	FALSE	FALSE	0.0438	0.15	0.129	0.0856	-0.0323	-0.183
1764	Nasp	Q66HD3	0.736139683252051	0.855007845653771	0.826	0.727	FALSE	FALSE	FALSE	-0.159	-0.086	2.41	2.57	-2.54	-2.45
1765	Nbas	F1M0U5	0.765774249895855	0.800691946739713	0.832	0.709	FALSE	FALSE	FALSE	-0.193	0.163	-0.00157	0.191	-0.0132	-0.177
1766	Ncam1	P13596	0.728779505526672	0.0821087535733504	0.824	0.0649	FALSE	FALSE	FALSE	0.297	-1.59	0.865	0.568	-1.51	0.081
1767	Ncbp1	Q56A27	0.919244069226567	0.311194401610729	0.86	0.375	FALSE	FALSE	FALSE	-0.0586	0.599	-1.76	-1.7	2.03	1.43
1768	Nceh1	B2GV54	0.998523076100205	0.171705156594935	0.871	0.182	FALSE	FALSE	FALSE	0.00076	0.585	2.02	2.02	-1.72	-2.31
1769	Nckap1	P55161	0.672633440303288	0.657802065949925	0.809	0.65	FALSE	FALSE	FALSE	0.268	0.281	-0.0262	-0.294	0.3	0.0196
1770	Ncl	Q5U328	0.0782810468946416	0.33714901671821	0.183	0.406	FALSE	FALSE	FALSE	0.701	0.363	-0.91	-1.61	1.44	1.08
1771	Ncln	A0A0H2UHD9	0.292357817397346	0.527661910261194	0.593	0.575	FALSE	FALSE	FALSE	-0.477	0.281	0.693	1.17	-0.791	-1.07
1772	Ncoa5	D3ZEI6	0.822998989125844	0.988853026687786	0.844	0.763	FALSE	FALSE	FALSE	0.175	-0.0109	-1.88	-2.06	1.96	1.97
1773	Ncstn	B3DM90	0.0471660326856117	0.778324685709268	0.106	0.701	FALSE	FALSE	FALSE	-1.26	0.163	0.191	1.45	-0.74	-0.903
1774	Ndrg1	Q6JE36	0.320161348926839	0.417883710163886	0.623	0.488	FALSE	FALSE	FALSE	-1.06	-0.861	0.816	1.88	-1.78	-0.918
1775	Ndufa1	A0A0U1RRQ1	0.0542775167885279	0.827025704183633	0.125	0.718	FALSE	FALSE	FALSE	-1.57	0.163	-0.901	0.665	0.199	0.0361
1776	Ndufa12	F1LXA0	0.502452113626223	0.877501828532289	0.748	0.734	FALSE	FALSE	FALSE	0.665	-0.151	2.32	1.66	-2.07	-1.91
1777	Ndufa13	D3ZE15	0.844482716436329	0.880980508874815	0.848	0.735	FALSE	FALSE	FALSE	0.193	0.147	1.87	1.68	-1.7	-1.85
1778	Ndufa5	Q63362	0.502079217799275	0.982412249068056	0.747	0.762	FALSE	FALSE	FALSE	-0.648	0.0211	1.05	1.7	-1.37	-1.39
1779	Ndufa7l	A9UMV9	0.450632030942299	0.704132611694771	0.721	0.672	FALSE	FALSE	FALSE	0.328	0.163	1.84	1.51	-1.59	-1.75
1780	Ndufa8	A0A0G2JVL6	0.998709608735523	0.342944010859661	0.871	0.412	FALSE	FALSE	FALSE	0.0016	-0.96	2.25	2.25	-2.73	-1.77
1781	Ndufa9	Q5BK63	0.476443906115067	0.0834159873581042	0.735	0.0666	FALSE	FALSE	FALSE	0.413	-1.06	1.14	0.729	-1.47	-0.404
1782	Ndufaf2	A0A0G2JZB6	0.0879571359570937	0.788193173322782	0.204	0.705	FALSE	FALSE	FALSE	1.11	0.163	1.06	-0.0501	-0.422	-0.585
1783	Ndufb10	D4A0T0	0.626917046726013	0.453665422370093	0.796	0.519	FALSE	FALSE	FALSE	-0.33	-0.513	1.52	1.85	-1.94	-1.43
1784	Ndufb11	D4A7L4	0.89688168356087	0.709560701177404	0.857	0.674	FALSE	FALSE	FALSE	0.175	-0.503	1.96	1.79	-2.13	-1.63
1785	Ndufb3	D4A4P3	0.287345167101135	0.616529046949732	0.588	0.629	FALSE	FALSE	FALSE	1.08	-0.499	1.46	0.375	-1.16	-0.666
1786	Ndufb5	D4A565	0.848726163339243	0.781922922065022	0.849	0.703	FALSE	FALSE	FALSE	0.12	0.175	1.87	1.75	-1.72	-1.9
1787	Ndufb6	D3ZZ21	0.306471317200059	0.778829651519255	0.609	0.701	FALSE	FALSE	FALSE	0.608	0.163	1.17	0.56	-0.782	-0.945
1788	Ndufb7	D3ZLT1	0.632054418724391	0.794868235169581	0.797	0.707	FALSE	FALSE	FALSE	-0.302	0.163	1.15	1.45	-1.22	-1.38
1789	Ndufb8	B2RYS8	0.428699286633934	0.716088971342555	0.708	0.677	FALSE	FALSE	FALSE	0.359	0.163	2.06	1.7	-1.8	-1.96
1790	Ndufb9	B2RYW3	0.302049593701093	0.889315664030536	0.604	0.737	FALSE	FALSE	FALSE	1.24	0.163	2.01	0.773	-1.31	-1.48
1791	Ndufs1	Q66HF1	0.534379074833278	0.130440801336531	0.762	0.127	FALSE	FALSE	FALSE	0.337	-0.857	0.866	0.529	-1.13	-0.269
1792	Ndufs2	Q641Y2	0.313237177115388	0.60093917256608	0.616	0.62	FALSE	FALSE	FALSE	0.583	-0.297	0.97	0.387	-0.827	-0.53
1793	Ndufs3	D3ZG43	0.638246090183968	0.524755394467456	0.799	0.573	FALSE	FALSE	FALSE	0.301	-0.409	1.07	0.77	-1.12	-0.716
1794	Ndufs4	Q5XIF3	0.718237669108088	0.220303808445778	0.821	0.254	FALSE	FALSE	FALSE	0.461	-1.61	1.6	1.14	-2.18	-0.566
1795	Ndufs5	B5DEL8	0.374560959278308	0.742110392299081	0.67	0.687	FALSE	FALSE	FALSE	-0.448	0.163	1.65	2.1	-1.79	-1.96
1796	Ndufs6	D3ZCZ9	0.695043966295138	0.805182009046617	0.815	0.711	FALSE	FALSE	FALSE	0.26	0.163	1.87	1.61	-1.66	-1.82
1797	Ndufs7	Q5RJN0	0.350044447619556	0.230630613672806	0.65	0.269	FALSE	FALSE	FALSE	0.547	-0.71	1.58	1.03	-1.66	-0.949
1798	Ndufs8	B0BNE6	0.347918475020733	0.288909693277174	0.648	0.348	FALSE	FALSE	FALSE	0.598	-0.68	1.51	0.915	-1.55	-0.874
1799	Ndufv1	Q5XIH3	0.420170806514581	0.485684423855735	0.702	0.545	FALSE	FALSE	FALSE	0.397	-0.342	0.786	0.389	-0.759	-0.417
1800	Nebl	A0A0G2JWS2	0.286661175913392	0.173923377768212	0.587	0.185	FALSE	FALSE	FALSE	0.994	-1.29	-2.99	-3.99	2.85	4.14
1801	Nedd4	A0A0G2K0B4	0.146435033747983	0.887313491924653	0.352	0.737	FALSE	FALSE	FALSE	0.621	-0.0578	1.56	0.943	-1.28	-1.22
1802	Nedd4l	A0A0G2JXP3	0.959497825292815	0.568742582953509	0.866	0.602	FALSE	FALSE	FALSE	0.037	-0.418	1.13	1.09	-1.32	-0.9
1803	Nedd8	A0A0G2K4G3	0.602911520448979	0.654614300962215	0.788	0.649	FALSE	FALSE	FALSE	-0.19	0.163	1.81	2	-1.83	-1.99
1804	Nek9	A0A0G2K8A9	0.0992070055048741	0.105362967728419	0.231	0.0938	FALSE	FALSE	FALSE	0.915	-0.897	-0.758	-1.67	0.767	1.66
1805	Nelfcd	M0RAI9	0.628844671944421	0.0256145744974636	0.796	0.00827	FALSE	FALSE	FALSE	0.175	0.904	-0.651	-0.826	1.19	0.286
1806	Nexn	Q9Z2J4	0.0996452241407997	0.11892556203587	0.232	0.112	FALSE	FALSE	FALSE	-1.43	-1.35	-4.56	-3.12	3.17	4.51
1807	Nfic	O70188	0.482894596160128	0.842767275482535	0.738	0.723	FALSE	FALSE	FALSE	-0.418	0.117	-3.51	-3.1	3.36	3.25
1808	Nfix	F2Z3R4	0.813564629980012	0.243036241137376	0.842	0.286	FALSE	FALSE	FALSE	0.175	0.893	-1.56	-1.73	2.09	1.2
1809	Nfkb1	F1LQH2	0.41581559316825	0.841649196168974	0.699	0.723	FALSE	FALSE	FALSE	-0.675	0.163	0.154	0.828	-0.409	-0.573
1810	Nfkb2	Q5U2Z4	0.0738172457642645	0.847956530920416	0.172	0.725	FALSE	FALSE	FALSE	1.64	0.163	1.82	0.178	-0.915	-1.08
1811	Nfs1	Q3MHT2	0.937611420371995	0.826340404562791	0.863	0.718	FALSE	FALSE	FALSE	-0.0762	-0.214	0.72	0.796	-0.865	-0.651
1812	Nfu1	D3ZA85	0.171438319017887	0.47444196564681	0.407	0.536	FALSE	FALSE	FALSE	-0.563	0.285	1.37	1.94	-1.51	-1.8
1813	Nhlrc2	D3ZLM5	0.235510667976879	0.563694242952234	0.52	0.598	FALSE	FALSE	FALSE	-1.65	0.784	-1.33	0.317	0.9	0.116
1814	Nhlrc3	D4A2F6	0.11494040070124	0.747968754182655	0.273	0.69	FALSE	FALSE	FALSE	-0.847	0.163	-0.437	0.409	0.0958	-0.0675
1815	Nhp2	B1WC56	0.634782618362774	0.679515984990969	0.798	0.66	FALSE	FALSE	FALSE	0.175	-0.152	-2.25	-2.43	2.26	2.42
1816	Nid1	F1LM84	0.939252837486036	0.594489404769244	0.863	0.617	FALSE	FALSE	FALSE	0.0528	0.371	-1.39	-1.45	1.61	1.23
1817	Nif3l1	Q4V7D6	0.352534331576391	0.790203011644425	0.652	0.705	FALSE	FALSE	FALSE	-0.581	0.163	0.318	0.899	-0.526	-0.69
1818	Nisch	Q4G017	0.687000810089783	0.730636242793913	0.813	0.683	FALSE	FALSE	FALSE	-0.191	0.163	0.731	0.922	-0.745	-0.908
1819	Nit2	Q497B0	0.403144004130292	0.124554020197854	0.691	0.119	FALSE	FALSE	FALSE	-0.477	0.91	1.93	2.41	-1.71	-2.62
1820	Nln	A0A0G2JVK4	0.645477396386099	0.773917352996808	0.802	0.7	FALSE	FALSE	FALSE	-0.262	0.163	2.1	2.36	-2.15	-2.31
1821	Nlrx1	Q5FVQ8	0.89829794776777	0.53417918731513	0.857	0.579	FALSE	FALSE	FALSE	-0.0794	-0.389	-0.391	-0.312	0.156	0.546
1822	Nme1	Q05982	0.784180761284296	0.141639448117828	0.836	0.141	FALSE	FALSE	FALSE	0.237	-1.33	1.87	1.63	-2.42	-1.09
1823	Nme2	P19804	0.666005331975013	0.54690500703623	0.808	0.588	FALSE	FALSE	FALSE	-0.142	0.199	1.05	1.2	-1.03	-1.23
1824	Nmt1	Q8K1Q0	0.428568311713689	0.564389265757966	0.708	0.599	FALSE	FALSE	FALSE	0.3	0.217	-0.518	-0.818	0.777	0.56
1825	Nnt	Q5BJZ3	0.319022298702689	0.63128924411462	0.621	0.637	FALSE	FALSE	FALSE	0.501	0.237	1.29	0.787	-0.919	-1.16
1826	Noc2l	E9PTF3	0.848745526841477	0.347207587443076	0.849	0.417	FALSE	FALSE	FALSE	0.175	0.88	-1.39	-1.57	1.92	1.04
1827	Nol9	G3V7B0	0.725074030955536	0.158270546497231	0.823	0.164	FALSE	FALSE	FALSE	0.175	0.733	-2.73	-2.91	3.19	2.45
1828	Nono	Q5FVM4	0.783568709212629	0.871465974794344	0.836	0.732	FALSE	FALSE	FALSE	0.179	0.105	-5.45	-5.63	5.59	5.49
1829	Nop14	D4A5G2	0.683784716283322	0.0423459170123507	0.812	0.0209	FALSE	FALSE	FALSE	0.175	0.957	-0.857	-1.03	1.42	0.466
1830	Nop56	Q4KLK7	0.68224891584828	0.965514002617568	0.812	0.758	FALSE	FALSE	FALSE	0.175	0.0184	-3.77	-3.94	3.86	3.85
1831	Nop58	Q9QZ86	0.640879696398936	0.279014923807281	0.8	0.335	FALSE	FALSE	FALSE	0.175	0.415	-4.39	-4.56	4.68	4.27
1832	Npepl1	D4A3E2	0.650730581150247	0.819209585643318	0.803	0.716	FALSE	FALSE	FALSE	0.325	0.163	1.59	1.27	-1.35	-1.51
1833	Npepps	F1M9V7	0.781393251985915	0.40043282022014	0.836	0.472	FALSE	FALSE	FALSE	-0.266	-0.817	2.39	2.65	-2.93	-2.11
1834	Nploc4	A0A0G2JU66	0.719489248548643	0.0593822442220233	0.822	0.038	FALSE	FALSE	FALSE	0.171	0.974	0.0545	-0.117	0.518	-0.456
1835	Npm1	P13084	0.193039569805983	0.181191160249541	0.45	0.195	FALSE	FALSE	FALSE	0.462	0.475	-1.97	-2.43	2.44	1.96
1836	Nptn	P97546-3	0.501665699345561	0.792184179994998	0.747	0.706	FALSE	FALSE	FALSE	-0.42	0.163	0.439	0.859	-0.567	-0.73
1837	Nqo1	P05982	0.171281417088654	0.725160199073907	0.407	0.68	FALSE	FALSE	FALSE	0.662	0.163	2.24	1.58	-1.83	-1.99
1838	Nr3c1	E9PT44	0.372646956231316	0.639953542543614	0.669	0.641	FALSE	FALSE	FALSE	0.315	0.163	0.43	0.114	-0.19	-0.354
1839	Nras	Q04970	0.766033705342419	0.406100009765686	0.832	0.477	FALSE	FALSE	FALSE	-0.211	-0.598	1.77	1.98	-2.18	-1.58
1840	Nrbp1	Q3SWT7	0.969489379735204	0.714742293387911	0.867	0.676	FALSE	FALSE	FALSE	-0.017	0.163	1.77	1.79	-1.7	-1.86
1841	Nsdhl	Q5PPL3	0.0746008451116851	0.661165328957571	0.174	0.652	FALSE	FALSE	FALSE	-0.712	0.163	1.4	2.11	-1.68	-1.84
1842	Nsf	A0A0G2K6U1	0.144474631317042	0.214092440788369	0.348	0.244	FALSE	FALSE	FALSE	1.37	-1.15	2.28	0.911	-2.17	-1.02
1843	Nt5c2	D3ZMY7	0.362854143613764	0.963300717348037	0.661	0.757	FALSE	FALSE	FALSE	-0.854	-0.0424	1.99	2.85	-2.44	-2.4
1844	Nt5c3b	Q6AYP7	0.361609603867174	0.747256771247703	0.66	0.689	FALSE	FALSE	FALSE	-0.47	0.163	0.901	1.37	-1.05	-1.22
1845	Nt5dc2	Q6Q0N3	0.623368008068877	0.866385153005728	0.795	0.731	FALSE	FALSE	FALSE	-0.479	0.163	0.486	0.965	-0.644	-0.807
1846	Nt5e	Q66HL0	0.568253037810419	0.433333062434346	0.776	0.502	FALSE	FALSE	FALSE	-0.594	-0.822	-2.3	-1.7	1.59	2.41
1847	Nucb1	Q63083	0.858711187351139	0.77326535024463	0.85	0.699	FALSE	FALSE	FALSE	-0.101	0.163	0.019	0.12	0.0122	-0.151
1848	Nucb2	G3V8R1	0.068056920496848	0.751888061612801	0.159	0.691	FALSE	FALSE	FALSE	-1.02	0.163	1.6	2.62	-2.03	-2.19
1849	Nucks1	A0A0G2K7X3	0.244096313006549	0.399586025813113	0.532	0.471	FALSE	FALSE	FALSE	1.59	-1.13	-0.0435	-1.63	0.272	1.4
1850	Nudc	A0A0G2K0V8	0.88079802759491	0.73039198824476	0.854	0.683	FALSE	FALSE	FALSE	-0.0709	0.163	2.44	2.51	-2.39	-2.56
1851	Nudcd1	F7F163	0.231436831952276	0.656846975441661	0.514	0.65	FALSE	FALSE	FALSE	-0.453	0.163	0.963	1.42	-1.11	-1.27
1852	Nudcd2	Q5M823	0.140307370088108	0.833503842214511	0.338	0.72	FALSE	FALSE	FALSE	-1.2	0.163	0.364	1.57	-0.884	-1.05
1853	Nudt19	Q6AYD9	0.28977743081311	0.297540126414373	0.59	0.359	FALSE	FALSE	FALSE	0.744	0.731	1.92	1.17	-1.18	-1.91
1854	Nudt21	Q6PEC0	0.809445125892235	0.515424258732056	0.841	0.567	FALSE	FALSE	FALSE	-0.138	0.376	-1.67	-1.53	1.79	1.41
1855	Nufip2	D3ZC82	0.358135832492901	0.736534995687984	0.657	0.685	FALSE	FALSE	FALSE	-1.72	-0.618	-1.41	0.307	0.242	0.86
1856	Numa1	F7FF45	0.672491163404754	0.929090392296444	0.809	0.748	FALSE	FALSE	FALSE	0.175	0.0367	-4.14	-4.32	4.25	4.21
1857	Nup107	F1LSL2	0.844569665478463	0.171678337943639	0.848	0.182	FALSE	FALSE	FALSE	0.175	1.27	-2.04	-2.21	2.76	1.49
1858	Nup133	D3Z8B2	0.239118744928166	0.205514229015433	0.525	0.232	FALSE	FALSE	FALSE	1.28	1.38	-2.37	-3.64	3.69	2.31
1859	Nup153	G3V662	0.717971950931889	0.102733388871384	0.821	0.0906	FALSE	FALSE	FALSE	0.175	0.839	-2.11	-2.28	2.61	1.77
1860	Nup160	D3ZBL6	0.617386610969611	0.022279637762387	0.793	0.00625	FALSE	FALSE	FALSE	0.175	0.901	-3.81	-3.99	4.35	3.45
1861	Nup188	F1LRC6	0.569247570915826	0.0704619823528	0.776	0.051	FALSE	FALSE	FALSE	-0.397	1.35	-2.75	-2.36	3.23	1.88
1862	Nup205	D4A7R3	0.686296488240248	0.191840014288397	0.813	0.211	FALSE	FALSE	FALSE	0.175	0.586	-3.93	-4.1	4.31	3.72
1863	Nup37	B1WBY6	0.597782349221142	0.0104142131001145	0.786	0.00117	FALSE	FALSE	FALSE	0.175	0.987	-3.12	-3.29	3.7	2.71
1864	Nup43	B0BNB5	0.746738863556328	0.981781375432109	0.828	0.762	FALSE	FALSE	FALSE	0.175	-0.0124	-2.48	-2.65	2.56	2.57
1865	Nup50	G3V7R1	0.785078278440949	0.474261967943628	0.836	0.536	FALSE	FALSE	FALSE	0.175	-0.464	-1.36	-1.54	1.22	1.68
1866	Nup85	Q4QQS8	0.813153298645763	0.237310624518036	0.842	0.278	FALSE	FALSE	FALSE	0.175	0.903	-2.77	-2.94	3.31	2.4
1867	Nup93	Q66HC5	0.71963387532682	0.130027233918494	0.822	0.126	FALSE	FALSE	FALSE	0.175	0.776	-3.63	-3.8	4.11	3.33
1868	Nxf1	F1MA52	0.783414463214783	0.988238706417768	0.836	0.763	FALSE	FALSE	FALSE	0.161	0.00861	-2.86	-3.02	2.94	2.94
1869	Ogdh	Q5XI78	0.667845607287789	0.234278093060874	0.808	0.274	FALSE	FALSE	FALSE	0.185	-0.528	0.747	0.562	-0.918	-0.391
1870	Ogt	A0A0G2K3V4	0.567975590924236	0.71354749459716	0.775	0.676	FALSE	FALSE	FALSE	0.353	-0.226	-1.55	-1.91	1.62	1.84
1871	Ola1	A0JPJ7	0.896518535829949	0.0740987934340855	0.857	0.0554	FALSE	FALSE	FALSE	0.048	0.709	1.62	1.57	-1.24	-1.95
1872	Opa1	Q2TA68	0.344668488386801	0.253476097439335	0.645	0.301	FALSE	FALSE	FALSE	-0.371	0.453	2.77	3.14	-2.73	-3.18
1873	Oplah	P97608	0.0441745996767445	0.787223650359918	0.0977	0.704	FALSE	FALSE	FALSE	1.34	0.163	1.97	0.632	-1.22	-1.38
1874	Osbp	D4A9D8	0.925558138511269	0.244381575380205	0.861	0.288	FALSE	FALSE	FALSE	-0.0537	-0.689	1.99	2.04	-2.36	-1.67
1875	Osbpl8	A0A0G2JXN8	0.0687573696254691	0.656475166889156	0.16	0.65	FALSE	FALSE	FALSE	0.718	0.163	0.453	-0.265	-0.0123	-0.176
1876	Osgep	Q9WVS2	0.224859809938398	0.822641649678023	0.504	0.717	FALSE	FALSE	FALSE	0.914	0.163	1.2	0.29	-0.665	-0.828
1877	Otub1	B2RYG6	0.39468064228496	0.367496103383391	0.685	0.439	FALSE	FALSE	FALSE	-0.461	-0.489	1.95	2.41	-2.42	-1.93
1878	Otud6b	D3ZGY2	0.0497410949222726	0.729759489042561	0.113	0.682	FALSE	FALSE	FALSE	-1.01	0.163	-0.394	0.618	-0.0302	-0.194
1879	Oxa1l	D3ZRH1	0.804600579484267	0.685703477755352	0.84	0.663	FALSE	FALSE	FALSE	-0.0996	0.163	1.04	1.14	-1.01	-1.17
1880	Oxct1	B2GV06	0.903967467833967	0.169773550845383	0.858	0.18	FALSE	FALSE	FALSE	0.0522	-0.62	1.39	1.34	-1.67	-1.05
1881	Oxsm	G3V6R7	0.426451604732262	0.871336216689169	0.706	0.732	FALSE	FALSE	FALSE	0.813	0.163	1.15	0.332	-0.657	-0.82
1882	Oxsr1	D3ZUC9	0.327384868028027	0.663491210030797	0.63	0.653	FALSE	FALSE	FALSE	0.374	0.163	1.79	1.42	-1.53	-1.69
1883	P4ha1	P54001	0.196404841934829	0.866426017729446	0.456	0.731	FALSE	FALSE	FALSE	-0.565	0.0708	-0.422	0.143	0.175	0.104
1884	P4ha2	A0A0G2JYL4	0.921606516420316	0.201887306489419	0.861	0.226	FALSE	FALSE	FALSE	-0.0815	1.1	0.224	0.306	0.283	-0.813
1885	P4hb	P04785	0.89018669765785	0.190933093534652	0.856	0.21	FALSE	FALSE	FALSE	-0.0495	0.488	0.0531	0.103	0.166	-0.322
1886	Pa2g4	Q6AYD3	0.07835603746042	0.15624626039605	0.183	0.161	FALSE	FALSE	FALSE	0.685	0.538	-0.857	-1.54	1.47	0.93
1887	Pabpc1	A0A0G2JZS2	0.478860167077847	0.829690430703294	0.736	0.719	FALSE	FALSE	FALSE	0.218	0.0655	-0.211	-0.429	0.353	0.288
1888	Pabpc4	G3V9N0	0.178690657969788	0.270554720676808	0.422	0.324	FALSE	FALSE	FALSE	0.716	-0.578	-0.0259	-0.742	0.0946	0.673
1889	Pacsin3	G3V9N7	0.156777462631506	0.420160233261825	0.376	0.49	FALSE	FALSE	FALSE	0.913	0.504	-1.19	-2.11	1.9	1.4
1890	Paf1	Q4V886	0.674967454901766	0.25486621774152	0.81	0.303	FALSE	FALSE	FALSE	0.175	0.488	-2.55	-2.72	2.88	2.39
1891	Pafah1b1	P63004	0.336093254010807	0.810406338410766	0.638	0.713	FALSE	FALSE	FALSE	-0.451	-0.11	-0.83	-0.378	0.549	0.659
1892	Pafah1b2	O35264	0.445416235917587	0.448123781117916	0.718	0.515	FALSE	FALSE	FALSE	-0.462	0.459	2.03	2.5	-2.03	-2.49
1893	Pafah1b3	O35263	0.749206903986597	0.775694837560048	0.829	0.7	FALSE	FALSE	FALSE	-0.183	0.163	0.792	0.975	-0.802	-0.965
1894	Paics	P51583	0.787367534634715	0.581224889145198	0.837	0.609	FALSE	FALSE	FALSE	-0.195	0.402	2.38	2.58	-2.28	-2.68
1895	Pak2	Q64303	0.403434535662328	0.225413020065633	0.691	0.261	FALSE	FALSE	FALSE	-0.482	-0.712	1.88	2.36	-2.48	-1.76
1896	Palld	F1M265	0.703180678027563	0.543326452092846	0.818	0.586	FALSE	FALSE	FALSE	0.298	-0.478	-0.951	-1.25	0.861	1.34
1897	Pank4	G3V7T3	0.0996408399772101	0.774270323404787	0.232	0.7	FALSE	FALSE	FALSE	0.996	0.163	0.956	-0.0403	-0.376	-0.54
1898	Parm1	F1LQ50	0.408625430752203	0.823890473280339	0.695	0.717	FALSE	FALSE	FALSE	-0.615	0.163	0.253	0.869	-0.479	-0.643
1899	Parp1	P27008	0.0620390700551604	0.565471908905303	0.144	0.6	FALSE	FALSE	FALSE	1.56	0.448	-3.87	-5.43	4.87	4.42
1900	Parp3	Q5U2U3	0.273540557401877	0.111169168077264	0.571	0.101	FALSE	FALSE	FALSE	0.68	1.02	-1.22	-1.91	2.08	1.05
1901	Pars2	Q5M7W7	0.178093066092462	0.758499489381358	0.421	0.694	FALSE	FALSE	FALSE	-0.744	0.163	0.0725	0.817	-0.363	-0.526
1902	Parva	G3V818	0.338019502425716	0.579578586959528	0.639	0.608	FALSE	FALSE	FALSE	-0.436	-0.249	-0.995	-0.56	0.653	0.902
1903	Parvb	D3ZKG5	0.908556907025393	0.101607262101515	0.859	0.0892	FALSE	FALSE	FALSE	0.0858	1.3	-0.544	-0.63	1.24	-0.0631
1904	Pbdc1	G3V6C3	0.846338169073843	0.834339685279583	0.848	0.721	FALSE	FALSE	FALSE	-0.151	0.163	0.427	0.579	-0.421	-0.585
1905	Pbrm1	D3ZT52	0.814996638246586	0.156103350925134	0.842	0.161	FALSE	FALSE	FALSE	0.175	1.11	-1.9	-2.08	2.54	1.43
1906	Pbxip1	A2VD12	0.762465771486763	0.679816282136364	0.832	0.661	FALSE	FALSE	FALSE	0.132	-0.181	-0.266	-0.398	0.241	0.422
1907	Pc	A0A0G2JTL5	0.153589067238895	0.866987564247295	0.369	0.731	FALSE	FALSE	FALSE	1.46	0.163	1.83	0.374	-1.02	-1.18
1908	Pcbp2	Q4V8F6	0.791693582094243	0.63059326711941	0.838	0.636	FALSE	FALSE	FALSE	-0.0871	0.159	-0.96	-0.873	0.996	0.837
1909	Pcbp3	Q6AY48	0.264953610655337	0.755204743039379	0.561	0.692	FALSE	FALSE	FALSE	0.663	0.181	-2.23	-2.9	2.66	2.48
1910	Pcca	A0A0G2K401	0.760973630530639	0.76822186470105	0.831	0.697	FALSE	FALSE	FALSE	0.193	0.187	3.21	3.01	-3.02	-3.2
1911	Pccb	Q68FZ8	0.686550078782052	0.314980196029565	0.813	0.38	FALSE	FALSE	FALSE	0.241	0.613	1.67	1.43	-1.25	-1.86
1912	Pck2	F1LQJ7	0.579124057760787	0.240920584883417	0.78	0.283	FALSE	FALSE	FALSE	0.437	-0.946	2.93	2.49	-3.18	-2.23
1913	Pcmt1	P22062	0.565226598020576	0.158215643418015	0.774	0.164	FALSE	FALSE	FALSE	-0.525	1.34	1.46	1.99	-1.06	-2.39
1914	Pcolce	Q5RJN2	0.22329778399233	0.14010517060112	0.501	0.139	FALSE	FALSE	FALSE	-0.927	1.14	-3.72	-2.79	3.83	2.69
1915	Pcyt2	O88637-2	0.0821459300459046	0.666478091758269	0.192	0.654	FALSE	FALSE	FALSE	-0.703	0.163	1.8	2.5	-2.07	-2.23
1916	Pdcd6	G3V7W1-2	0.290135350398971	0.708992282158378	0.591	0.674	FALSE	FALSE	FALSE	0.473	0.163	1.83	1.36	-1.51	-1.67
1917	Pdcd6ip	A0A140TAA4	0.726936843670641	0.635885689680992	0.823	0.639	FALSE	FALSE	FALSE	-0.12	0.163	2.44	2.56	-2.42	-2.58
1918	Pdcl	Q63737-2	0.368388635817279	0.724707320716067	0.665	0.68	FALSE	FALSE	FALSE	-0.424	0.163	-0.388	0.0359	0.258	0.0943
1919	Pde3a	Q62865	0.368436708157683	0.695345202443591	0.665	0.668	FALSE	FALSE	FALSE	0.381	0.163	0.0456	-0.335	0.226	0.0632
1920	Pdha1	F7FKI5	0.585809259734984	0.0740960782150052	0.782	0.0554	FALSE	FALSE	FALSE	0.257	-0.9	0.965	0.708	-1.29	-0.386
1921	Pdhb	A0A0G2KAM3	0.306967995706847	0.323393802004354	0.609	0.39	FALSE	FALSE	FALSE	0.472	-0.455	0.802	0.33	-0.793	-0.338
1922	Pdia3	A0A0H2UHM5	0.488123664392766	0.82931830994247	0.741	0.719	FALSE	FALSE	FALSE	0.235	-0.0723	0.838	0.603	-0.757	-0.684
1923	Pdia4	P38659	0.972977093442127	0.0669795829656821	0.868	0.0468	FALSE	FALSE	FALSE	-0.014	-0.817	1.01	1.03	-1.43	-0.613
1924	Pdia5	Q5I0H9	0.228202228423324	0.139343312800292	0.509	0.138	FALSE	FALSE	FALSE	-0.955	1.19	-2.83	-1.88	2.95	1.76
1925	Pdia6	A0A0G2JSZ5	0.836148278191821	0.159448587493751	0.846	0.166	FALSE	FALSE	FALSE	0.101	-0.717	1.18	1.07	-1.48	-0.767
1926	Pdk1	F1MA54	0.985411071875123	0.902740131502606	0.87	0.741	FALSE	FALSE	FALSE	0.0308	-0.206	1.07	1.04	-1.16	-0.954
1927	Pdk2	F1LMM8	0.66623579928201	0.500302197399867	0.808	0.556	FALSE	FALSE	FALSE	0.319	0.502	2.1	1.78	-1.69	-2.19
1928	Pdlim1	P52944	0.210720363929533	0.194448956793878	0.481	0.215	FALSE	FALSE	FALSE	-1.9	-1.97	-0.73	1.17	-1.21	0.768
1929	Pdlim5	Q62920	0.468139648923604	0.132660972476888	0.73	0.129	FALSE	FALSE	FALSE	-0.275	-0.592	-1.42	-1.14	0.985	1.58
1930	Pdlim7	Q9Z1Z9	0.658155043121632	0.0751348014932064	0.805	0.0566	FALSE	FALSE	FALSE	0.175	-0.755	-3.2	-3.37	2.91	3.66
1931	Pdp1	A0A0G2QC17	0.0846681275294009	0.731625378187275	0.197	0.683	FALSE	FALSE	FALSE	0.877	0.163	2.31	1.43	-1.79	-1.95
1932	Pdpr	D3ZXA6	0.2705989077022	0.655338462724063	0.568	0.649	FALSE	FALSE	FALSE	0.413	0.163	2.05	1.64	-1.76	-1.92
1933	Pds5a	A4L9P7	0.714320906505784	0.170440586564936	0.82	0.181	FALSE	FALSE	FALSE	0.175	0.683	-3.27	-3.45	3.7	3.02
1934	Pds5b	Q6TRW4-3	0.683045634405662	0.446543857570845	0.812	0.513	FALSE	FALSE	FALSE	0.175	0.33	-3.93	-4.11	4.18	3.85
1935	Pdxdc1	B5DFK8	0.640079321469879	0.829369487521657	0.8	0.719	FALSE	FALSE	FALSE	-0.356	0.163	0.61	0.965	-0.706	-0.869
1936	Pebp1	P31044	0.520239009189629	0.825561204895676	0.756	0.718	FALSE	FALSE	FALSE	-0.243	-0.0825	0.93	1.17	-1.09	-1.01
1937	Pecr	A0A0G2JVG4	0.863537698896404	0.328693055369949	0.851	0.396	FALSE	FALSE	FALSE	-0.13	0.757	0.00148	0.132	0.312	-0.445
1938	Pef1	Q641Z8	0.1149199033539	0.765465794232821	0.273	0.696	FALSE	FALSE	FALSE	-0.912	0.163	-0.0933	0.819	-0.281	-0.444
1939	Pelo	Q5XIP1	0.999161370810092	0.972534704361896	0.871	0.759	FALSE	FALSE	FALSE	-0.00064	-0.021	-1.51	-1.51	1.5	1.52
1940	Pepd	Q5I0D7	0.226052370187472	0.721209517554379	0.506	0.679	FALSE	FALSE	FALSE	-0.571	0.163	1.22	1.79	-1.42	-1.59
1941	Pfas	A0A0G2JTN4	0.684594963718302	0.724537303286475	0.813	0.68	FALSE	FALSE	FALSE	0.188	0.163	1.45	1.26	-1.27	-1.44
1942	Pfkl	P30835	0.278675853357215	0.625820193066713	0.578	0.634	FALSE	FALSE	FALSE	-0.764	0.337	2.23	3	-2.44	-2.78
1943	Pfkm	A0A0G2KBC7	0.937178659264447	0.774342872421961	0.863	0.7	FALSE	FALSE	FALSE	0.0699	0.255	3.17	3.1	-3.01	-3.26
1944	Pfkp	P47860	0.359286678227366	0.11998662324125	0.658	0.113	FALSE	FALSE	FALSE	-0.454	-0.798	1.65	2.1	-2.27	-1.47
1945	Pfn1	P62963	0.976695056385457	0.982403308875052	0.868	0.762	FALSE	FALSE	FALSE	-0.00927	-0.007	0.689	0.698	-0.697	-0.69
1946	Pgam1	P25113	0.22098487076736	0.0486544076049976	0.498	0.0265	FALSE	FALSE	FALSE	-0.555	-0.946	1.11	1.66	-1.86	-0.912
1947	Pgam2	P16290	0.485207879813957	0.522851430063149	0.739	0.572	FALSE	FALSE	FALSE	-0.332	-0.303	2.07	2.4	-2.39	-2.08
1948	Pgam5	G3V9N1	0.392377523634544	0.56798364097191	0.683	0.601	FALSE	FALSE	FALSE	1.12	0.739	-0.218	-1.34	1.15	0.407
1949	Pgd	A0A0G2K7Q8	0.879458247991467	0.169027092075091	0.854	0.179	FALSE	FALSE	FALSE	0.109	1.03	1.62	1.51	-1.05	-2.08
1950	Pgk1	P16617	0.431306827730568	0.280502441255257	0.709	0.337	FALSE	FALSE	FALSE	-0.273	-0.379	0.861	1.13	-1.19	-0.808
1951	Pgls	G3V8D5	0.451786935424133	0.720603682188223	0.721	0.679	FALSE	FALSE	FALSE	-0.347	0.163	1.55	1.89	-1.64	-1.8
1952	Pgm1	Q499Q4	0.625892431300044	0.823165847001041	0.796	0.717	FALSE	FALSE	FALSE	-0.246	-0.112	1.5	1.75	-1.68	-1.57
1953	Pgm2	F7FLB2	0.699746701028822	0.781908030810303	0.817	0.703	FALSE	FALSE	FALSE	-0.228	0.163	1.63	1.86	-1.66	-1.82
1954	Pgm3	B2RYN0	0.237598932399096	0.929903641027667	0.523	0.748	FALSE	FALSE	FALSE	2.26	0.163	4.22	1.96	-3.01	-3.17
1955	Pgm5	D3ZVR9	0.222805448721386	0.66477716696626	0.501	0.654	FALSE	FALSE	FALSE	-1.1	0.381	-2.25	-1.15	1.89	1.51
1956	Pgp	D3ZDK7	0.919543420816533	0.678330517893031	0.86	0.66	FALSE	FALSE	FALSE	0.0396	0.163	1.02	0.978	-0.916	-1.08
1957	Pgrmc1	P70580	0.84219176508237	0.745279003311606	0.847	0.689	FALSE	FALSE	FALSE	-0.0999	0.163	1.66	1.76	-1.63	-1.79
1958	Pgrmc2	Q5XIU9	0.376449270823242	0.591880387447452	0.672	0.615	FALSE	FALSE	FALSE	-0.75	0.45	0.809	1.56	-0.959	-1.41
1959	Phf14	G3V9T6	0.703033892394749	0.184673602701404	0.818	0.2	FALSE	FALSE	FALSE	0.175	0.632	-0.803	-0.978	1.21	0.574
1960	Phpt1	D3ZP47	0.111406346534144	0.869091154325145	0.264	0.731	FALSE	FALSE	FALSE	-1.67	0.163	0.649	2.32	-1.4	-1.57
1961	Phyh	P57093	0.876681313326364	0.684134557672304	0.853	0.663	FALSE	FALSE	FALSE	-0.156	0.41	0.97	1.13	-0.843	-1.25
1962	Pi4k2a	Q99M64	0.54671791012927	0.781689224755141	0.767	0.702	FALSE	FALSE	FALSE	0.358	0.163	0.433	0.0753	-0.172	-0.336
1963	Pi4ka	A0A140TAJ5	0.542527832498408	0.264862525504642	0.765	0.316	FALSE	FALSE	FALSE	0.357	-0.667	-1.3	-1.66	1.14	1.81
1964	Picalm	Q66WT9	0.246986526850998	0.49113039410649	0.537	0.549	FALSE	FALSE	FALSE	0.645	0.376	-0.748	-1.39	1.26	0.882
1965	Pigs	Q5XI31	0.288274131484681	0.839908782041668	0.589	0.722	FALSE	FALSE	FALSE	-0.88	0.163	-0.101	0.779	-0.257	-0.42
1966	Pigt	D4A604	0.420877272020192	0.854574072077885	0.703	0.727	FALSE	FALSE	FALSE	-0.727	0.163	0.225	0.953	-0.507	-0.671
1967	Pin4	M0RCP9	0.42906212209105	0.434718472123857	0.708	0.503	FALSE	FALSE	FALSE	-0.785	0.775	-1.57	-0.783	1.56	0.788
1968	Pir	Q5M827	0.095252794957125	0.78996279064551	0.221	0.705	FALSE	FALSE	FALSE	1.09	0.163	2.64	1.55	-2.02	-2.18
1969	Pitpna	P16446	0.538723369102191	0.253709042073008	0.764	0.301	FALSE	FALSE	FALSE	-0.289	0.547	2.27	2.55	-2.14	-2.68
1970	Pitpnb	D3ZCD4	0.209189584963995	0.736191180013488	0.478	0.685	FALSE	FALSE	FALSE	-0.63	0.163	1.08	1.71	-1.31	-1.48
1971	Pitrm1	A0A0G2K6D5	0.782105989552298	0.418329236474558	0.836	0.489	FALSE	FALSE	FALSE	0.198	0.586	2.88	2.68	-2.49	-3.08
1972	Pkig	Q6YH22	0.0276602536093977	0.767943543554685	0.0508	0.697	FALSE	FALSE	FALSE	-1.36	0.163	-0.525	0.838	-0.0746	-0.238
1973	Pkm	P11980-2	0.287437554731999	0.088990526199925	0.588	0.0736	FALSE	FALSE	FALSE	-0.353	-0.588	0.935	1.29	-1.41	-0.818
1974	Pkn3	Q63945-2	0.719901487831256	0.306921743631858	0.822	0.37	FALSE	FALSE	FALSE	0.36	1.05	1.34	0.981	-0.637	-1.68
1975	Plaa	P54319	0.947309725015738	0.178334663349319	0.864	0.191	FALSE	FALSE	FALSE	0.046	0.976	1.81	1.76	-1.3	-2.27
1976	Plbd1	Q5U2V4	0.159755121295847	0.136514751378326	0.383	0.134	FALSE	FALSE	FALSE	-1.43	-1.52	-0.404	1.03	-1.07	0.45
1977	Plch1	A0A096MJW5	0.952465106796901	0.283158192360051	0.865	0.34	FALSE	FALSE	FALSE	0.0722	1.33	-2.67	-2.75	3.38	2.04
1978	Pld3	Q5FVH2	0.558281906024608	0.743454913087404	0.772	0.688	FALSE	FALSE	FALSE	-0.294	0.163	1.64	1.93	-1.7	-1.87
1979	Plec	Q6S3A0	0.882741252493412	0.981522866244041	0.854	0.761	FALSE	FALSE	FALSE	-0.0738	-0.0116	-2.93	-2.85	2.88	2.9
1980	Plekho2	D3Z9K4	0.590806624117473	0.812236921138148	0.784	0.713	FALSE	FALSE	FALSE	0.372	0.163	-0.318	-0.69	0.586	0.422
1981	Plin2	F6QBA3	0.191883116559709	0.772747509762729	0.447	0.699	FALSE	FALSE	FALSE	1.57	-0.335	1.85	0.279	-1.23	-0.897
1982	Plin3	M0RA08	0.219508897264269	0.21164950129757	0.495	0.241	FALSE	FALSE	FALSE	-0.832	-0.847	1.77	2.6	-2.61	-1.76
1983	Plod1	D3ZQ74	0.177814539749395	0.128916772148207	0.42	0.125	FALSE	FALSE	FALSE	-1.13	-1.28	-0.258	0.867	-0.946	0.337
1984	Plod2	Q811A3-2	0.981790112183284	0.45694109657563	0.869	0.522	FALSE	FALSE	FALSE	0.0125	0.411	0.4	0.388	-0.188	-0.6
1985	Plod3	Q5U367	0.691948425046122	0.225512073482057	0.815	0.261	FALSE	FALSE	FALSE	0.196	0.619	-0.146	-0.343	0.554	-0.0649
1986	Plp2	Q6P742	0.0852224698157278	0.880839373480514	0.198	0.735	FALSE	FALSE	FALSE	-2.01	0.163	0.773	2.78	-1.69	-1.86
1987	Pls3	Q63598	0.792771902636438	0.517396251700367	0.838	0.568	FALSE	FALSE	FALSE	-0.115	-0.287	0.21	0.325	-0.411	-0.124
1988	Plxnb2	D3ZQ57	0.572254845681736	0.63489205203527	0.777	0.639	FALSE	FALSE	FALSE	-0.195	0.163	2.61	2.8	-2.63	-2.79
1989	Pmm2	B5DF46	0.464731069006998	0.305704809332435	0.729	0.369	FALSE	FALSE	FALSE	-0.832	1.18	0.804	1.64	-0.63	-1.81
1990	Pmpca	Q68FX8	0.787481369762315	0.140793933265872	0.837	0.14	FALSE	FALSE	FALSE	0.119	-0.685	0.404	0.284	-0.686	-0.0017
1991	Pmpcb	Q03346	0.646963224078397	0.120925841178935	0.802	0.114	FALSE	FALSE	FALSE	0.262	0.932	0.425	0.164	0.172	-0.761
1992	Pnp	P85973	0.847762817065876	0.950614774898296	0.848	0.754	FALSE	FALSE	FALSE	-0.11	-0.0356	1.73	1.84	-1.8	-1.77
1993	Pnpt1	G3V6G7	0.13599572372933	0.112883939409895	0.327	0.104	FALSE	FALSE	FALSE	0.817	0.874	0.187	-0.63	0.659	-0.215
1994	Pofut2	D3ZUN5	0.824212729269396	0.350017516618176	0.844	0.42	FALSE	FALSE	FALSE	-0.156	-0.67	1.09	1.24	-1.5	-0.831
1995	Poglut1	A0A140TAF7	0.639574217597111	0.591224929873851	0.8	0.615	FALSE	FALSE	FALSE	0.175	0.201	-2.27	-2.45	2.46	2.26
1996	Pogz	D3ZV33	0.841408195667769	0.300321901458509	0.847	0.362	FALSE	FALSE	FALSE	0.175	0.928	-1.39	-1.57	1.94	1.02
1997	Poldip2	E9PT51	0.444938712630003	0.709858781723635	0.717	0.674	FALSE	FALSE	FALSE	-0.307	0.148	1.64	1.95	-1.72	-1.87
1998	Polr1b	F1LM57	0.768807070989646	0.162308392073385	0.833	0.17	FALSE	FALSE	FALSE	0.175	0.869	-1.11	-1.28	1.63	0.76
1999	Popdc2	Q6P722	0.457285644322769	0.220721468165264	0.724	0.254	FALSE	FALSE	FALSE	-0.924	1.56	0.0988	1.02	0.217	-1.34
[truncated: 720 more rows]
