# Supplementary material for: Alkaline nucleoplasm facilitates contractile gene expression in the mammalian heart
Source: Basic Res Cardiol. 2022 Mar 31;117(1):17. doi: 10.1007/s00395-022-00924-9 (PMC8971196; doi:10.1007/s00395-022-00924-9)
Supplement: Supplementary file 4 — Supplementary file4 (CSV 2 KB) [file 395_2022_924_MOESM4_ESM.csv]

DEG/DAP	DAP fraction	DEG FC	DAP FC
Lpl	Soluble	1.30934	2.32
Crip2	Soluble	-0.59258	-1.47
Col14a1	Soluble	-1.06897	-2.9
Mfn1	Soluble	0.7985	1.21
Pea15	Soluble	-1.19414	-3.51
Mylk	Soluble	0.78777	2.7
Ctps1	Soluble	-0.45176	-1.92
Stmn1	Soluble	-2.06366	-1.02
Fuca1	Soluble	-0.56365	-1.47
Acsl5	Soluble	-0.59185	-2.21
Pdlim3	Soluble	-1.22107	-2.52
Stat2	Soluble	0.67137	2.71
Myo1e	Soluble	0.33562	2.41
Pon2	Soluble	-0.82245	-3.51
Casp7	Soluble	0.94836	0.952
Tapbp	Soluble	0.86575	2.36
Gstt2	Soluble	1.4234	2.82
Elac2	Soluble	0.69311	1.47
Abcc1	Soluble	0.68854	2.37
Cp	Soluble	0.54648	1.47
Suox	Soluble	-0.45909	-1.51
Itgam	Soluble	0.87196	2.05
Pdk3	Soluble	-1.23287	-2.26
Vtn	Soluble	3.89397	2.17
Tubb5	Residual	-1.05619	-0.767
Ndrg2	Residual	0.74601	2.25
Crip2	Residual	-0.59258	-3.62
Tnni1	Residual	-0.89813	-1.77
Col14a1	Residual	-1.06897	-6.01
S100a4	Residual	-0.88849	-1.43
Acadvl	Residual	0.78529	1.52
Acaa2	Residual	0.73941	0.894
Ctnnb1	Residual	-0.26693	-1.25
Sod2	Residual	0.59757	1
Tkt	Residual	0.89028	1.32
Ahcyl1	Residual	0.68553	3.15
Mki67	Residual	-2.25874	-3.88
Phb2	Residual	0.51683	2.2
Gstp1	Residual	1.18406	0.755
Txnrd1	Residual	0.73192	2.05
Mvp	Residual	0.45293	1.66
Map1b	Residual	-0.73096	-1.7
Cyb5b	Residual	0.34459	1.77
Pdia4	Residual	-0.30445	-0.817
Rbpj	Residual	0.38383	3.95
Fuca1	Residual	-0.56365	-1.02
Eif4a3	Residual	0.29027	1.08
Rhot1	Residual	0.35202	1.92
Skiv2l2	Residual	0.36143	1.64
Hspb3	Residual	-1.17132	-1.28
Cpsf1	Residual	0.49996	1.71
Col8a1	Residual	-1.04245	-3.32
Myl4	Residual	-1.88514	-1.33
Cnn1	Residual	-1.74175	-2.59
Myo1e	Residual	0.33562	1.54
Nop14	Residual	0.44825	0.957
Snrpa1	Residual	0.71681	2.04
Thy1	Residual	-1.18603	-2.5
Nat10	Residual	0.53135	1.64
Vtn	Residual	3.89397	2.82
